# Supplementary material for: MLL4 mediates differentiation and tumor suppression through ferroptosis
Source: Sci Adv. 2021 Dec 10;7(50):eabj9141. doi: 10.1126/sciadv.abj9141 (PMC8664260; doi:10.1126/sciadv.abj9141)
Supplement: Supplementary file 2 — Data files S1 to S3 [file sciadv.abj9141_data_s1_to_s3.zip]

Archive with 3 entries (3 files):
- sciadv.abj9141_data_s1.csv
- sciadv.abj9141_data_s2.csv
- sciadv.abj9141_data_s3.csv
