# Supplementary material for: MLL4 mediates differentiation and tumor suppression through ferroptosis
Source: Sci Adv. 2021 Dec 10;7(50):eabj9141. doi: 10.1126/sciadv.abj9141 (PMC8664260; doi:10.1126/sciadv.abj9141)
Supplement: Supplementary file 2 — Data files S1 to S3 [file sciadv.abj9141_data_s1_to_s3.zip › sciadv.abj9141_data_s1.csv]

	GeneName	baseMean	log2FoldChange	lfcSE	stat	pvalue	padj	status	control	comparison
0610005C13Rik	0610005C13Rik	0.111926217567517	-0.981121389813367	3.81694647031143	-0.25704352875908	0.797145170574498	NaN	Low	0.141941657237326	0.0719056313411041
0610009B22Rik	0610009B22Rik	129.868744672606	-0.121407363018345	0.212137617723656	-0.572304734639276	0.567115542698209	0.75142686729581	OK	134.521829603183	123.664631431835
0610009E02Rik	0610009E02Rik	76.3066343290166	0.165169127658662	0.249584667617139	0.661775938544552	0.508114828800978	0.705162440948828	OK	72.5358817848283	81.3343043879344
0610009L18Rik	0610009L18Rik	7.54532382870501	-0.287959233955725	0.646851488416398	-0.44517055168366	0.65619650637288	0.812553229792107	OK	8.17961876359486	6.69959724885188
0610010B08Rik	0610010B08Rik	47.5052865600524	-1.1701410018088	0.499258815371803	-2.34375631592481	0.019090639815445	0.0773911140678132	OK	62.3530223096906	27.7083055605347
0610010F05Rik	0610010F05Rik	180.141958537363	0.556671590390698	0.183442008890725	3.03459166063922	0.00240861552385897	0.0154646245353679	OK	149.893179707127	220.473663644344
0610010K14Rik	0610010K14Rik	236.36377100963	-0.0358710265935574	0.175614631912189	-0.204259896814826	0.838150406964113	0.921405443732222	OK	238.877858798518	233.01165395778
0610012G03Rik	0610012G03Rik	143.972501298658	-0.118487746424732	0.172639952083272	-0.686328656808133	0.49250588199264	0.692052046748134	OK	149.007724988607	137.258869712059
0610030E20Rik	0610030E20Rik	716.260462724139	-0.254883839719311	0.112990889045424	-2.25579108079099	0.0240837181915591	0.0924064085861548	OK	769.68024944645	645.034080427723
0610031O16Rik	0610031O16Rik	0	NaN	NaN	NaN	NaN	NaN	Low	NaN	NaN
0610037L13Rik	0610037L13Rik	273.807217408232	-0.0769329719057366	0.172834696666093	-0.445124580826307	0.656229725908638	0.812553229792107	OK	280.039576784459	265.497404906595
0610038B21Rik	0610038B21Rik	9.83913108616999	-0.29328813025464	0.608798458229428	-0.481749134364782	0.629984167309249	0.797400194578155	OK	10.6812397881276	8.7163194835599
0610039H22Rik	0610039H22Rik	0.177879771664109	0.703155285092396	3.81677108603867	0.184227785539578	0.853834762814971	NaN	Low	0.140154491447464	0.228180145286303
0610039K10Rik	0610039K10Rik	4.25307609690618	1.41397625873791	0.917872623848397	1.54049289846938	0.123440252513462	0.290839572936919	OK	2.48217786215565	6.61427374324023
0610040B10Rik	0610040B10Rik	8.17724805542886	0.524425201653005	0.68627135092411	0.764165954103769	0.444768352559895	0.65393545681706	OK	6.88396602809639	9.90162409187215
0610040F04Rik	0610040F04Rik	5.72752528523285	0.305323203829552	0.897763767362192	0.340093034414445	0.733786467207385	0.858991833372577	OK	5.2020537191412	6.42815404002172
0610040J01Rik	0610040J01Rik	6.92690990973389	-0.31926961778097	0.701983190526387	-0.454810915830567	0.649245276449095	0.808301581327896	OK	7.5710711405249	6.0680282686792
0610043K17Rik	0610043K17Rik	3.7659440224909	1.1057576497853	1.03626932163119	1.06705624368454	0.285946439021399	0.502638987951501	OK	2.52110849408336	5.4257247270343
1010001N08Rik	1010001N08Rik	9.16768335720874	0.582253109487272	0.581412846547979	1.00144520876049	0.316611616827942	0.534657442488561	OK	7.55736365657772	11.3147762913834
1110002J07Rik	1110002J07Rik	11.1690390593278	0.537966338289354	0.580240939789612	0.927143021801277	0.353852281524284	0.57100754753574	OK	9.35679696840224	13.5853618472286
1110002L01Rik	1110002L01Rik	84.3928421519372	-0.381648034030522	0.289665676407175	-1.3175466239709	0.187655463609343	0.38437240693551	OK	93.7299395898309	71.9433789014121
1110004F10Rik	1110004F10Rik	807.909092434637	0.114192292944215	0.0987893676129056	1.15591683299021	0.247715176676347	0.457350192964179	OK	780.361581375751	844.639107179819
1110006O24Rik	1110006O24Rik	4.52962936213201	-0.393910126764375	0.890831280447673	-0.442182639305641	0.658357047754902	0.813514012930289	OK	5.04638470784354	3.84062223451663
1110008L16Rik	1110008L16Rik	200.20431726056	0.0330464068197966	0.141508625312203	0.23352927602037	0.815350438934802	0.906201749521412	OK	198.235803340744	202.829002486982
1110008P14Rik	1110008P14Rik	173.525283269208	-0.61865811598092	0.157513932378993	-3.92764060065728	8.57832727106318e-05	0.000940973678379588	OK	204.016093494703	132.870869635214
1110012L19Rik	1110012L19Rik	154.769351278083	-0.370520128040837	0.17836075582938	-2.07736352269822	0.037768020239841	0.129065318887009	OK	171.40789788667	132.584622466634
1110015O18Rik	1110015O18Rik	0	NaN	NaN	NaN	NaN	NaN	Low	NaN	NaN
1110017D15Rik	1110017D15Rik	3.43228124220526	2.21377213147382	1.08814870848536	2.03443896428023	0.0419073566509005	0.138542174524015	OK	1.3409894683687	6.22067027398734
1110019D14Rik	1110019D14Rik	13.418945794907	-0.599244459756657	0.540177251007164	-1.10934782729069	0.267280160077448	0.481144389054034	OK	15.7070115755709	10.3681914206885
1110020A21Rik	1110020A21Rik	9.04478446024104	0.074404673605577	0.640759569771602	0.116119488675133	0.907557843565828	0.955938454981671	OK	8.84417411526249	9.31226492021244
1110025L11Rik	1110025L11Rik	6.18531598076197	1.36003438350155	0.829089671545989	1.6403947970616	0.100923106449034	0.255317285487206	OK	3.70038270105488	9.49856035370476
1110028F11Rik	1110028F11Rik	7.50560351154232	-0.876811517108432	0.732922268278665	-1.19632265938338	0.231570669523444	0.436866041938216	OK	9.32586774945607	5.07858452765731
1110028F18Rik	1110028F18Rik	1.08984554131311	-3.57778353481355	2.1210532378545	-1.68679572533152	0.091642637711488	NaN	Low	1.79451313304082	0.150288752342826
1110032A03Rik	1110032A03Rik	141.526421436725	-0.0627361636877849	0.173401893738757	-0.361796300692664	0.717504256772147	0.850172834031241	OK	144.155412262879	138.021100335187
1110032F04Rik	1110032F04Rik	0.57865013195709	0.732227242606419	2.33799682235744	0.313185730452834	0.75413955895243	NaN	Low	0.450882568324631	0.749006883467037
1110036E04Rik	1110036E04Rik	0	NaN	NaN	NaN	NaN	NaN	Low	NaN	NaN
1110038B12Rik	1110038B12Rik	173.607216684219	0.906288460137242	0.233492451213922	3.88144651112046	0.000103836992203416	0.00110882556597692	OK	126.290591903819	236.696049724753
1110038F14Rik	1110038F14Rik	182.141959388321	-0.262478215609572	0.167268609581475	-1.56920187395783	0.116600907717527	0.281271219262523	OK	196.12379297519	163.499514605828
1110046J04Rik	1110046J04Rik	3.33414445343045	-0.396025488267617	0.976490524802463	-0.405559990812743	0.685065931083243	0.830990975182621	OK	3.71649359483345	2.82434559822645
1110051M20Rik	1110051M20Rik	301.222132977213	-0.524016725041074	0.14109468006297	-3.71393680333806	0.000204059773002251	0.00196897750723596	OK	346.442889205295	240.927791339771
1110058D11Rik	1110058D11Rik	0.213510280567936	-0.981121389813367	3.81694647031143	-0.25704352875908	0.797145170574498	NaN	Low	0.270767687139413	0.137167071805965
1110059E24Rik	1110059E24Rik	107.408170960019	-0.257775637182954	0.191382077059726	-1.34691628988073	0.178007194464151	0.371735008847502	OK	115.508104508567	96.6082595619538
1110059G10Rik	1110059G10Rik	142.993137489029	0.366046032980425	0.170964698974375	2.14106207407933	0.0322690325960428	0.114728510829627	OK	127.243205161208	163.993047259457
1110065P20Rik	1110065P20Rik	66.9753346114931	0.086132334005422	0.233162785734532	0.369408581794388	0.711823202307856	0.847269849610113	OK	65.2548283833124	69.2693429157341
1190002N15Rik	1190002N15Rik	643.154306633914	0.0243288810460087	0.113850044360063	0.213692328209078	0.830786994363571	0.916021788923708	OK	638.500598663427	649.359250594563
1190005I06Rik	1190005I06Rik	0	NaN	NaN	NaN	NaN	NaN	Low	NaN	NaN
1190007I07Rik	1190007I07Rik	31.3850388396873	-0.229440958384354	0.345279688732129	-0.664507545250819	0.506365521360301	0.703925581760572	OK	33.4957697426827	28.5707309690266
1190028D05Rik	1190028D05Rik	0	NaN	NaN	NaN	NaN	NaN	Low	NaN	NaN
1300002E11Rik	1300002E11Rik	123.058759145674	0.148866928944273	0.173663039665932	0.857217109815892	0.391324908301139	0.606063708722377	OK	117.58123520607	130.362124398479
1300017J02Rik	1300017J02Rik	0.513970663037666	-0.772578765568339	2.76939450296634	-0.278970282038481	0.780267631226695	NaN	Low	0.6250391751003	0.365879313620821
1500004A13Rik	1500004A13Rik	44.557000780068	-0.0429151923362551	0.322806599382615	-0.132943974560411	0.894237688876067	0.949550081808419	OK	45.1237904740633	43.8012811880742
1500009C09Rik	1500009C09Rik	0.907320744355847	-0.080365623496298	2.09622712337696	-0.0383382232774621	0.969418015407277	NaN	Low	0.928890408937808	0.878561191579899
1500009L16Rik	1500009L16Rik	0.283067639482072	-0.0260696763848556	3.78057594038983	-0.00689568912142194	0.994498079717159	NaN	Low	0.285256925708046	0.280148591180773
1500011B03Rik	1500011B03Rik	54.9864960147767	0.707991956143483	0.480181665833446	1.47442521553718	0.140367139404887	0.317091843058741	OK	43.2449554627443	70.6418834174864
1500011K16Rik	1500011K16Rik	206.830810638137	-0.175786115156537	0.149447396865958	-1.17624072980142	0.239498692902652	0.446323899771001	OK	217.525122379951	192.571728315719
1500012K07Rik	1500012K07Rik	0.395896284494868	-0.00496428412047606	3.37247425892888	-0.00147200059639677	0.998825513874786	NaN	Low	0.396479970893256	0.395118035963684
1500015A07Rik	1500015A07Rik	126.52903162679	0.766980520161829	0.241381051276423	3.17746780911772	0.00148567181687481	0.0103786918484507	OK	97.2753636412027	165.533922274239
1500015L24Rik	1500015L24Rik	0.543234832152401	-2.54299370521505	2.62782045788608	-0.967719730464666	0.333184361528991	NaN	Low	0.842269521538799	0.144521912970537
1500015O10Rik	1500015O10Rik	0	NaN	NaN	NaN	NaN	NaN	Low	NaN	NaN
1500026H17Rik	1500026H17Rik	1.7528289560198	2.31674649605341	1.65258771319564	1.40189018564919	0.160948041655254	0.348498677401139	OK	0.647612087844228	3.22645144692055
1600002D24Rik	1600002D24Rik	5.60351335203906	-0.991024154040317	1.15615839629691	-0.857169880195048	0.391351005802055	0.606063708722377	OK	7.11962606094416	3.58202974016561
1600002K03Rik	1600002K03Rik	79.8869718511753	-0.0816814588880133	0.207517147504061	-0.393613057380787	0.69386673950725	0.836304494297136	OK	81.8170718650226	77.3135051660456
1600010M07Rik	1600010M07Rik	2.04498774273297	0.603613493176009	1.43129352024986	0.421725861702104	0.673225125443667	0.823870881956275	OK	1.67258577036761	2.54152370588677
1600012H06Rik	1600012H06Rik	475.622635162539	0.329623520019207	0.121959896376181	2.70272056481989	0.0068774537610999	0.0354639853607946	OK	428.485762600627	538.471798578423
1600014C10Rik	1600014C10Rik	158.18288029617	-0.640533802906919	0.208892626360787	-3.06633036343096	0.00216703734771915	0.0141508924970675	OK	186.900813179733	119.892303118087
1600014C23Rik	1600014C23Rik	0	NaN	NaN	NaN	NaN	NaN	Low	NaN	NaN
1600015I10Rik	1600015I10Rik	0	NaN	NaN	NaN	NaN	NaN	Low	NaN	NaN
1600019K03Rik	1600019K03Rik	0	NaN	NaN	NaN	NaN	NaN	Low	NaN	NaN
1600020E01Rik	1600020E01Rik	166.571994950436	0.4416421102197	0.182379513862924	2.42155547443578	0.0154542420522067	0.0661035778059891	OK	144.406647701387	196.125791282501
1600023N17Rik	1600023N17Rik	4.00200378794248	0.357717419104916	0.913504541286105	0.391588003056113	0.695362653582927	0.837163281364571	OK	3.57130868646392	4.57626392324724
1600025M17Rik	1600025M17Rik	0	NaN	NaN	NaN	NaN	NaN	Low	NaN	NaN
1600027J07Rik	1600027J07Rik	0	NaN	NaN	NaN	NaN	NaN	Low	NaN	NaN
1600029I14Rik	1600029I14Rik	0.105755681579082	-0.981121389813367	3.81694647031143	-0.25704352875908	0.797145170574498	NaN	Low	0.134116358363872	0.0679414458660273
1600029O15Rik	1600029O15Rik	0.355759543328218	2.01244237921795	3.73962077349351	0.538140763759302	0.590479871811585	NaN	Low	0.154640215148869	0.623918647567351
1700001C02Rik	1700001C02Rik	0	NaN	NaN	NaN	NaN	NaN	Low	NaN	NaN
1700001C19Rik	1700001C19Rik	17.5380840426201	-0.764493386029692	0.496042955012899	-1.54118383963303	0.12327204945878	0.290559903314235	OK	21.2915385454119	12.5334780388977
1700001D01Rik	1700001D01Rik	0	NaN	NaN	NaN	NaN	NaN	Low	NaN	NaN
1700001F09Rik	1700001F09Rik	0	NaN	NaN	NaN	NaN	NaN	Low	NaN	NaN
1700001G01Rik	1700001G01Rik	0	NaN	NaN	NaN	NaN	NaN	Low	NaN	NaN
1700001G11Rik	1700001G11Rik	0	NaN	NaN	NaN	NaN	NaN	Low	NaN	NaN
1700001G17Rik	1700001G17Rik	3.31842728414003	-1.66374719025694	1.12039855887088	-1.48496013055715	0.137554385824539	0.312889232045627	OK	4.69570895299643	1.48205172566484
1700001J03Rik	1700001J03Rik	1.87473473321508	0.646972628535525	1.36643194660243	0.473475924025481	0.635873673800888	0.800765049018237	OK	1.50881712574127	2.36262487651349
1700001J11Rik	1700001J11Rik	0.111926217567517	-0.981121389813366	3.81694647031143	-0.25704352875908	0.797145170574499	NaN	Low	0.141941657237326	0.0719056313411041
1700001K19Rik	1700001K19Rik	0.319527621512664	-1.71791563493177	3.59450047963411	-0.477928892947772	0.632700816100216	NaN	Low	0.45535633028812	0.138422676478723
1700001K23Rik	1700001K23Rik	0	NaN	NaN	NaN	NaN	NaN	Low	NaN	NaN
1700001L05Rik	1700001L05Rik	43.3987497600612	0.138341850875386	0.303707743004366	0.455509792101011	0.648742524515594	0.807984415297977	OK	41.6043076237635	45.7913392751248
1700001L19Rik	1700001L19Rik	1.39692849025226	1.22577104048252	1.55489707835592	0.78832937404358	0.430504070177384	NaN	Low	0.887630119579723	2.07599298448231
1700001O22Rik	1700001O22Rik	16.3564125460575	-1.02782627206831	0.509703470746388	-2.01651809543931	0.0437458279612641	0.142953449332231	OK	20.9262756656995	10.2632617198681
1700001P01Rik	1700001P01Rik	2.32177940620874	1.00038315382276	1.18242513545723	0.846043545442663	0.397528452509763	0.611489015699116	OK	1.62498660964971	3.25083646828745
1700003C15Rik	1700003C15Rik	0.105755681579082	-0.981121389813367	3.81694647031143	-0.25704352875908	0.797145170574498	NaN	Low	0.134116358363872	0.0679414458660273
1700003D09Rik	1700003D09Rik	0	NaN	NaN	NaN	NaN	NaN	Low	NaN	NaN
1700003E16Rik	1700003E16Rik	6.71549172071785	-1.58740790012735	0.786750137785681	-2.01767730806521	0.0436248796187796	0.142740978974866	OK	9.40487400152876	3.12964867963663
1700003E24Rik	1700003E24Rik	0	NaN	NaN	NaN	NaN	NaN	Low	NaN	NaN
1700003F12Rik	1700003F12Rik	1.33385457161048	2.11748171999666	1.69062150740151	1.25248715382264	0.210392406382929	NaN	Low	0.548650891895931	2.38079281122987
1700003G13Rik	1700003G13Rik	2.10384137251663	-1.7144192891299	1.59736281089283	-1.07328108394588	0.283145019729926	0.499328071163246	OK	2.99681794435663	0.913205943396636
1700003G18Rik	1700003G18Rik	0.224394586789369	-0.981121389813367	3.81694647031143	-0.25704352875908	0.797145170574498	NaN	Low	0.284570855838622	0.144159561390365
1700003H04Rik	1700003H04Rik	0	NaN	NaN	NaN	NaN	NaN	Low	NaN	NaN
1700003I22Rik	1700003I22Rik	0	NaN	NaN	NaN	NaN	NaN	Low	NaN	NaN
1700003L19Rik	1700003L19Rik	0	NaN	NaN	NaN	NaN	NaN	Low	NaN	NaN
1700003M07Rik	1700003M07Rik	0.111926217567517	-0.981121389813366	3.81694647031143	-0.25704352875908	0.797145170574499	NaN	Low	0.141941657237326	0.0719056313411041
1700003P14Rik	1700003P14Rik	0	NaN	NaN	NaN	NaN	NaN	Low	NaN	NaN
1700006A11Rik	1700006A11Rik	0	NaN	NaN	NaN	NaN	NaN	Low	NaN	NaN
1700006F04Rik	1700006F04Rik	0.213510280567935	-0.981121389813367	3.81694647031143	-0.25704352875908	0.797145170574498	NaN	Low	0.270767687139413	0.137167071805965
1700006H21Rik	1700006H21Rik	0	NaN	NaN	NaN	NaN	NaN	Low	NaN	NaN
1700007F19Rik	1700007F19Rik	0.105755681579082	-0.981121389813367	3.81694647031143	-0.25704352875908	0.797145170574498	NaN	Low	0.134116358363872	0.0679414458660273
1700007J10Rik	1700007J10Rik	8.58394195197481	0.191975160815665	0.601554338139408	0.319131869964464	0.749626517457427	0.867269561186857	OK	8.09044804100239	9.24193383327137
1700007K13Rik	1700007K13Rik	6.59837679243855	-0.279687908943235	0.71253084692165	-0.392527439550964	0.694668540972808	0.8367846408429	OK	7.13745048207799	5.87961187291929
1700007L15Rik	1700007L15Rik	1.59449818240966	-0.184242964690149	1.4886334012581	-0.123766512651428	0.901500146936792	NaN	Low	1.68086274880042	1.47934542722197
1700007P06Rik	1700007P06Rik	0	NaN	NaN	NaN	NaN	NaN	Low	NaN	NaN
1700008C04Rik	1700008C04Rik	0	NaN	NaN	NaN	NaN	NaN	Low	NaN	NaN
1700008J07Rik	1700008J07Rik	34.4495819626104	-0.486873199086242	0.361503878034279	-1.3467993807803	0.178044854231555	0.371748139193864	OK	39.2702273236628	28.0220548145406
1700008K24Rik	1700008K24Rik	0	NaN	NaN	NaN	NaN	NaN	Low	NaN	NaN
1700008O03Rik	1700008O03Rik	1.47947438784596	0.343816442736294	1.57951615490756	0.217672001434145	0.827684680217583	NaN	Low	1.32648717116103	1.68345734342587
1700008P02Rik	1700008P02Rik	0	NaN	NaN	NaN	NaN	NaN	Low	NaN	NaN
1700009C05Rik	1700009C05Rik	0	NaN	NaN	NaN	NaN	NaN	Low	NaN	NaN
1700009J07Rik	1700009J07Rik	0	NaN	NaN	NaN	NaN	NaN	Low	NaN	NaN
1700009N14Rik	1700009N14Rik	0	NaN	NaN	NaN	NaN	NaN	Low	NaN	NaN
1700010B08Rik	1700010B08Rik	0	NaN	NaN	NaN	NaN	NaN	Low	NaN	NaN
1700010D01Rik	1700010D01Rik	0.0921595033527084	0.701337928927748	3.81684727335299	0.183747967550099	0.854211176856619	NaN	Low	0.0726643277279264	0.118153070852418
1700010I02Rik	1700010I02Rik	0	NaN	NaN	NaN	NaN	NaN	Low	NaN	NaN
1700010I14Rik	1700010I14Rik	0.315790418179799	-0.634475461008723	3.65709188497175	-0.173491801946788	0.862264871271908	NaN	Low	0.372612495720767	0.240027648125176
1700010J16Rik	1700010J16Rik	0	NaN	NaN	NaN	NaN	NaN	Low	NaN	NaN
1700010K23Rik	1700010K23Rik	0	NaN	NaN	NaN	NaN	NaN	Low	NaN	NaN
1700010N08Rik	1700010N08Rik	0	NaN	NaN	NaN	NaN	NaN	Low	NaN	NaN
1700011B04Rik	1700011B04Rik	0	NaN	NaN	NaN	NaN	NaN	Low	NaN	NaN
1700011C11Rik	1700011C11Rik	0	NaN	NaN	NaN	NaN	NaN	Low	NaN	NaN
1700011L22Rik	1700011L22Rik	2.03513537866218	-1.20060055110323	1.3048158524343	-0.920130261188469	0.35750469237933	0.574385621068585	OK	2.68523833909253	1.16833143142172
1700011M02Rik	1700011M02Rik	0	NaN	NaN	NaN	NaN	NaN	Low	NaN	NaN
1700012A03Rik	1700012A03Rik	0	NaN	NaN	NaN	NaN	NaN	Low	NaN	NaN
1700012B07Rik	1700012B07Rik	0	NaN	NaN	NaN	NaN	NaN	Low	NaN	NaN
1700012B09Rik	1700012B09Rik	0	NaN	NaN	NaN	NaN	NaN	Low	NaN	NaN
1700012C14Rik	1700012C14Rik	0	NaN	NaN	NaN	NaN	NaN	Low	NaN	NaN
1700012D01Rik	1700012D01Rik	5.38221296197322	-0.237468995192266	0.80786766353293	-0.293945414467733	0.768799614482563	0.879407521966944	OK	5.75664458848321	4.88297079329324
1700012D14Rik	1700012D14Rik	3.37883587428462	0.941645227874521	1.05200890126054	0.895092452873942	0.370737668045147	0.586902296162032	OK	2.42281118102819	4.65353546529318
1700012D16Rik	1700012D16Rik	0	NaN	NaN	NaN	NaN	NaN	Low	NaN	NaN
1700012H19Rik	1700012H19Rik	0	NaN	NaN	NaN	NaN	NaN	Low	NaN	NaN
1700012I11Rik	1700012I11Rik	0	NaN	NaN	NaN	NaN	NaN	Low	NaN	NaN
1700012P22Rik	1700012P22Rik	20.7651374864639	1.66117911292921	0.436041498855663	3.80968122825182	0.00013914608031612	0.00141766063065918	OK	10.7764900132951	34.0833341173556
1700013D24Rik	1700013D24Rik	0	NaN	NaN	NaN	NaN	NaN	Low	NaN	NaN
1700013F07Rik	1700013F07Rik	0	NaN	NaN	NaN	NaN	NaN	Low	NaN	NaN
1700013G24Rik	1700013G24Rik	0	NaN	NaN	NaN	NaN	NaN	Low	NaN	NaN
1700013H16Rik	1700013H16Rik	0.480483077353214	0.314079330132566	2.79510871651477	0.11236748262307	0.910532037112812	NaN	Low	0.435127045061698	0.540957787075235
1700015F17Rik	1700015F17Rik	0.105755681579082	-0.981121389813367	3.81694647031143	-0.25704352875908	0.797145170574498	NaN	Low	0.134116358363872	0.0679414458660273
1700015G11Rik	1700015G11Rik	0	NaN	NaN	NaN	NaN	NaN	Low	NaN	NaN
1700016A09Rik	1700016A09Rik	3.21473577356429	0.52255069177902	1.05960319193778	0.493156962677125	0.621901684611635	0.792409760064734	OK	2.70813039015728	3.89020961810697
1700016C15Rik	1700016C15Rik	0.21767364084424	-1.57504926330361	3.8009533526646	-0.414382686964428	0.678593866172116	NaN	Low	0.304323435509062	0.102140581291144
1700016D06Rik	1700016D06Rik	0	NaN	NaN	NaN	NaN	NaN	Low	NaN	NaN
1700016G22Rik	1700016G22Rik	0	NaN	NaN	NaN	NaN	NaN	Low	NaN	NaN
1700016H13Rik	1700016H13Rik	1.90792248160152	0.126888652409269	1.39743404444326	0.0908011744195205	0.927650576856307	0.966926232618653	OK	1.8355976275522	2.00435562033395
1700016K05Rik	1700016K05Rik	0	NaN	NaN	NaN	NaN	NaN	Low	NaN	NaN
1700016K19Rik	1700016K19Rik	0.414893376413847	1.08395743445636	2.90621306371518	0.372979341394425	0.709163819531225	NaN	Low	0.280346106150872	0.594289736764481
1700016L04Rik	1700016L04Rik	0	NaN	NaN	NaN	NaN	NaN	Low	NaN	NaN
1700016L21Rik	1700016L21Rik	0	NaN	NaN	NaN	NaN	NaN	Low	NaN	NaN
1700016P04Rik	1700016P04Rik	0	NaN	NaN	NaN	NaN	NaN	Low	NaN	NaN
1700017B05Rik	1700017B05Rik	182.753671700249	-0.334613075984667	0.183197878207454	-1.82651174379733	0.0677732139255331	0.194865607418762	OK	200.545169383951	159.031674788648
1700017D01Rik	1700017D01Rik	0	NaN	NaN	NaN	NaN	NaN	Low	NaN	NaN
1700017G19Rik	1700017G19Rik	0	NaN	NaN	NaN	NaN	NaN	Low	NaN	NaN
1700017J07Rik	1700017J07Rik	0	NaN	NaN	NaN	NaN	NaN	Low	NaN	NaN
1700017L05Rik	1700017L05Rik	0	NaN	NaN	NaN	NaN	NaN	Low	NaN	NaN
1700017N19Rik	1700017N19Rik	0	NaN	NaN	NaN	NaN	NaN	Low	NaN	NaN
1700018A04Rik	1700018A04Rik	0	NaN	NaN	NaN	NaN	NaN	Low	NaN	NaN
1700018B08Rik	1700018B08Rik	1.09132323900474	2.76408098629293	2.20183799913987	1.25535165955565	0.209351129512549	NaN	Low	0.313348391925749	2.12862303511006
1700018B24Rik	1700018B24Rik	0	NaN	NaN	NaN	NaN	NaN	Low	NaN	NaN
1700018F24Rik	1700018F24Rik	0	NaN	NaN	NaN	NaN	NaN	Low	NaN	NaN
1700018G05Rik	1700018G05Rik	0.37246687177745	0.897576934336585	3.42781378969551	0.261851135856571	0.793436213350486	NaN	Low	0.271907555472288	0.506545960184334
1700018L02Rik	1700018L02Rik	10.7663156068293	0.765551161681115	0.599502722454101	1.27697695608001	0.201610382953501	0.400422800799866	OK	8.28172842470475	14.0790985163287
1700019A02Rik	1700019A02Rik	0	NaN	NaN	NaN	NaN	NaN	Low	NaN	NaN
1700019C18Rik	1700019C18Rik	0	NaN	NaN	NaN	NaN	NaN	Low	NaN	NaN
1700019D03Rik	1700019D03Rik	33.362840948137	0.225761428340406	0.345388366887631	0.653645142639837	0.513340453356089	0.710009196712303	OK	31.1047150111677	36.3736755307627
1700019E08Rik	1700019E08Rik	0	NaN	NaN	NaN	NaN	NaN	Low	NaN	NaN
1700019G24Rik	1700019G24Rik	0	NaN	NaN	NaN	NaN	NaN	Low	NaN	NaN
1700019M22Rik	1700019M22Rik	0	NaN	NaN	NaN	NaN	NaN	Low	NaN	NaN
1700019N19Rik	1700019N19Rik	0.177879771664109	0.703155285092396	3.81677108603867	0.184227785539579	0.853834762814971	NaN	Low	0.140154491447464	0.228180145286303
1700019P21Rik	1700019P21Rik	0	NaN	NaN	NaN	NaN	NaN	Low	NaN	NaN
1700020A23Rik	1700020A23Rik	0	NaN	NaN	NaN	NaN	NaN	Low	NaN	NaN
1700020D05Rik	1700020D05Rik	0.593637787354441	1.46972349065212	2.90124265234632	0.506584131962734	0.612446644512154	NaN	Low	0.33759386324111	0.935029686172216
1700020D14Rik	1700020D14Rik	0	NaN	NaN	NaN	NaN	NaN	Low	NaN	NaN
1700020G17Rik	1700020G17Rik	0	NaN	NaN	NaN	NaN	NaN	Low	NaN	NaN
1700020I14Rik	1700020I14Rik	216.81726024814	-0.0222846041832033	0.187745958472981	-0.118695520076457	0.905516585918378	0.955259490663862	OK	218.250965660161	214.905653032112
1700020L24Rik	1700020L24Rik	22.94038526787	-0.554697338447407	0.442175587907752	-1.25447300488043	0.2096701317589	0.409212175328069	OK	26.5759809730488	18.0929243276316
1700020M21Rik	1700020M21Rik	0.0921595033527085	0.701337928927746	3.81684727335299	0.183747967550099	0.854211176856619	NaN	Low	0.0726643277279265	0.118153070852418
1700020N01Rik	1700020N01Rik	0.579171549077911	1.24606203091661	2.97682521950337	0.418587568646202	0.675517576363982	NaN	Low	0.364724393824018	0.865101089416434
1700020N15Rik	1700020N15Rik	0	NaN	NaN	NaN	NaN	NaN	Low	NaN	NaN
1700020N18Rik	1700020N18Rik	0	NaN	NaN	NaN	NaN	NaN	Low	NaN	NaN
1700021F02Rik	1700021F02Rik	0	NaN	NaN	NaN	NaN	NaN	Low	NaN	NaN
1700021F05Rik	1700021F05Rik	110.07618192649	-0.443838196984355	0.189079520403639	-2.34736261249694	0.0189068444248683	0.0769183073002148	OK	124.168842727661	91.2859675249283
1700021F07Rik	1700021F07Rik	0	NaN	NaN	NaN	NaN	NaN	Low	NaN	NaN
1700021N21Rik	1700021N21Rik	0.105755681579082	-0.981121389813367	3.81694647031143	-0.25704352875908	0.797145170574498	NaN	Low	0.134116358363872	0.0679414458660273
1700022A21Rik	1700022A21Rik	0	NaN	NaN	NaN	NaN	NaN	Low	NaN	NaN
1700022A22Rik	1700022A22Rik	0	NaN	NaN	NaN	NaN	NaN	Low	NaN	NaN
1700022E09Rik	1700022E09Rik	0	NaN	NaN	NaN	NaN	NaN	Low	NaN	NaN
1700022H01Rik	1700022H01Rik	0	NaN	NaN	NaN	NaN	NaN	Low	NaN	NaN
1700022H16Rik	1700022H16Rik	0	NaN	NaN	NaN	NaN	NaN	Low	NaN	NaN
1700022I11Rik	1700022I11Rik	0.224394586789369	-0.981121389813367	3.81694647031143	-0.25704352875908	0.797145170574498	NaN	Low	0.284570855838622	0.144159561390365
1700023C21Rik	1700023C21Rik	0	NaN	NaN	NaN	NaN	NaN	Low	NaN	NaN
1700023D09Rik	1700023D09Rik	14.6240409845878	0.426506905794234	0.557819997165331	0.764595941274266	0.444512186757678	0.653748799621738	OK	12.7451719713826	17.1291996688613
1700023F02Rik	1700023F02Rik	0	NaN	NaN	NaN	NaN	NaN	Low	NaN	NaN
1700023F06Rik	1700023F06Rik	3.62952604509089	-0.107766931758161	1.09516596743839	-0.0984023745827577	0.921612789188732	0.963336080722949	OK	3.74505005279277	3.47549403482171
1700024B18Rik	1700024B18Rik	0	NaN	NaN	NaN	NaN	NaN	Low	NaN	NaN
1700024F13Rik	1700024F13Rik	0.290205997851389	0.569000641944894	3.72684620064103	0.152676180156569	0.878653645992838	NaN	Low	0.240393487074574	0.356622678887142
1700024G13Rik	1700024G13Rik	0	NaN	NaN	NaN	NaN	NaN	Low	NaN	NaN
1700024I08Rik	1700024I08Rik	0	NaN	NaN	NaN	NaN	NaN	Low	NaN	NaN
1700024N05Rik	1700024N05Rik	0.213510280567935	-0.981121389813367	3.81694647031143	-0.25704352875908	0.797145170574498	NaN	Low	0.270767687139413	0.137167071805965
1700024P04Rik	1700024P04Rik	0	NaN	NaN	NaN	NaN	NaN	Low	NaN	NaN
1700025B11Rik	1700025B11Rik	0	NaN	NaN	NaN	NaN	NaN	Low	NaN	NaN
1700025C18Rik	1700025C18Rik	0	NaN	NaN	NaN	NaN	NaN	Low	NaN	NaN
1700025F22Rik	1700025F22Rik	0	NaN	NaN	NaN	NaN	NaN	Low	NaN	NaN
1700025F24Rik	1700025F24Rik	0.111926217567517	-0.981121389813366	3.81694647031143	-0.25704352875908	0.797145170574499	NaN	Low	0.141941657237326	0.0719056313411041
1700025G04Rik	1700025G04Rik	865.920031301098	-0.0256990751648873	0.0972610597549038	-0.264227793010363	0.791604396128715	0.892624309125112	OK	872.52210326071	857.117268688281
1700025J12Rik	1700025J12Rik	0	NaN	NaN	NaN	NaN	NaN	Low	NaN	NaN
1700025K24Rik	1700025K24Rik	0	NaN	NaN	NaN	NaN	NaN	Low	NaN	NaN
1700025M24Rik	1700025M24Rik	0	NaN	NaN	NaN	NaN	NaN	Low	NaN	NaN
1700025N23Rik	1700025N23Rik	1.35583472840758	2.38391479875646	1.80261581017667	1.32247525251807	0.186009944792865	NaN	Low	0.482784871432157	2.51990120437481
1700026D11Rik	1700026D11Rik	0	NaN	NaN	NaN	NaN	NaN	Low	NaN	NaN
1700026F02Rik	1700026F02Rik	0	NaN	NaN	NaN	NaN	NaN	Low	NaN	NaN
1700026J14Rik	1700026J14Rik	0	NaN	NaN	NaN	NaN	NaN	Low	NaN	NaN
1700027A15Rik	1700027A15Rik	0	NaN	NaN	NaN	NaN	NaN	Low	NaN	NaN
1700027F06Rik	1700027F06Rik	0	NaN	NaN	NaN	NaN	NaN	Low	NaN	NaN
1700027F09Rik	1700027F09Rik	0.402601962612508	-0.0250932356662819	3.34610492421952	-0.00749923754173218	0.994016530231336	NaN	Low	0.405599268524374	0.398605554730021
1700027H10Rik	1700027H10Rik	0	NaN	NaN	NaN	NaN	NaN	Low	NaN	NaN
1700027I24Rik	1700027I24Rik	0	NaN	NaN	NaN	NaN	NaN	Low	NaN	NaN
1700027J07Rik	1700027J07Rik	0	NaN	NaN	NaN	NaN	NaN	Low	NaN	NaN
1700028B04Rik	1700028B04Rik	0.177879771664109	0.703155285092396	3.81677108603867	0.184227785539579	0.853834762814971	NaN	Low	0.140154491447464	0.228180145286303
1700028D13Rik	1700028D13Rik	0	NaN	NaN	NaN	NaN	NaN	Low	NaN	NaN
1700028E10Rik	1700028E10Rik	2.31729809537427	0.716671226956638	1.21367065885787	0.590498931259542	0.554856202061106	0.74192394535118	OK	1.81643904034406	2.98511016874789
1700028I16Rik	1700028I16Rik	0.105755681579082	-0.981121389813367	3.81694647031143	-0.25704352875908	0.797145170574498	NaN	Low	0.134116358363872	0.0679414458660273
1700028J19Rik	1700028J19Rik	6.99875215908367	0.270025452347926	0.839789479002241	0.321539456136965	0.747801616675458	0.866653005082213	OK	6.43142064629539	7.75519417613471
1700028K03Rik	1700028K03Rik	4.11678919164666	0.0118385755000835	0.898780978582261	0.0131718135810548	0.989490717194382	0.995798590457254	OK	4.10230284265656	4.13610432363345
1700028M03Rik	1700028M03Rik	0	NaN	NaN	NaN	NaN	NaN	Low	NaN	NaN
1700028P14Rik	1700028P14Rik	0.943636892699497	-0.122002721332876	1.75284660832733	-0.069602622815523	0.944509949301001	NaN	Low	0.977611192943696	0.898337825707231
1700028P15Rik	1700028P15Rik	0	NaN	NaN	NaN	NaN	NaN	Low	NaN	NaN
1700029B22Rik	1700029B22Rik	4.03980454966117	1.82957642212914	1.12027850643245	1.63314426870106	0.102438657975726	0.257873281207019	OK	1.92857317096898	6.85477972125077
1700029F12Rik	1700029F12Rik	0.105755681579082	-0.981121389813367	3.81694647031143	-0.25704352875908	0.797145170574498	NaN	Low	0.134116358363872	0.0679414458660273
1700029H14Rik	1700029H14Rik	0.38189504664599	0.905835165925931	2.97406511683986	0.304578121305037	0.760687485418095	NaN	Low	0.277860605131524	0.520607635331946
1700029I15Rik	1700029I15Rik	10.6097725789503	0.650486998107727	0.633979922199735	1.0260372218898	0.304874039424116	0.522539185030104	OK	8.52768481689272	13.3858895950271
1700029J03Rik	1700029J03Rik	0	NaN	NaN	NaN	NaN	NaN	Low	NaN	NaN
1700029J07Rik	1700029J07Rik	74.3827060238777	0.289786238473708	0.223763846510908	1.29505388378091	0.195301641955273	0.393190279411958	OK	67.9083491948524	83.0151817959113
1700029M20Rik	1700029M20Rik	4.54389070369053	0.694824654777886	0.933634637623503	0.744214735377117	0.456746574806016	0.664086621724698	OK	3.59157728666591	5.81364192639002
1700029N11Rik	1700029N11Rik	0	NaN	NaN	NaN	NaN	NaN	Low	NaN	NaN
1700029P11Rik	1700029P11Rik	0.552243884780356	1.61931404021501	2.62999838112476	0.615709139532809	0.538086504148241	NaN	Low	0.292482854763212	0.898591924803215
1700030A11Rik	1700030A11Rik	0	NaN	NaN	NaN	NaN	NaN	Low	NaN	NaN
1700030C10Rik	1700030C10Rik	0.0921595033527085	0.701337928927747	3.81684727335299	0.183747967550099	0.854211176856619	NaN	Low	0.0726643277279265	0.118153070852418
1700030C14Rik	1700030C14Rik	0	NaN	NaN	NaN	NaN	NaN	Low	NaN	NaN
1700030F04Rik	1700030F04Rik	0	NaN	NaN	NaN	NaN	NaN	Low	NaN	NaN
1700030F18Rik	1700030F18Rik	0	NaN	NaN	NaN	NaN	NaN	Low	NaN	NaN
1700030J22Rik	1700030J22Rik	12.2029451388998	-0.868455689846363	0.529297616456281	-1.64077007499257	0.100845152348927	0.255162230323715	OK	15.1369148655923	8.29098550330972
1700030K09Rik	1700030K09Rik	69.034473060174	-0.048100457055811	0.269622740764914	-0.178399110250682	0.858409548013604	0.93199272608709	OK	70.018463157379	67.7224862639006
1700030L20Rik	1700030L20Rik	0	NaN	NaN	NaN	NaN	NaN	Low	NaN	NaN
1700030M09Rik	1700030M09Rik	0	NaN	NaN	NaN	NaN	NaN	Low	NaN	NaN
1700030N03Rik	1700030N03Rik	0	NaN	NaN	NaN	NaN	NaN	Low	NaN	NaN
1700030O20Rik	1700030O20Rik	0.204051700025067	-0.0181715198381059	3.81690193466289	-0.00476080343408425	0.99620144279214	NaN	Low	0.205152184343328	0.202584387600719
1700031A10Rik	1700031A10Rik	3.78332094019028	1.26269989295761	1.10082074354976	1.14705314226352	0.251359658207886	0.461796094317619	OK	2.3649280561589	5.67451145223213
1700031F05Rik	1700031F05Rik	0	NaN	NaN	NaN	NaN	NaN	Low	NaN	NaN
1700031L13Rik	1700031L13Rik	0	NaN	NaN	NaN	NaN	NaN	Low	NaN	NaN
1700031M16Rik	1700031M16Rik	0	NaN	NaN	NaN	NaN	NaN	Low	NaN	NaN
1700031P21Rik	1700031P21Rik	0	NaN	NaN	NaN	NaN	NaN	Low	NaN	NaN
1700034E13Rik	1700034E13Rik	0	NaN	NaN	NaN	NaN	NaN	Low	NaN	NaN
1700034G24Rik	1700034G24Rik	0	NaN	NaN	NaN	NaN	NaN	Low	NaN	NaN
1700034H15Rik	1700034H15Rik	37.1147009124447	0.957950023118586	0.363598265291311	2.63463859584448	0.00842269099450243	0.0413651915326542	OK	26.435932190853	51.3530592079003
1700034I23Rik	1700034I23Rik	0.354198310853834	-0.631951919109216	3.51170177416675	-0.179956032644362	0.857187085477409	NaN	Low	0.417693143214521	0.269538534372918
1700034J05Rik	1700034J05Rik	0	NaN	NaN	NaN	NaN	NaN	Low	NaN	NaN
1700034K08Rik	1700034K08Rik	0.111926217567517	-0.981121389813366	3.81694647031143	-0.25704352875908	0.797145170574499	NaN	Low	0.141941657237326	0.0719056313411041
1700034P13Rik	1700034P13Rik	8.03125577310463	0.558768440748302	0.743090666624601	0.751951902836352	0.452079983546948	0.660676457913983	OK	6.67758227932293	9.83615376481356
1700036G14Rik	1700036G14Rik	0	NaN	NaN	NaN	NaN	NaN	Low	NaN	NaN
1700037C18Rik	1700037C18Rik	15.4984081247624	-0.0064705348804513	0.506479608030661	-0.0127755091771821	0.989806895747484	0.9959204280558	OK	15.5281889080106	15.4587004137649
1700037H04Rik	1700037H04Rik	148.772907107399	-0.190601318114419	0.168765084970304	-1.12938833377744	0.258734052027843	0.471105177015738	OK	157.105768345777	137.662425456227
1700039E22Rik	1700039E22Rik	0	NaN	NaN	NaN	NaN	NaN	Low	NaN	NaN
1700039M10Rik	1700039M10Rik	0.261222344743336	1.62546111496493	3.77137515794169	0.430999581556364	0.6664686747421	NaN	Low	0.137939473325495	0.42559950663379
1700040D17Rik	1700040D17Rik	0	NaN	NaN	NaN	NaN	NaN	Low	NaN	NaN
1700041A01Rik	1700041A01Rik	0	NaN	NaN	NaN	NaN	NaN	Low	NaN	NaN
1700041C23Rik	1700041C23Rik	0	NaN	NaN	NaN	NaN	NaN	Low	NaN	NaN
1700041M19Rik	1700041M19Rik	0	NaN	NaN	NaN	NaN	NaN	Low	NaN	NaN
1700042G07Rik	1700042G07Rik	0	NaN	NaN	NaN	NaN	NaN	Low	NaN	NaN
1700042G15Rik	1700042G15Rik	0.677922308132908	-1.67918447613562	2.48100503423722	-0.676816230907762	0.498522558693656	NaN	Low	0.961245741285065	0.3001577305967
1700042O10Rik	1700042O10Rik	0	NaN	NaN	NaN	NaN	NaN	Low	NaN	NaN
1700044C05Rik	1700044C05Rik	0	NaN	NaN	NaN	NaN	NaN	Low	NaN	NaN
1700044K03Rik	1700044K03Rik	0	NaN	NaN	NaN	NaN	NaN	Low	NaN	NaN
1700045H11Rik	1700045H11Rik	0	NaN	NaN	NaN	NaN	NaN	Low	NaN	NaN
1700046C09Rik	1700046C09Rik	0	NaN	NaN	NaN	NaN	NaN	Low	NaN	NaN
1700047A11Rik	1700047A11Rik	0	NaN	NaN	NaN	NaN	NaN	Low	NaN	NaN
1700047E10Rik	1700047E10Rik	0	NaN	NaN	NaN	NaN	NaN	Low	NaN	NaN
1700047G03Rik	1700047G03Rik	0.0921595033527085	0.701337928927747	3.81684727335299	0.183747967550099	0.854211176856619	NaN	Low	0.0726643277279265	0.118153070852418
1700047I17Rik2	1700047I17Rik2	410.24886534169	-0.0334950966702571	0.237659075316218	-0.140937587279973	0.887919248139242	0.946699206805995	OK	414.323964725319	404.815399496852
1700047L14Rik	1700047L14Rik	0	NaN	NaN	NaN	NaN	NaN	Low	NaN	NaN
1700047M11Rik	1700047M11Rik	0	NaN	NaN	NaN	NaN	NaN	Low	NaN	NaN
1700048M11Rik	1700048M11Rik	0	NaN	NaN	NaN	NaN	NaN	Low	NaN	NaN
1700048O20Rik	1700048O20Rik	8.72199708504598	0.886704530220589	0.705229837550447	1.25732702022433	0.208635243645544	0.408284278347761	OK	6.39520060874943	11.8243923867747
1700049E15Rik	1700049E15Rik	0.223852435135034	-1.59736400350846	3.80011288135843	-0.420346461639174	0.674232373106808	NaN	Low	0.313930810148779	0.103747935116706
1700049E17Rik1	1700049E17Rik1	0	NaN	NaN	NaN	NaN	NaN	Low	NaN	NaN
1700049E17Rik2	1700049E17Rik2	0	NaN	NaN	NaN	NaN	NaN	Low	NaN	NaN
1700049E22Rik	1700049E22Rik	0	NaN	NaN	NaN	NaN	NaN	Low	NaN	NaN
1700049L16Rik	1700049L16Rik	0.111926217567517	-0.981121389813366	3.81694647031143	-0.25704352875908	0.797145170574499	NaN	Low	0.141941657237326	0.0719056313411041
1700051A21Rik	1700051A21Rik	0	NaN	NaN	NaN	NaN	NaN	Low	NaN	NaN
1700052I22Rik	1700052I22Rik	0.353381848096044	2.06912381455588	3.40364008702832	0.607914985618356	0.543243860009647	NaN	Low	0.149115682138045	0.625736736040043
1700052K11Rik	1700052K11Rik	29.1168339663239	0.0974094208249224	0.347767109767851	0.280099578392986	0.779401108157358	0.885275745881379	OK	28.2705275755258	30.245242487388
1700054A03Rik	1700054A03Rik	0	NaN	NaN	NaN	NaN	NaN	Low	NaN	NaN
1700054K19Rik	1700054K19Rik	0.105755681579082	-0.981121389813367	3.81694647031143	-0.25704352875908	0.797145170574498	NaN	Low	0.134116358363872	0.0679414458660273
1700054M17Rik	1700054M17Rik	0	NaN	NaN	NaN	NaN	NaN	Low	NaN	NaN
1700055C04Rik	1700055C04Rik	0	NaN	NaN	NaN	NaN	NaN	Low	NaN	NaN
1700055D16Rik	1700055D16Rik	9.48635693062033	0.235806162862437	0.595959803872472	0.395674609814619	0.692345088509999	0.835515452475538	OK	8.81550494760729	10.3808262413044
1700056E22Rik	1700056E22Rik	2.70219086443474	2.78040588656575	1.3191012481208	2.10780324143179	0.0350480123660547	0.12187022780689	OK	0.768560923160928	5.28036411946649
1700057G04Rik	1700057G04Rik	0	NaN	NaN	NaN	NaN	NaN	Low	NaN	NaN
1700057H15Rik	1700057H15Rik	0	NaN	NaN	NaN	NaN	NaN	Low	NaN	NaN
1700057H21Rik	1700057H21Rik	0.593600251953157	1.46930067553522	2.90130471642379	0.506427562474828	0.612556529525252	NaN	Low	0.337639304432565	0.934881515313946
1700060C16Rik	1700060C16Rik	0.111926217567517	-0.981121389813366	3.81694647031143	-0.25704352875908	0.797145170574499	NaN	Low	0.141941657237326	0.071905631341104
1700060C20Rik	1700060C20Rik	0	NaN	NaN	NaN	NaN	NaN	Low	NaN	NaN
1700061F12Rik	1700061F12Rik	0	NaN	NaN	NaN	NaN	NaN	Low	NaN	NaN
1700061G19Rik	1700061G19Rik	2.97166254538094	-1.077756851808	1.06581004123884	-1.01120913681323	0.311916343666568	0.529649031998908	OK	3.8370240410015	1.81784721788685
1700061I17Rik	1700061I17Rik	9.67320456762284	0.56682553956624	0.769545753842519	0.736571590104877	0.461382916991195	0.667847302002663	OK	8.01920656622858	11.8785352361485
1700061J23Rik	1700061J23Rik	0	NaN	NaN	NaN	NaN	NaN	Low	NaN	NaN
1700061N14Rik	1700061N14Rik	0	NaN	NaN	NaN	NaN	NaN	Low	NaN	NaN
1700063A18Rik	1700063A18Rik	0	NaN	NaN	NaN	NaN	NaN	Low	NaN	NaN
1700063D05Rik	1700063D05Rik	0.460264835186679	-1.03246232468019	2.81944888898853	-0.366192956613794	0.714221097545068	NaN	Low	0.589367985343169	0.288127301644693
1700063H04Rik	1700063H04Rik	0	NaN	NaN	NaN	NaN	NaN	Low	NaN	NaN
1700063O14Rik	1700063O14Rik	0	NaN	NaN	NaN	NaN	NaN	Low	NaN	NaN
1700064J06Rik	1700064J06Rik	0.213510280567936	-0.981121389813367	3.81694647031143	-0.25704352875908	0.797145170574498	NaN	Low	0.270767687139413	0.137167071805965
1700064M15Rik	1700064M15Rik	0.0921595033527085	0.701337928927747	3.81684727335299	0.183747967550099	0.854211176856619	NaN	Low	0.0726643277279265	0.118153070852418
1700065D16Rik	1700065D16Rik	0	NaN	NaN	NaN	NaN	NaN	Low	NaN	NaN
1700065I16Rik	1700065I16Rik	0	NaN	NaN	NaN	NaN	NaN	Low	NaN	NaN
1700065J11Rik	1700065J11Rik	0	NaN	NaN	NaN	NaN	NaN	Low	NaN	NaN
1700065J18Rik	1700065J18Rik	0	NaN	NaN	NaN	NaN	NaN	Low	NaN	NaN
1700065L07Rik	1700065L07Rik	0	NaN	NaN	NaN	NaN	NaN	Low	NaN	NaN
1700065O20Rik	1700065O20Rik	0	NaN	NaN	NaN	NaN	NaN	Low	NaN	NaN
1700066B17Rik	1700066B17Rik	0	NaN	NaN	NaN	NaN	NaN	Low	NaN	NaN
1700066B19Rik	1700066B19Rik	0.45411887481156	-1.01978239293787	2.8293575020172	-0.360428963894034	0.718526370043164	NaN	Low	0.580124141495922	0.286111852565743
1700066C05Rik	1700066C05Rik	0	NaN	NaN	NaN	NaN	NaN	Low	NaN	NaN
1700066J03Rik	1700066J03Rik	0	NaN	NaN	NaN	NaN	NaN	Low	NaN	NaN
1700066M21Rik	1700066M21Rik	57.7015452210058	-0.127601116159708	0.25599796478975	-0.498445822663106	0.618169846226369	0.790064020233962	OK	59.8736177137584	54.8054485640024
1700066N21Rik	1700066N21Rik	0	NaN	NaN	NaN	NaN	NaN	Low	NaN	NaN
1700066O22Rik	1700066O22Rik	0	NaN	NaN	NaN	NaN	NaN	Low	NaN	NaN
1700067G17Rik	1700067G17Rik	0	NaN	NaN	NaN	NaN	NaN	Low	NaN	NaN
1700067K01Rik	1700067K01Rik	2.01581374511919	0.575904336440512	1.44253357766775	0.399231148138415	0.689722894177031	0.833645550962472	OK	1.66560099853438	2.48276407389894
1700067P10Rik	1700067P10Rik	0	NaN	NaN	NaN	NaN	NaN	Low	NaN	NaN
1700069L16Rik	1700069L16Rik	0	NaN	NaN	NaN	NaN	NaN	Low	NaN	NaN
1700069P05Rik	1700069P05Rik	0	NaN	NaN	NaN	NaN	NaN	Low	NaN	NaN
1700071K01Rik	1700071K01Rik	0.328319623203795	0.749108307026325	3.1087309816974	0.240969164407177	0.809579015640508	NaN	Low	0.254166226061302	0.427190819393785
1700071M16Rik	1700071M16Rik	1.38820549970096	0.511047620514173	1.80486675710279	0.283149777402138	0.777062025330411	NaN	Low	1.17427677113626	1.6734438044539
1700072B07Rik	1700072B07Rik	0	NaN	NaN	NaN	NaN	NaN	Low	NaN	NaN
1700072I22Rik	1700072I22Rik	0	NaN	NaN	NaN	NaN	NaN	Low	NaN	NaN
1700072O05Rik	1700072O05Rik	0	NaN	NaN	NaN	NaN	NaN	Low	NaN	NaN
1700073E17Rik	1700073E17Rik	0.261222344743336	1.62546111496493	3.77137515794169	0.430999581556364	0.6664686747421	NaN	Low	0.137939473325495	0.42559950663379
1700074H08Rik	1700074H08Rik	0.105755681579082	-0.981121389813367	3.81694647031143	-0.25704352875908	0.797145170574498	NaN	Low	0.134116358363872	0.0679414458660273
1700074P13Rik	1700074P13Rik	0.0921595033527085	0.701337928927747	3.81684727335299	0.183747967550099	0.854211176856619	NaN	Low	0.0726643277279265	0.118153070852418
1700080E11Rik	1700080E11Rik	0	NaN	NaN	NaN	NaN	NaN	Low	NaN	NaN
1700080N15Rik	1700080N15Rik	0	NaN	NaN	NaN	NaN	NaN	Low	NaN	NaN
1700080O16Rik	1700080O16Rik	0	NaN	NaN	NaN	NaN	NaN	Low	NaN	NaN
1700081H04Rik	1700081H04Rik	0	NaN	NaN	NaN	NaN	NaN	Low	NaN	NaN
1700083H02Rik	1700083H02Rik	0	NaN	NaN	NaN	NaN	NaN	Low	NaN	NaN
1700084D21Rik	1700084D21Rik	0	NaN	NaN	NaN	NaN	NaN	Low	NaN	NaN
1700084E18Rik	1700084E18Rik	1.88869908951602	0.0853361403848273	1.59439180813531	0.0535226911913392	0.95731545160258	0.982205687151746	OK	1.84063108382286	1.95278976377357
1700084F23Rik	1700084F23Rik	0	NaN	NaN	NaN	NaN	NaN	Low	NaN	NaN
1700084J12Rik	1700084J12Rik	0.355759543328218	2.01244237921795	3.73962077349351	0.538140763759301	0.590479871811585	NaN	Low	0.154640215148869	0.623918647567351
1700084M14Rik	1700084M14Rik	0	NaN	NaN	NaN	NaN	NaN	Low	NaN	NaN
1700085C21Rik	1700085C21Rik	0	NaN	NaN	NaN	NaN	NaN	Low	NaN	NaN
1700086L19Rik	1700086L19Rik	0	NaN	NaN	NaN	NaN	NaN	Low	NaN	NaN
1700086O06Rik	1700086O06Rik	20.2533059012192	0.987649736373334	0.420164149856946	2.35062828827638	0.0187417458301719	0.0764082774886305	OK	14.2501954435832	28.2574531780671
1700088E04Rik	1700088E04Rik	68.5374558734613	-0.295484017102974	0.263033648821087	-1.12336964653507	0.261280535578463	0.47421937197025	OK	74.4464079032341	60.6588531670976
1700091H14Rik	1700091H14Rik	0	NaN	NaN	NaN	NaN	NaN	Low	NaN	NaN
1700092C02Rik	1700092C02Rik	0	NaN	NaN	NaN	NaN	NaN	Low	NaN	NaN
1700092C10Rik	1700092C10Rik	0	NaN	NaN	NaN	NaN	NaN	Low	NaN	NaN
1700092E19Rik	1700092E19Rik	0	NaN	NaN	NaN	NaN	NaN	Low	NaN	NaN
1700092K14Rik	1700092K14Rik	0	NaN	NaN	NaN	NaN	NaN	Low	NaN	NaN
1700092M07Rik	1700092M07Rik	1.76017285654346	2.66112190297031	1.52394698934026	1.74620372072283	0.0807755585285612	0.21903951261694	OK	0.536270381706821	3.3920428229923
1700093K21Rik	1700093K21Rik	1.18979129686129	2.94636107945995	2.04385459046025	1.441570791392	0.149423493293223	NaN	Low	0.307053417360216	2.36677513619605
1700094D03Rik	1700094D03Rik	99.7359395500523	0.109830772783418	0.206605788567808	0.531595816093854	0.595005963171387	0.773219621662267	OK	96.4656845806734	104.096279509224
1700094J05Rik	1700094J05Rik	1.69659765257699	1.48523011277904	1.52644016303657	0.973002511821002	0.330552053713526	NaN	Low	0.957845207094813	2.68160091321988
1700094M24Rik	1700094M24Rik	0	NaN	NaN	NaN	NaN	NaN	Low	NaN	NaN
1700095A21Rik	1700095A21Rik	0.105755681579082	-0.981121389813367	3.81694647031143	-0.25704352875908	0.797145170574498	NaN	Low	0.134116358363872	0.0679414458660273
1700095B10Rik	1700095B10Rik	0	NaN	NaN	NaN	NaN	NaN	Low	NaN	NaN
1700095J03Rik	1700095J03Rik	0.342621938279535	-0.600773836970593	3.5524210353016	-0.169116732223039	0.865704824083693	NaN	Low	0.401183192921197	0.264540265423986
1700095J12Rik	1700095J12Rik	0	NaN	NaN	NaN	NaN	NaN	Low	NaN	NaN
1700096J18Rik	1700096J18Rik	0.105755681579082	-0.981121389813367	3.81694647031143	-0.25704352875908	0.797145170574498	NaN	Low	0.134116358363872	0.0679414458660273
1700096K18Rik	1700096K18Rik	35.1785562561953	-0.0882997554191781	0.304683841784042	-0.289807805041937	0.771963276442754	0.881511830885003	OK	36.0970088373679	33.9539528146319
1700096P03Rik	1700096P03Rik	0	NaN	NaN	NaN	NaN	NaN	Low	NaN	NaN
1700097N02Rik	1700097N02Rik	2.20649281164878	0.0844627851549336	1.28415776203166	0.0657729039625984	0.947558629015282	0.976904684986939	OK	2.15091365057547	2.28059835974652
1700099I09Rik	1700099I09Rik	1.12813556572046	0.226379214418096	1.64184671693997	0.137880846051217	0.890334588446915	NaN	Low	1.05156854687361	1.23022492418293
1700100I10Rik	1700100I10Rik	0	NaN	NaN	NaN	NaN	NaN	Low	NaN	NaN
1700100L14Rik	1700100L14Rik	0	NaN	NaN	NaN	NaN	NaN	Low	NaN	NaN
1700101I11Rik	1700101I11Rik	2.47646117222893	2.00204642609709	1.20612497506979	1.65989965175975	0.096934641545018	0.248678198354642	OK	1.08229953513829	4.33534335501645
1700101O22Rik	1700101O22Rik	0	NaN	NaN	NaN	NaN	NaN	Low	NaN	NaN
1700102H20Rik	1700102H20Rik	0.553674728260009	1.62352420983118	2.62836265458955	0.617694140112758	0.536776975455893	NaN	Low	0.292644244959516	0.901715372660666
1700102P08Rik	1700102P08Rik	13.2862872920077	0.11484830089108	0.49607599073478	0.231513524210208	0.816915880006199	0.907060385344702	OK	12.8306462428737	13.8938086908531
1700104L18Rik	1700104L18Rik	0	NaN	NaN	NaN	NaN	NaN	Low	NaN	NaN
1700105P06Rik	1700105P06Rik	0	NaN	NaN	NaN	NaN	NaN	Low	NaN	NaN
1700108F19Rik	1700108F19Rik	0.213510280567936	-0.981121389813367	3.81694647031143	-0.25704352875908	0.797145170574498	NaN	Low	0.270767687139413	0.137167071805965
1700108J01Rik	1700108J01Rik	0	NaN	NaN	NaN	NaN	NaN	Low	NaN	NaN
1700109G14Rik	1700109G14Rik	0	NaN	NaN	NaN	NaN	NaN	Low	NaN	NaN
1700109G15Rik	1700109G15Rik	0	NaN	NaN	NaN	NaN	NaN	Low	NaN	NaN
1700109H08Rik	1700109H08Rik	13.9188904456841	0.645117796059313	0.525938095490823	1.22660404635125	0.21997144763428	0.422915838559194	OK	11.2099294597197	17.5308384269701
1700109I08Rik	1700109I08Rik	0	NaN	NaN	NaN	NaN	NaN	Low	NaN	NaN
1700109K24Rik	1700109K24Rik	0.979634576104386	0.650707179441951	1.84934597232421	0.35185800233158	0.724944756861503	NaN	Low	0.787323710467272	1.23604906362054
1700110C19Rik	1700110C19Rik	1.62293394420368	-0.436404013127744	1.64788117727262	-0.264827354755049	0.791142462981527	NaN	Low	1.82735705424115	1.35036979748706
1700110I01Rik	1700110I01Rik	0.224394586789369	-0.981121389813367	3.81694647031143	-0.25704352875908	0.797145170574498	NaN	Low	0.284570855838622	0.144159561390365
1700110I07Rik	1700110I07Rik	0	NaN	NaN	NaN	NaN	NaN	Low	NaN	NaN
1700110K17Rik	1700110K17Rik	0	NaN	NaN	NaN	NaN	NaN	Low	NaN	NaN
1700111N16Rik	1700111N16Rik	0	NaN	NaN	NaN	NaN	NaN	Low	NaN	NaN
1700112H15Rik	1700112H15Rik	0.0921595033527085	0.701337928927746	3.81684727335299	0.183747967550099	0.854211176856619	NaN	Low	0.0726643277279265	0.118153070852418
1700112J05Rik	1700112J05Rik	0.0921595033527085	0.701337928927746	3.81684727335299	0.183747967550099	0.854211176856619	NaN	Low	0.0726643277279265	0.118153070852418
1700112J16Rik	1700112J16Rik	1.88425139826977	3.07147292846158	1.75301976319505	1.75210399388967	0.0797559276522253	0.217260178675466	OK	0.45141138529356	3.79470474890472
1700113A16Rik	1700113A16Rik	22.7375613051938	0.376465999116868	0.37608739513663	1.00100669149016	0.316823573344241	0.534810641938556	OK	20.1613088356974	26.1725645978557
1700113B09Rik	1700113B09Rik	0	NaN	NaN	NaN	NaN	NaN	Low	NaN	NaN
1700113H08Rik	1700113H08Rik	0	NaN	NaN	NaN	NaN	NaN	Low	NaN	NaN
1700116B05Rik	1700116B05Rik	0	NaN	NaN	NaN	NaN	NaN	Low	NaN	NaN
1700119H24Rik	1700119H24Rik	0.213510280567936	-0.981121389813367	3.81694647031143	-0.25704352875908	0.797145170574498	NaN	Low	0.270767687139413	0.137167071805965
1700120C14Rik	1700120C14Rik	1.61772506180423	-1.03668412677252	1.65975363528845	-0.624601208716349	0.532232826179027	NaN	Low	2.07311816761322	1.01053425405891
1700120E14Rik	1700120E14Rik	0	NaN	NaN	NaN	NaN	NaN	Low	NaN	NaN
1700120G07Rik	1700120G07Rik	0	NaN	NaN	NaN	NaN	NaN	Low	NaN	NaN
1700120K04Rik	1700120K04Rik	0.958821326766744	1.42278136775872	1.83292537579559	0.776235293889777	0.437610070527521	NaN	Low	0.557312775551449	1.49416606172047
1700121L16Rik	1700121L16Rik	0	NaN	NaN	NaN	NaN	NaN	Low	NaN	NaN
1700121N20Rik	1700121N20Rik	0	NaN	NaN	NaN	NaN	NaN	Low	NaN	NaN
1700122C19Rik	1700122C19Rik	0	NaN	NaN	NaN	NaN	NaN	Low	NaN	NaN
1700122H20Rik	1700122H20Rik	0	NaN	NaN	NaN	NaN	NaN	Low	NaN	NaN
1700122O11Rik	1700122O11Rik	0	NaN	NaN	NaN	NaN	NaN	Low	NaN	NaN
1700123J17Rik	1700123J17Rik	0	NaN	NaN	NaN	NaN	NaN	Low	NaN	NaN
1700123K08Rik	1700123K08Rik	0	NaN	NaN	NaN	NaN	NaN	Low	NaN	NaN
1700123L14Rik	1700123L14Rik	0	NaN	NaN	NaN	NaN	NaN	Low	NaN	NaN
1700123M08Rik	1700123M08Rik	6.0173964012931	-0.337977982286936	0.819094936149112	-0.412623698879038	0.679882335295273	0.82752072175316	OK	6.60894604903571	5.22866353763628
1700123O12Rik	1700123O12Rik	0	NaN	NaN	NaN	NaN	NaN	Low	NaN	NaN
1700123O20Rik	1700123O20Rik	262.072508347596	0.0210341118903505	0.142166520993987	0.147954045321543	0.882379035513173	0.943698154128595	OK	260.433281214367	264.258144525234
1700123O21Rik	1700123O21Rik	0	NaN	NaN	NaN	NaN	NaN	Low	NaN	NaN
1700124L16Rik	1700124L16Rik	1.21238742995534	2.25111409550809	2.05909557541276	1.09325381608711	0.274282374341633	NaN	Low	0.464223804230425	2.2099389309219
1700125G02Rik	1700125G02Rik	0	NaN	NaN	NaN	NaN	NaN	Low	NaN	NaN
1700125G22Rik	1700125G22Rik	0	NaN	NaN	NaN	NaN	NaN	Low	NaN	NaN
1700125H03Rik	1700125H03Rik	2.89705491232869	-1.49002063167589	1.24398681325475	-1.19777847787423	0.23100326799748	0.436279359009055	OK	4.00143939660395	1.42454226662834
1700125H20Rik	1700125H20Rik	0	NaN	NaN	NaN	NaN	NaN	Low	NaN	NaN
1700126H18Rik	1700126H18Rik	0	NaN	NaN	NaN	NaN	NaN	Low	NaN	NaN
1700128A07Rik	1700128A07Rik	0	NaN	NaN	NaN	NaN	NaN	Low	NaN	NaN
1700128F08Rik	1700128F08Rik	0	NaN	NaN	NaN	NaN	NaN	Low	NaN	NaN
1700129C05Rik	1700129C05Rik	0	NaN	NaN	NaN	NaN	NaN	Low	NaN	NaN
1810006J02Rik	1810006J02Rik	0	NaN	NaN	NaN	NaN	NaN	Low	NaN	NaN
1810007C17Rik	1810007C17Rik	0	NaN	NaN	NaN	NaN	NaN	Low	NaN	NaN
1810007D17Rik	1810007D17Rik	0	NaN	NaN	NaN	NaN	NaN	Low	NaN	NaN
1810008I18Rik	1810008I18Rik	0	NaN	NaN	NaN	NaN	NaN	Low	NaN	NaN
1810009A15Rik	1810009A15Rik	169.396316277661	-0.348060660024651	0.157360580368727	-2.21186690598799	0.0269758625065542	0.100355870077522	OK	186.532865509204	146.547583968938
1810009J06Rik	1810009J06Rik	0	NaN	NaN	NaN	NaN	NaN	Low	NaN	NaN
1810010D01Rik	1810010D01Rik	0.670352160176807	1.6460071063911	2.48547337117988	0.662250952062995	0.507810404941562	NaN	Low	0.350471988722774	1.09685905544885
1810010H24Rik	1810010H24Rik	8.85707249068377	-0.0133983315752685	0.631663868826842	-0.0212111729615825	0.983077201553872	0.994047886119549	OK	8.89230134174657	8.8101006892667
1810012K16Rik	1810012K16Rik	0.197906063631896	-0.0192874794082832	3.81686835977894	-0.00505322101530383	0.995968130128567	NaN	Low	0.199038887172726	0.196395632244121
1810013A23Rik	1810013A23Rik	1.31277438391305	1.42204224214708	1.75991043192689	0.808019667563487	0.419079260235874	NaN	Low	0.763308313180558	2.04539581155636
1810013L24Rik	1810013L24Rik	1046.47658637572	0.16697693926753	0.107537791380165	1.55272799566097	0.120488131106687	0.287057743712441	OK	994.194668486948	1116.18581022742
1810014B01Rik	1810014B01Rik	12.9933515774174	0.20943901095116	0.590507015803889	0.354676583589848	0.722831895496538	0.852563319665248	OK	12.1779255357961	14.0805862995791
1810018F18Rik	1810018F18Rik	0.63453408947449	-2.80090977250594	3.32102357918675	-0.84338749958283	0.39901176076997	NaN	Low	1.00253883833823	0.143861090989509
1810019D21Rik	1810019D21Rik	136.690278566011	-0.262703262987369	0.17336407899982	-1.51532696105773	0.129689623863483	0.300535292103739	OK	147.191919630139	122.688090480507
1810020O05Rik	1810020O05Rik	0	NaN	NaN	NaN	NaN	NaN	Low	NaN	NaN
1810021B22Rik	1810021B22Rik	10.0940186952905	-0.864004899559006	0.579851644008912	-1.49004475280185	0.13621246916459	0.310713770343716	OK	12.5096815845928	6.87313484288733
1810022K09Rik	1810022K09Rik	195.334585081198	0.200644211809648	0.157957400199616	1.27024255625939	0.20399824305481	0.402814325712226	OK	183.594153227411	210.988494219581
1810024B03Rik	1810024B03Rik	0.223852435135034	-1.59736400350846	3.80011288135843	-0.420346461639174	0.674232373106808	NaN	Low	0.313930810148779	0.103747935116706
1810026B05Rik	1810026B05Rik	502.473439800031	0.253265275344505	0.109585492828062	2.3111204668475	0.0208262017898508	0.0829634828324625	OK	464.288671618335	553.386464042292
1810030O07Rik	1810030O07Rik	421.592658385555	-0.0718163500186371	0.116056961264123	-0.618802605517105	0.536046405559455	0.728404343815033	OK	430.553199298128	409.645270502124
1810032O08Rik	1810032O08Rik	191.311050673617	0.138633454692757	0.195365268124885	0.709611570282479	0.477945042649301	0.68151340330466	OK	183.383999588414	201.880452120555
1810034E14Rik	1810034E14Rik	21.7978914067579	0.0726399394062458	0.399435230770015	0.181856616068176	0.855695252042306	0.93017730849092	OK	21.3259247736674	22.4271802508786
1810037I17Rik	1810037I17Rik	787.130103458844	-0.561359701014602	0.13321648926482	-4.21389051845285	2.51008994026942e-05	0.000325186186593449	OK	913.296911623306	618.907692572895
1810041H14Rik	1810041H14Rik	1.61199508818103	0.508841585076409	1.3464539100685	0.377912367643184	0.705495694558895	NaN	Low	1.36465660836222	1.94177972793944
1810043G02Rik	1810043G02Rik	45.3917255842875	-0.15613070493946	0.277632380203647	-0.562364897152617	0.573867430432649	0.756576148275088	OK	47.4788537678903	42.6088880061505
1810044D09Rik	1810044D09Rik	11.1547842529462	0.497978579356832	0.655009142845526	0.760262028089389	0.447097974540392	0.656037876977484	OK	9.4799478983711	13.3878993923798
1810046K07Rik	1810046K07Rik	0	NaN	NaN	NaN	NaN	NaN	Low	NaN	NaN
1810053B23Rik	1810053B23Rik	0.224394586789369	-0.981121389813366	3.81694647031143	-0.25704352875908	0.797145170574499	NaN	Low	0.284570855838622	0.144159561390364
1810055G02Rik	1810055G02Rik	143.740857734725	0.355574675148806	0.169551499895946	2.09714850866564	0.0359804309956464	0.124231869185194	OK	128.364849536021	164.242201999664
1810058I24Rik	1810058I24Rik	900.042324597433	-0.435033232525654	0.120720022001687	-3.60365435088785	0.000313774270305089	0.00284983713000108	OK	1013.06733082083	749.342316299564
1810062G17Rik	1810062G17Rik	5.67374151400506	0.843481444317631	0.846719262136893	0.996176043271897	0.319164617266361	0.536840581361128	OK	4.23272527007488	7.59509650591197
1810062O18Rik	1810062O18Rik	3.3520153534068	0.63224829171727	1.30593812591554	0.484133420390057	0.628291184335773	0.796178658203714	OK	2.71263371906583	4.20452419919475
1810063I02Rik	1810063I02Rik	0	NaN	NaN	NaN	NaN	NaN	Low	NaN	NaN
1810064F22Rik	1810064F22Rik	1.53446342642796	2.40161612822966	1.60475279195613	1.49656454269332	0.134506601986164	NaN	Low	0.541070382245416	2.85898748533801
1810065E05Rik	1810065E05Rik	0	NaN	NaN	NaN	NaN	NaN	Low	NaN	NaN
2010001A14Rik	2010001A14Rik	20.2626992599062	0.0692901127703061	0.448992440978283	0.154323561927532	0.877354620121469	0.941405167159897	OK	19.8442662570482	20.8206099303834
2010003K11Rik	2010003K11Rik	2.20580099217919	1.05591915757924	1.23603207397286	0.854281357105325	0.392949114261366	0.607432847434313	OK	1.50829493423081	3.1358090694437
2010005H15Rik	2010005H15Rik	0.261222344743336	1.62546111496493	3.77137515794169	0.430999581556364	0.6664686747421	NaN	Low	0.137939473325495	0.42559950663379
2010009K17Rik	2010009K17Rik	0.105755681579082	-0.981121389813367	3.81694647031143	-0.25704352875908	0.797145170574498	NaN	Low	0.134116358363872	0.0679414458660273
2010010A06Rik	2010010A06Rik	1.91409351383281	0.265556100558482	1.27969146507147	0.207515723755843	0.8356071141496	0.919756450472458	OK	1.76152113191517	2.11752335638967
2010016I18Rik	2010016I18Rik	28.8930039449188	-1.54309141159747	0.409201781459027	-3.77097921249391	0.000162608219683338	0.0016182076774175	OK	40.2133641390294	13.7991903527712
2010106C02Rik	2010106C02Rik	0	NaN	NaN	NaN	NaN	NaN	Low	NaN	NaN
2010106E10Rik	2010106E10Rik	0.198003393891676	-0.0265128211465895	3.81665115431369	-0.00694661892707273	0.994457444584821	NaN	Low	0.199560776559913	0.195926883667359
2010109A12Rik	2010109A12Rik	0.659791215192153	-0.463497658373088	2.30619095277472	-0.200979740127515	0.840714415873389	NaN	Low	0.747859383984642	0.542366990135501
2010109I03Rik	2010109I03Rik	989.379606430253	-0.370636711626896	0.160397821541928	-2.31073407396628	0.0208475479298841	0.0830269184526176	OK	1095.77580112968	847.518013497682
2010111I01Rik	2010111I01Rik	2840.76284653101	0.594112640737142	0.137941797375817	4.30698056745271	1.65498142971271e-05	0.000227085399938985	OK	2331.59798158944	3519.64933311978
2010204K13Rik	2010204K13Rik	0.967806959358139	2.6076617469662	1.9427955889921	1.34222136479063	0.179524231146438	NaN	Low	0.303994248859946	1.85289057335573
2010300C02Rik	2010300C02Rik	273.393541207887	0.361916349199666	0.145317779370291	2.49051665094228	0.0127557518645773	0.0569139942605686	OK	243.62297199621	313.087633490123
2010308F09Rik	2010308F09Rik	0	NaN	NaN	NaN	NaN	NaN	Low	NaN	NaN
2010310C07Rik	2010310C07Rik	1.76644049259977	2.05771440886371	1.47226956814103	1.39764785837548	0.162218839227808	0.350149312019858	OK	0.749863162582086	3.12187693262334
2010315B03Rik	2010315B03Rik	105.897904737002	0.0064537030069544	0.258608630822514	0.0249554819049471	0.980090472831632	0.992732200719062	OK	105.694817287722	106.168688002709
2010320M18Rik	2010320M18Rik	74.581732548517	0.000712885861688841	0.216316235409815	0.00329557261542698	0.997370518250859	0.998674867323312	OK	74.5659376636234	74.6027923950418
2200002D01Rik	2200002D01Rik	94.479697520166	0.485666299189869	0.228734334451668	2.12327677151805	0.0337306659960542	0.118413041815125	OK	80.6465432695442	112.923903187662
2200002J24Rik	2200002J24Rik	0	NaN	NaN	NaN	NaN	NaN	Low	NaN	NaN
2210010C04Rik	2210010C04Rik	0	NaN	NaN	NaN	NaN	NaN	Low	NaN	NaN
2210011C24Rik	2210011C24Rik	0.205876738355148	-0.0903092935524039	3.81474034330951	-0.0236737721115916	0.981112826964113	NaN	Low	0.211373535811099	0.198547675080546
2210016F16Rik	2210016F16Rik	248.359413541847	-0.258549979467791	0.181145519330107	-1.42730540851318	0.153491882335422	0.337074601204978	OK	267.144109210725	223.313152650011
2210016L21Rik	2210016L21Rik	164.087447104378	-0.233058627946586	0.177110972346222	-1.31589039831477	0.188210831913012	0.385097871336712	OK	175.294059992771	149.145296586521
2210039B01Rik	2210039B01Rik	5.6368343873417	-0.207079938196116	0.902341822360271	-0.229491677172242	0.818486788688506	0.907821001279821	OK	5.97948758685021	5.17996345466369
2210404E10Rik	2210404E10Rik	0	NaN	NaN	NaN	NaN	NaN	Low	NaN	NaN
2210406O10Rik	2210406O10Rik	1.61877554935611	-3.04471674648912	1.90131417867275	-1.60137487041439	0.109293915173595	NaN	Low	2.5968341654359	0.314697394583056
2210407C18Rik	2210407C18Rik	0.0921595033527085	0.701337928927746	3.81684727335299	0.183747967550099	0.854211176856619	NaN	Low	0.0726643277279265	0.118153070852418
2210408F21Rik	2210408F21Rik	3.71043454933252	1.11411512605465	1.16264647740911	0.958257860581479	0.337932747153639	0.555559527155415	OK	2.47506893222406	5.35758870547712
2210408I21Rik	2210408I21Rik	35.3106278152937	-0.311182175198366	0.399691780022705	-0.778555353779578	0.436241687441318	0.647177771729209	OK	38.5130233908153	31.0407670479316
2210409D07Rik	2210409D07Rik	5.40386265699282	-0.18364148620911	0.897271803078492	-0.204666507494213	0.837832689596598	0.92134520472479	OK	5.69561366239242	5.01486131646002
2210409E12Rik	2210409E12Rik	0	NaN	NaN	NaN	NaN	NaN	Low	NaN	NaN
2210414B05Rik	2210414B05Rik	0	NaN	NaN	NaN	NaN	NaN	Low	NaN	NaN
2210416O15Rik	2210416O15Rik	0.540598347709472	-2.52439017673848	3.00769235138621	-0.839311299766087	0.40129464390233	NaN	Low	0.836943249840317	0.145471811535011
2210417A02Rik	2210417A02Rik	0.0921595033527084	0.701337928927748	3.81684727335299	0.183747967550099	0.854211176856619	NaN	Low	0.0726643277279264	0.118153070852418
2210418O10Rik	2210418O10Rik	82.657854648723	-0.082592265783987	2.12675533170351	-0.0388348695088641	0.969022043946105	0.986720530038636	OK	84.6770660429652	79.9655727897334
2210420H20Rik	2210420H20Rik	0	NaN	NaN	NaN	NaN	NaN	Low	NaN	NaN
2300002M23Rik	2300002M23Rik	1.21052832076058	2.17146482903588	1.79096940269658	1.21245222043794	0.225339321676054	NaN	Low	0.483812760343128	2.17948240131717
2300003K06Rik	2300003K06Rik	0	NaN	NaN	NaN	NaN	NaN	Low	NaN	NaN
2300009A05Rik	2300009A05Rik	8.98211104662442	1.40241531133713	0.665663433274761	2.10679337520147	0.0351354939996259	0.122140708198926	OK	5.27016996314122	13.931365824602
2310001H17Rik	2310001H17Rik	56.1309733754452	0.00238917767837599	0.2574259318884	0.00928102954061267	0.992594916130589	0.996971489760196	OK	56.0911304724569	56.1840972460964
2310001K24Rik	2310001K24Rik	0.342583023294305	-0.600077672580636	3.55255054859273	-0.168914604978202	0.8658638111606	NaN	Low	0.401073569649523	0.264595628154014
2310002D06Rik	2310002D06Rik	0	NaN	NaN	NaN	NaN	NaN	Low	NaN	NaN
2310002F09Rik	2310002F09Rik	20.0929844281725	0.0852919146868427	0.43375837478185	0.196634623434622	0.844113473957632	0.923976235458887	OK	19.5818774329058	20.7744604218614
2310002L09Rik	2310002L09Rik	0	NaN	NaN	NaN	NaN	NaN	Low	NaN	NaN
2310003N18Rik	2310003N18Rik	0.665600945827525	0.992544665745461	2.26798091255233	0.437633606284841	0.661651905721215	NaN	Low	0.467366033024594	0.929914162898101
2310005A03Rik	2310005A03Rik	1.78584170860768	-0.337226965763201	1.54905158453706	-0.217698990226967	0.827663650493722	0.913914963890206	OK	1.96102143994375	1.55226873349291
2310005E17Rik	2310005E17Rik	0	NaN	NaN	NaN	NaN	NaN	Low	NaN	NaN
2310007B03Rik	2310007B03Rik	405.975621881951	-0.56767121101833	0.156429263940224	-3.62893231560083	0.000284595839409426	0.00261900005341138	OK	471.742211571516	318.286835629199
2310008N11Rik	2310008N11Rik	1.56724648259667	-2.93414996815559	1.88113033610813	-1.55978026181113	0.118811817430349	NaN	Low	2.49759653496429	0.326779746106512
2310009A05Rik	2310009A05Rik	60.5087300804234	-0.0551486895795636	0.297662983161752	-0.185272246464034	0.853015505276854	0.928733237190319	OK	61.4972034577487	59.1907655773231
2310009B15Rik	2310009B15Rik	56.1282334310047	-0.204301262574856	0.281189877682653	-0.726559804565324	0.467495659170253	0.672700832297834	OK	59.4949967698597	51.6392156458646
2310010J17Rik	2310010J17Rik	4.45503181161953	0.704700498147194	0.916765230329703	0.768681528087357	0.442082393305688	0.651864004688493	OK	3.50812839435163	5.71756970131005
2310011J03Rik	2310011J03Rik	333.650583848155	-0.355123784826895	0.138546940880283	-2.56320191965663	0.0103711713026662	0.0485817516542453	OK	368.0699813023	287.758053909294
2310015A10Rik	2310015A10Rik	141.920987336013	0.637799612302865	0.208695021033654	3.05613238468212	0.0022421223605785	0.014554311024815	OK	114.612673353822	178.332072645601
2310015D24Rik	2310015D24Rik	4.42467176924719	-0.650771433083654	0.946761718911855	-0.687365595887852	0.491852372148904	0.69167645485219	OK	5.2400019013468	3.3375649264477
2310016D03Rik	2310016D03Rik	0	NaN	NaN	NaN	NaN	NaN	Low	NaN	NaN
2310016G11Rik	2310016G11Rik	0.223852435135033	-1.59736400350846	3.80011288135843	-0.420346461639174	0.674232373106808	NaN	Low	0.313930810148779	0.103747935116706
2310020H05Rik	2310020H05Rik	0	NaN	NaN	NaN	NaN	NaN	Low	NaN	NaN
2310022A10Rik	2310022A10Rik	298.700524486471	-0.516857617824415	0.150309618437325	-3.43861971840432	0.000584687943667086	0.00483180058358019	OK	342.957900455435	239.690689861186
2310022B05Rik	2310022B05Rik	1416.58239246198	-0.393681990194798	0.0842775341082861	-4.67125663274587	2.99362638228145e-06	5.11052405706532e-05	OK	1578.10018584439	1201.22533461877
2310030A07Rik	2310030A07Rik	0	NaN	NaN	NaN	NaN	NaN	Low	NaN	NaN
2310030G06Rik	2310030G06Rik	102.843090693041	-0.568786648171732	0.214100406354053	-2.65663507070203	0.00789248269395079	0.0395088550155176	OK	119.534342381453	80.5880884418234
2310033P09Rik	2310033P09Rik	186.753693669205	-0.21082565039857	0.186095442880672	-1.13288991463244	0.257260485796707	0.469203170438897	OK	198.308633418439	171.347107336892
2310034C09Rik	2310034C09Rik	0	NaN	NaN	NaN	NaN	NaN	Low	NaN	NaN
2310034G01Rik	2310034G01Rik	2.84281202331637	-1.27188119082042	1.74145793052777	-0.730354244294012	0.465173679069322	0.670293078722925	OK	3.79594125945501	1.57197304179819
2310034O05Rik	2310034O05Rik	0	NaN	NaN	NaN	NaN	NaN	Low	NaN	NaN
2310039H08Rik	2310039H08Rik	72.5357780278742	0.387665870329172	0.289083470028508	1.34101707818486	0.179914907809881	0.374008248987481	OK	64.0708708133872	83.8223209805236
2310039L15Rik	2310039L15Rik	0.717278916310268	1.81482406405332	2.15916630177173	0.840520742920146	0.400616476273627	NaN	Low	0.344975905876718	1.21368293022167
2310040G24Rik	2310040G24Rik	1.21392444630208	0.79865486149284	1.62112368152313	0.492655107439096	0.622256302971071	NaN	Low	0.921791021573739	1.6034356792732
2310043L19Rik	2310043L19Rik	0.985532070633864	-2.27923707976193	2.09701413481317	-1.08689638373133	0.277082604689427	NaN	Low	1.49387064180675	0.307747309070011
2310043M15Rik	2310043M15Rik	126.192919423207	0.372301702247168	0.292456113739873	1.27301733407534	0.203011890902548	0.401879460177166	OK	112.054108720759	145.04466702647
2310043O21Rik	2310043O21Rik	0	NaN	NaN	NaN	NaN	NaN	Low	NaN	NaN
2310050C09Rik	2310050C09Rik	3926.54676653012	-0.435082096767247	0.119209431629972	-3.64972880768149	0.000262517314271964	0.00244224036053863	OK	4419.68584890053	3269.02799003624
2310057J18Rik	2310057J18Rik	0	NaN	NaN	NaN	NaN	NaN	Low	NaN	NaN
2310057M21Rik	2310057M21Rik	246.063631277637	-0.0379265371219799	0.150237112931795	-0.252444528398238	0.800697485669	0.897594884338046	OK	248.83057034342	242.374379189926
2310057N15Rik	2310057N15Rik	0	NaN	NaN	NaN	NaN	NaN	Low	NaN	NaN
2310061I04Rik	2310061I04Rik	95.7698374125408	0.329418589707066	0.226549072306169	1.45407167795361	0.145926434788754	0.325502038735643	OK	86.2844554597419	108.417013349606
2310061N02Rik	2310061N02Rik	0.105755681579082	-0.981121389813367	3.81694647031143	-0.25704352875908	0.797145170574498	NaN	Low	0.134116358363872	0.0679414458660273
2310065F04Rik	2310065F04Rik	0	NaN	NaN	NaN	NaN	NaN	Low	NaN	NaN
2310068J16Rik	2310068J16Rik	5.55190846796019	-0.315649859346476	0.755137094243963	-0.418003382104414	0.675944644442914	0.825644475021604	OK	6.06248494163432	4.87113983639469
2310069B03Rik	2310069B03Rik	0.105755681579082	-0.981121389813367	3.81694647031143	-0.25704352875908	0.797145170574498	NaN	Low	0.134116358363872	0.0679414458660273
2310069G16Rik	2310069G16Rik	0	NaN	NaN	NaN	NaN	NaN	Low	NaN	NaN
2310075C17Rik	2310075C17Rik	0	NaN	NaN	NaN	NaN	NaN	Low	NaN	NaN
2310079G19Rik	2310079G19Rik	0	NaN	NaN	NaN	NaN	NaN	Low	NaN	NaN
2310081J21Rik	2310081J21Rik	0.105755681579082	-0.981121389813367	3.81694647031143	-0.25704352875908	0.797145170574498	NaN	Low	0.134116358363872	0.0679414458660273
2400006E01Rik	2400006E01Rik	0.546136038087653	-0.254361175226214	2.4030502441811	-0.10584929542865	0.915701924350988	NaN	Low	0.586785626480186	0.491936586897608
2410002F23Rik	2410002F23Rik	670.763094868462	0.609369780483308	0.175800242693542	3.46626245303638	0.000527747848749362	0.00443335674159333	OK	547.448205160282	835.182947812702
2410003L11Rik	2410003L11Rik	0	NaN	NaN	NaN	NaN	NaN	Low	NaN	NaN
2410004B18Rik	2410004B18Rik	216.100452042127	0.0199870026532817	0.135529793483991	0.147473128523897	0.882758588140755	0.943972224874258	OK	214.816126722871	217.812885801135
2410004I01Rik	2410004I01Rik	0	NaN	NaN	NaN	NaN	NaN	Low	NaN	NaN
2410004P03Rik	2410004P03Rik	0.876589736401407	-2.11893288696747	2.39733919951574	-0.883868618756783	0.376767139189681	NaN	Low	1.30816119779791	0.301161121206075
2410006H16Rik	2410006H16Rik	703.888738640201	0.104102880873839	0.150438389178012	0.691996779828951	0.488939351243442	0.68943752525546	OK	682.017654917426	733.0501836039
2410012E07Rik	2410012E07Rik	0	NaN	NaN	NaN	NaN	NaN	Low	NaN	NaN
2410015M20Rik	2410015M20Rik	727.033469404788	-0.0831486961441002	0.109469735887928	-0.759558753564779	0.447518381863239	0.656431922331546	OK	744.912938449866	703.194177344684
2410017I17Rik	2410017I17Rik	0.437930386609071	-2.04938395346738	3.27994467231807	-0.624822720567114	0.532087416923731	NaN	Low	0.648818485611336	0.15674625460605
2410018L13Rik	2410018L13Rik	5.80653137941783	-0.486530310355393	0.744402983782005	-0.653584578454446	0.51337948240343	0.710009196712303	OK	6.61851031812868	4.72389279447002
2410021H03Rik	2410021H03Rik	0.0921595033527085	0.701337928927747	3.81684727335299	0.183747967550099	0.854211176856619	NaN	Low	0.0726643277279265	0.118153070852418
2410022M11Rik	2410022M11Rik	50.587722528069	0.251953596267752	0.304677945458531	0.826950555572934	0.408265086956844	0.6223396267498	OK	46.7634377209779	55.6867689375237
2410124H12Rik	2410124H12Rik	1.89529042247374	-0.815608018244628	1.33583307696437	-0.610561328589097	0.541490030701069	0.732961604908824	OK	2.32571071824673	1.32139669477642
2410131K14Rik	2410131K14Rik	119.699018605315	0.00194584138203114	0.190046296331887	0.0102387756014619	0.991830781759615	0.996581677236547	OK	119.629821412461	119.79128152912
2410137M14Rik	2410137M14Rik	24.0192121019242	1.64068036109268	0.479874187344472	3.41898023348968	0.000628562923775785	0.00513863612708125	OK	12.5902076551539	39.257884697618
2410141K09Rik	2410141K09Rik	0	NaN	NaN	NaN	NaN	NaN	Low	NaN	NaN
2500002B13Rik	2500002B13Rik	35.0187027468639	-1.11814522658279	0.328028387618492	-3.4086843358302	0.000652769663148591	0.0052888157946002	OK	45.5459524877765	20.9823697589804
2500004C02Rik	2500004C02Rik	19.215233861294	-0.0861114510590014	0.428646967471319	-0.200891310550944	0.840783562383929	0.922338182590809	OK	19.7045384069951	18.5628278003591
2510002D24Rik	2510002D24Rik	290.794790045367	-0.167140928392586	0.131489222108623	-1.27113785991152	0.203679608515169	0.402496560226195	OK	305.098793671824	271.722785210091
2510003B16Rik	2510003B16Rik	1.66506129382961	0.769140017443848	1.52059698311827	0.505814509684599	0.612986871608213	NaN	Low	1.27902283094812	2.17977924433827
2510009E07Rik	2510009E07Rik	284.574522424919	0.490907980569781	0.133913607005841	3.66585585696582	0.000246512754897819	0.00231302072043523	OK	242.456762947141	340.731535061955
2510039O18Rik	2510039O18Rik	917.91295176436	-0.25114377350252	0.0968317378437114	-2.5936101023806	0.00949741240445876	0.0453488856094409	OK	985.385077524704	827.950117417235
2610001J05Rik	2610001J05Rik	404.672265571059	-0.281732548329407	0.13967873320919	-2.01700389068871	0.0436951072941181	0.142886490460314	OK	437.97002174942	360.275257333243
2610002M06Rik	2610002M06Rik	121.906501701195	-0.233786700484178	0.194383026509945	-1.20271149534868	0.229087983939569	0.434107696827945	OK	130.257900620473	110.771303142157
2610005L07Rik	2610005L07Rik	627.778805690441	0.13437730114618	0.116532524160833	1.15313130058625	0.24885649596963	0.458640904146893	OK	602.569297740886	661.391482956514
2610008E11Rik	2610008E11Rik	255.091632750337	-0.113515137213556	0.164161192902463	-0.691485820774959	0.489260288321764	0.689494091208465	OK	263.641157152307	243.692266881044
2610016A17Rik	2610016A17Rik	0	NaN	NaN	NaN	NaN	NaN	Low	NaN	NaN
2610020C07Rik	2610020C07Rik	9.36479084498724	0.466524207227914	0.690173773077835	0.67595180435131	0.499071245230544	0.697606387787798	OK	8.04799089143843	11.1205241163857
2610024D14Rik	2610024D14Rik	1.18784178567085	0.331942414260627	2.10659424904965	0.157573018349583	0.87479326615687	NaN	Low	1.06928540874489	1.34591695490546
2610027K06Rik	2610027K06Rik	9.3907593789457	0.104599663088121	0.573221086677332	0.182476998001646	0.855208404232281	0.929828896718892	OK	9.09757322397508	9.78167425223988
2610028E06Rik	2610028E06Rik	0.105755681579082	-0.981121389813367	3.81694647031143	-0.25704352875908	0.797145170574498	NaN	Low	0.134116358363872	0.0679414458660273
2610028H24Rik	2610028H24Rik	0.651798366807571	-0.591429236837179	2.28593530171251	-0.258725273805479	0.795847217679013	NaN	Low	0.761566763790134	0.505440504164155
2610035D17Rik	2610035D17Rik	100.653331691303	0.860146718165065	0.241177293261021	3.56644983669399	0.000361850035879938	0.00319182580612298	OK	74.5922118606228	135.401491465544
2610035F20Rik	2610035F20Rik	0	NaN	NaN	NaN	NaN	NaN	Low	NaN	NaN
2610037D02Rik	2610037D02Rik	0.441944119210355	-2.20848897243045	2.82788432262194	-0.780968639616345	0.434820939569694	NaN	Low	0.665423533648689	0.143971566625911
2610042L04Rik	2610042L04Rik	3.58009766169222	0.903048188510412	1.05321186241392	0.857423108054124	0.391211092953368	0.60602625849075	OK	2.60776098384451	4.87654656548915
2610044O15Rik8	2610044O15Rik8	76.8087925317481	0.243807270962898	0.211584225863357	1.15229417489918	0.249200209844461	0.45909562239512	OK	71.1913830750888	84.2986718072939
2610203C22Rik	2610203C22Rik	5.35360235725476	-1.37680853307189	0.893928688864923	-1.54017714189273	0.123517180077747	0.290853233666084	OK	7.2693883084234	2.79922108902991
2610206C17Rik	2610206C17Rik	11.4246821039338	1.73961980237762	0.630414894060282	2.75948398232367	0.00578927251022778	0.0308673850797765	OK	5.70483735580373	19.0511417681073
2610301B20Rik	2610301B20Rik	85.9132072439646	0.474177986144145	0.199020874878946	2.38255402320266	0.0171930090931295	0.0716788859904958	OK	73.6334647047033	102.286197296313
2610306M01Rik	2610306M01Rik	21.2533306839054	-0.155315674884788	0.429517711293747	-0.361604820478677	0.717647361894326	0.850172834031241	OK	22.2255139579037	19.9570863185742
2610307P16Rik	2610307P16Rik	14.7681629393164	1.57582835363681	0.537748512775655	2.93041880395537	0.00338505444715467	0.0202560917347712	OK	7.98698580827247	23.8097324473749
2610316D01Rik	2610316D01Rik	0.213510280567935	-0.981121389813366	3.81694647031143	-0.25704352875908	0.797145170574499	NaN	Low	0.270767687139413	0.137167071805965
2610318M16Rik	2610318M16Rik	0	NaN	NaN	NaN	NaN	NaN	Low	NaN	NaN
2610318N02Rik	2610318N02Rik	0.512568218966481	1.48864767809015	2.40732587086139	0.618382287212941	0.536323370970013	NaN	Low	0.288915595845467	0.810771716461166
2610507B11Rik	2610507B11Rik	2556.88726903966	0.0851627584026006	0.0796666267156305	1.06898913526976	0.285074565099926	0.501648680231576	OK	2491.94635303948	2643.4751570399
2610507I01Rik	2610507I01Rik	205.066480819297	0.0545364982311133	0.15943798465022	0.342054613590088	0.732309792589909	0.857978204416424	OK	201.735646825716	209.507592810737
2610524H06Rik	2610524H06Rik	43.077318277622	0.81781052110348	0.360999996277217	2.26540312891159	0.0234879525098106	0.0907343634668844	OK	32.4650277221272	57.2270390182817
2610528A11Rik	2610528A11Rik	18.7030098323814	0.737857632104038	0.455936945117513	1.61833262253811	0.105590933855562	0.263469768637806	OK	14.5417886664336	24.2513047203118
2610528J11Rik	2610528J11Rik	152.86601568799	-0.116292547759152	0.182873575353003	-0.635917723676979	0.52483004996943	0.719199682444781	OK	158.11390198627	145.868833956949
2700012I20Rik	2700012I20Rik	1.78632518925946	-1.5623250410157	1.44473147850103	-1.08139475346427	0.279521554453489	0.495156946627394	OK	2.49297007890155	0.844132003070011
2700038G22Rik	2700038G22Rik	26.1686888466484	-0.134480128428981	0.374862901340993	-0.358744831638199	0.719785986940994	0.851323304088009	OK	27.2064430501862	24.7850165752647
2700046A07Rik	2700046A07Rik	2.79704273737115	0.716400364486769	1.11467853567985	0.642696832813628	0.5204208365321	0.71543264833612	OK	2.19271929632376	3.60280732543433
2700046G09Rik	2700046G09Rik	4.96117360420609	-0.395991581723276	0.871831960325032	-0.454206314684362	0.649680338459138	0.80855249331188	OK	5.53005811838489	4.20266091863435
2700049A03Rik	2700049A03Rik	147.408895785629	-0.169341064098219	0.195300026772139	-0.867081622552944	0.385897289089479	0.600682960366861	OK	154.754280505627	137.615049492299
2700054A10Rik	2700054A10Rik	9.73561461390888	-1.60457609975518	0.659685930105174	-2.43233336733339	0.0150018925726824	0.0647265602114597	OK	13.6667692500862	4.49407509900576
2700062C07Rik	2700062C07Rik	86.0136807227737	0.0120681403448986	0.225431230686301	0.0535335778816379	0.957306777715853	0.982205687151746	OK	85.7051392168513	86.425069397337
2700069I18Rik	2700069I18Rik	0	NaN	NaN	NaN	NaN	NaN	Low	NaN	NaN
2700070H01Rik	2700070H01Rik	1.34471154378285	-3.77606116516584	2.36337341236886	-1.59774208569987	0.110100388330986	NaN	Low	2.23110100988479	0.162858922313595
2700081O15Rik	2700081O15Rik	149.394887491143	0.188334140966145	0.208472315408379	0.903401205081908	0.366313000656071	0.582547614398839	OK	140.970077480475	160.627967505366
2700089I24Rik	2700089I24Rik	0	NaN	NaN	NaN	NaN	NaN	Low	NaN	NaN
2700097O09Rik	2700097O09Rik	66.8191474013055	-0.00897357881177711	0.247916527155793	-0.0361959685170083	0.971126100542193	0.98682187774596	OK	66.9971887924872	66.5817588797298
2700099C18Rik	2700099C18Rik	36.5748640832015	0.696083325273075	0.304946344026147	2.28264197590574	0.0224514662524755	0.0877462939253265	OK	28.8956360208848	46.8138348329571
2810001G20Rik	2810001G20Rik	24.0077106529979	-0.529501184793701	0.386117582693376	-1.37134698995096	0.170266813937238	0.361121291110932	OK	27.6478108268604	19.1542437545146
2810002D19Rik	2810002D19Rik	20.3153662471613	-0.304272819733385	0.404199631890489	-0.75277856714086	0.451582988229396	0.660404001409297	OK	22.1178065275795	17.9121125399369
2810004N23Rik	2810004N23Rik	173.731748849865	-0.212001388195723	0.160619848766181	-1.31989532940191	0.186869967201213	0.383173514696327	OK	184.540099459148	159.320614704154
2810006K23Rik	2810006K23Rik	43.1901504828177	-0.986473849644252	0.29118540292454	-3.38778606254481	0.000704591994525852	0.00562241647325397	OK	54.8284276777994	27.6724475561755
2810013P06Rik	2810013P06Rik	202.760955375163	0.0807188871678656	0.15482371322186	0.521359974438776	0.60211602865277	0.778338911595464	OK	197.880801118112	209.267827717897
2810021J22Rik	2810021J22Rik	26.3218407346714	0.104506992689988	0.386317383187338	0.270521072149915	0.786759407820285	0.889650480870774	OK	25.500785444722	27.4165811212705
2810025M15Rik	2810025M15Rik	190.471249451826	-0.557791267919483	0.193446846038813	-2.88343428358386	0.00393364714024001	0.0229121105585756	OK	220.817056426883	150.010173485084
2810029C07Rik	2810029C07Rik	40.8763309701035	-0.49723078746386	0.292060209106257	-1.7024941158039	0.0886627805903562	0.233200473923072	OK	46.7127861748825	33.0943906970648
2810032G03Rik	2810032G03Rik	6.68392579052125	0.598550879231807	0.929042883324413	0.644266147424756	0.519402863584418	0.714487861681473	OK	5.4769701184069	8.29320002000707
2810047C21Rik1	2810047C21Rik1	235.405201091213	0.626220061212211	0.199329625021623	3.14163065898649	0.00168009826345558	0.0114754436617788	OK	190.930707817936	294.704525455581
2810049E08Rik	2810049E08Rik	0	NaN	NaN	NaN	NaN	NaN	Low	NaN	NaN
2810403D21Rik	2810403D21Rik	10.0467239745139	1.05481292496584	0.643534927642731	1.63909195858198	0.101194109533685	0.255707161598896	OK	6.87301474797917	14.2783362765602
2810404M03Rik	2810404M03Rik	0	NaN	NaN	NaN	NaN	NaN	Low	NaN	NaN
2810405F15Rik	2810405F15Rik	0.105755681579082	-0.981121389813367	3.81694647031143	-0.25704352875908	0.797145170574498	NaN	Low	0.134116358363872	0.0679414458660273
2810408A11Rik	2810408A11Rik	17.4240481690727	0.330073700337058	0.483273805947693	0.682995221911083	0.494609861781491	0.693875903545018	OK	15.6948505790676	19.7296449557463
2810408I11Rik	2810408I11Rik	4.03222511151365	0.780193978213211	0.886743313740156	0.879841963422837	0.378944928336485	0.59459940740311	OK	3.08405951884233	5.29644590174208
2810410L24Rik	2810410L24Rik	21.2155055780847	0.389279436801042	0.489434452167156	0.795365824938071	0.426400733459965	0.6382672953541	OK	18.7292811364345	24.5304715002849
2810414N06Rik	2810414N06Rik	4.2891384764536	0.3635112640889	0.859219761904862	0.423071349386806	0.67224320517567	0.823044445989508	OK	3.82000866938982	4.91464488587197
2810429I04Rik	2810429I04Rik	1.07424736030707	0.293170060864504	1.65675694543572	0.176954176454291	0.859544383362299	NaN	Low	0.979643306214944	1.20038609909656
2810433D01Rik	2810433D01Rik	1.36410963729377	-1.6617307487551	1.66154370075937	-1.00011257482764	0.317256031304219	NaN	Low	1.9297537430111	0.60991749633732
2810442N19Rik	2810442N19Rik	0.611863882097871	-0.457571221347807	2.97539008522913	-0.153785288059993	0.877779034264416	NaN	Low	0.692530473221509	0.504308427266353
2810454H06Rik	2810454H06Rik	24.2276501644212	0.0696291151311418	0.405262701715244	0.171812295670048	0.863585098726289	0.9342259325688	OK	23.7248840191736	24.8980050247512
2810459M11Rik	2810459M11Rik	0.623226462660402	2.87204446936702	2.39359497505902	1.19988740755783	0.230183071161837	NaN	Low	0.168030491823973	1.23015442377564
2810468N07Rik	2810468N07Rik	0.395559943549072	-0.620463650124357	2.9809559920377	-0.208142505887927	0.835117698971256	NaN	Low	0.465256297274096	0.302631471915706
2810471M01Rik	2810471M01Rik	0.0921595033527085	0.701337928927747	3.81684727335299	0.183747967550099	0.854211176856619	NaN	Low	0.0726643277279265	0.118153070852418
2900005J15Rik	2900005J15Rik	31.216497970963	0.605841388073244	0.384446192099643	1.57588083982431	0.115053267407079	0.278708876196523	OK	25.5108261613478	38.8240603837833
2900009J06Rik	2900009J06Rik	4.32778909007165	-0.124880805138044	1.01880061949195	-0.122576294859655	0.902442626824253	0.95376549140515	OK	4.48725363104324	4.11516970210953
2900011O08Rik	2900011O08Rik	0.222853609648891	1.46583859039996	3.78079250834788	0.387706700953154	0.698233096304856	NaN	Low	0.126964342743716	0.350705965522457
2900026A02Rik	2900026A02Rik	1530.10189833776	-0.269097869095434	0.151157555924473	-1.78024755328731	0.0750354561522813	0.208115858487543	OK	1650.46440389529	1369.61855759438
2900040C04Rik	2900040C04Rik	0	NaN	NaN	NaN	NaN	NaN	Low	NaN	NaN
2900041M22Rik	2900041M22Rik	20.767455786605	-0.959897955796861	0.467348616063374	-2.05392275231793	0.0399831688240977	0.134385922783891	OK	26.2296735493992	13.484498769546
2900052L18Rik	2900052L18Rik	43.4277037585258	0.134632778370076	0.342263080165231	0.393360505915744	0.694053235130568	0.836326502168271	OK	41.6804587667083	45.7573637476157
2900052N01Rik	2900052N01Rik	0	NaN	NaN	NaN	NaN	NaN	Low	NaN	NaN
2900055J20Rik	2900055J20Rik	0.493676995447109	0.272477771629939	2.7760443540979	0.0981532486063186	0.921810605341637	NaN	Low	0.453292422196596	0.54752309311446
2900057B20Rik	2900057B20Rik	0.420892563934347	1.21801560993906	2.82977684028568	0.430428149880573	0.666884221999013	NaN	Low	0.268358025062304	0.62427194909707
2900060B14Rik	2900060B14Rik	4.20303453071757	0.326027970733117	0.956774799191345	0.340757272253275	0.733286319102195	0.858542126140727	OK	3.79106884320632	4.75232211406591
2900076A07Rik	2900076A07Rik	20.8214713177542	0.4127855645274	0.438853654676707	0.940599582864336	0.346910095761976	0.564823914506807	OK	18.2330064552216	24.2727578011309
2900079G21Rik	2900079G21Rik	0	NaN	NaN	NaN	NaN	NaN	Low	NaN	NaN
2900092C05Rik	2900092C05Rik	0	NaN	NaN	NaN	NaN	NaN	Low	NaN	NaN
2900092D14Rik	2900092D14Rik	0.80730949513238	0.130724867861155	2.33586645797114	0.0559641872569627	0.955370336856548	NaN	Low	0.775776297702363	0.849353758372402
2900093K20Rik	2900093K20Rik	15.8570489383016	-0.0246869552422698	0.490890581220095	-0.0502901383459243	0.959891182287188	0.982827074699422	OK	15.9731931283258	15.7021900182695
2900097C17Rik	2900097C17Rik	2908.2234661706	-0.00145965190136349	0.0732295080877775	-0.0199325646106193	0.984097167498415	0.994245374055007	OK	2909.48440589226	2906.54221320837
3000002C10Rik	3000002C10Rik	14.8023079568541	-0.12993897661919	0.478256086586762	-0.27169330461959	0.785857849850799	0.888959241690572	OK	15.3696447705414	14.0458588719378
3010001F23Rik	3010001F23Rik	1.52990156374739	2.04177403780947	1.80071546483252	1.13386821942986	0.256849829797474	NaN	Low	0.654901741914318	2.69656799285816
3010003L21Rik	3010003L21Rik	27.3319050021624	-0.119226005679056	0.415880589552802	-0.286683266000128	0.774354851803806	0.882072145032483	OK	28.2937118675384	26.0494958483276
3100003L05Rik	3100003L05Rik	2.22667486358269	-1.84477375559226	1.45114114755157	-1.27125728514063	0.203637133012956	0.40246456089667	OK	3.22359636353292	0.897446196982387
3110009E18Rik	3110009E18Rik	20.9551519291395	-0.527390355972438	0.423408977789255	-1.24558142041791	0.212918106832082	0.41328621750788	OK	24.120340819682	16.7349000750828
3110009F21Rik	3110009F21Rik	0	NaN	NaN	NaN	NaN	NaN	Low	NaN	NaN
3110015C05Rik	3110015C05Rik	0	NaN	NaN	NaN	NaN	NaN	Low	NaN	NaN
3110021A11Rik	3110021A11Rik	0.425243273462887	1.18224721305489	2.8203290955008	0.419187680948617	0.675078974527872	NaN	Low	0.275419192043953	0.6250087153548
3110039I08Rik	3110039I08Rik	81.4719226854165	-0.192840274736372	0.241045814892688	-0.800015029600176	0.423702089322719	0.635796831507716	OK	86.0881557793939	75.31694522678
3110039M20Rik	3110039M20Rik	0.0921595033527084	0.701337928927748	3.81684727335299	0.183747967550099	0.854211176856619	NaN	Low	0.0726643277279264	0.118153070852418
3110040N11Rik	3110040N11Rik	85.4305432782333	-0.199598710635236	0.232106274406947	-0.859945346782325	0.389819170059734	0.604792396263901	OK	90.4385354666786	78.7532203603062
3110045C21Rik	3110045C21Rik	8.95507234945633	-0.293125435638114	0.648238045777668	-0.45218795401998	0.65113358539747	0.809358639003825	OK	9.72110025369819	7.93370181046719
3110056K07Rik	3110056K07Rik	72.8114829255649	0.253650269696083	0.236319377081955	1.07333673957729	0.283120056700601	0.499328071163246	OK	67.269801683968	80.2003912476941
3110070M22Rik	3110070M22Rik	2.1844872281928	0.267042227732053	1.31568750024515	0.20296782304483	0.839160182212712	0.921745919964369	OK	2.00937989167747	2.4179636768799
3110082I17Rik	3110082I17Rik	64.9747392851207	0.129630489331418	0.267588053912686	0.48444049514152	0.628073285058824	0.79610017499427	OK	62.4582055438218	68.3301176068525
3110082J24Rik	3110082J24Rik	0	NaN	NaN	NaN	NaN	NaN	Low	NaN	NaN
3110099E03Rik	3110099E03Rik	0.111926217567517	-0.981121389813366	3.81694647031143	-0.25704352875908	0.797145170574499	NaN	Low	0.141941657237326	0.0719056313411041
3200001D21Rik	3200001D21Rik	0	NaN	NaN	NaN	NaN	NaN	Low	NaN	NaN
3300002I08Rik	3300002I08Rik	2.75238120394828	-0.675583567320011	1.04591874784372	-0.645923565968007	0.518328856931075	0.713966878311195	OK	3.27762715427269	2.05205327018239
3300002P13Rik	3300002P13Rik	0.105755681579082	-0.981121389813367	3.81694647031143	-0.25704352875908	0.797145170574498	NaN	Low	0.134116358363872	0.0679414458660273
3300005D01Rik	3300005D01Rik	14.7901339274602	-1.58151629407896	0.782544549304117	-2.02099202593046	0.0432805905577706	0.141912059198205	OK	20.6962881173719	6.91526167424476
3425401B19Rik	3425401B19Rik	0.303545390127544	-0.590515548839907	3.70441048981907	-0.159408777850845	0.873346823616985	NaN	Low	0.354590362886858	0.235485426448458
3632454L22Rik	3632454L22Rik	0	NaN	NaN	NaN	NaN	NaN	Low	NaN	NaN
3830403N18Rik	3830403N18Rik	0.0921595033527085	0.701337928927747	3.81684727335299	0.183747967550099	0.854211176856619	NaN	Low	0.0726643277279265	0.118153070852418
3830406C13Rik	3830406C13Rik	448.177889642361	-0.188080914751062	0.108190646726839	-1.73842120775867	0.0821366224814739	0.221319391176986	OK	472.952656703747	415.144866893845
3830408C21Rik	3830408C21Rik	9.2142210199133	0.0743494828845068	0.664979341585041	0.111807206983735	0.910976273011076	0.957932276958822	OK	9.01000471352107	9.48650942843628
3830417A13Rik	3830417A13Rik	0	NaN	NaN	NaN	NaN	NaN	Low	NaN	NaN
3830432H09Rik	3830432H09Rik	0.948960903651999	2.36862608503989	2.18345884728524	1.08480454668742	0.278008231360976	NaN	Low	0.340766708287423	1.75988649747143
3930402G23Rik	3930402G23Rik	0.381615751361947	0.906128207253953	2.974703119241	0.304611307727795	0.760662206759235	NaN	Low	0.27762444516425	0.52027082629221
4430402I18Rik	4430402I18Rik	3.30386734748333	0.582363421435793	1.0635683476963	0.547556179814112	0.583996685124373	0.76420622451799	OK	2.72342708754107	4.077787694073
4631405J19Rik	4631405J19Rik	1.95443783094005	0.33304854375339	1.28472405019526	0.259237416550871	0.795452063366042	0.894424782444786	OK	1.75871381324469	2.2154031878672
4632404H12Rik	4632404H12Rik	76.6390763660501	-0.0681982544397108	0.243628907525122	-0.279926775243937	0.77953368441861	0.885337039939344	OK	78.1862094331049	74.5762322766437
4632415L05Rik	4632415L05Rik	90.2165584138394	-0.0911576157166189	0.232822630669705	-0.391532453071284	0.695403705280307	0.837163281364571	OK	92.6478016279564	86.9749007950167
4632427E13Rik	4632427E13Rik	2.94928496220491	0.219205138292728	1.08404709717134	0.202209976729528	0.839752573934371	0.922077701297953	OK	2.7555037153605	3.20765995799744
4632428C04Rik	4632428C04Rik	0.355759543328218	2.01244237921795	3.73962077349351	0.538140763759301	0.590479871811585	NaN	Low	0.154640215148869	0.623918647567351
4732414G09Rik	4732414G09Rik	0.857159922618237	-2.09984150701009	2.11900229965213	-0.990957634805216	0.321706267491355	NaN	Low	1.27666146462317	0.297824533278322
4732416N19Rik	4732416N19Rik	4.18826769194896	-0.750637830886443	1.19079376623633	-0.630367618785023	0.528454091631767	0.722261469578476	OK	5.06964573263845	3.01309697102964
4732471J01Rik	4732471J01Rik	12.9781969213922	0.389193829979649	0.601729087412504	0.646792448829792	0.517766280157123	0.713448668050573	OK	11.457631553385	15.0056174120685
4732490B19Rik	4732490B19Rik	6.74950464054467	1.49574720794217	0.822780836045834	1.8179169256427	0.0690768309536416	0.197272195522774	OK	3.79176366255397	10.6931592778656
4732491K20Rik	4732491K20Rik	5.09773617343189	-0.0431567091024437	0.844998437285367	-0.0510731229765211	0.95926725279109	0.982528116965253	OK	5.16294630327572	5.01078933364011
4831407H17Rik	4831407H17Rik	0	NaN	NaN	NaN	NaN	NaN	Low	NaN	NaN
4831440E17Rik	4831440E17Rik	26.8633251714628	-0.303847260934387	0.380774730454941	-0.797971179892523	0.424887214892214	0.636873328273735	OK	29.2434599825593	23.6898120900008
4833411C07Rik	4833411C07Rik	0.177879771664109	0.703155285092396	3.81677108603867	0.184227785539579	0.853834762814971	NaN	Low	0.140154491447464	0.228180145286303
4833412C05Rik	4833412C05Rik	0.111926217567517	-0.981121389813366	3.81694647031143	-0.25704352875908	0.797145170574499	NaN	Low	0.141941657237326	0.0719056313411041
4833415N18Rik	4833415N18Rik	1.23157470899764	-0.667267277306715	1.82474574191116	-0.365676851289894	0.714606221530111	NaN	Low	1.46389606942475	0.921812895094836
4833417C18Rik	4833417C18Rik	2.05696977897189	0.33664350162344	1.40126890175752	0.240241898754202	0.810142734097052	0.902496412572978	OK	1.84873713382086	2.33461330583994
4833418N02Rik	4833418N02Rik	30.4115719159402	0.636562647198427	0.390544785999406	1.62993508047857	0.103115218425042	0.259107866711958	OK	24.5711438711232	38.1988093090295
4833419F23Rik	4833419F23Rik	8.25085454705255	0.766770989217221	0.677296463327309	1.13210540839141	0.257590121364927	0.469590747869359	OK	6.34376335751388	10.7936427997708
4833420G17Rik	4833420G17Rik	944.953821494712	0.501347109825794	0.113381491022817	4.42177206617351	9.78946976947626e-06	0.00014372593535953	OK	802.109169252751	1135.41335781733
4833422C13Rik	4833422C13Rik	6.99750358486893	0.962768199654814	0.712956974528558	1.35038751853356	0.176891712363171	0.370341903457633	OK	4.97429038779841	9.69512118096295
4833422M21Rik	4833422M21Rik	0.283011529610633	-0.0267467219622773	3.78079534177975	-0.00707436386908125	0.994355521372581	NaN	Low	0.285257149331382	0.280017369982967
4833423E24Rik	4833423E24Rik	659.139951134376	-0.059623093897653	0.0986607300599855	-0.604324475010496	0.545627937294425	0.735481192256726	OK	670.778506001803	643.621877977807
4833427F10Rik	4833427F10Rik	1.23256499323578	1.664814281774	1.84423274592407	0.902713762920323	0.366677830086848	NaN	Low	0.638531437861223	2.02460973373519
4833427G06Rik	4833427G06Rik	0	NaN	NaN	NaN	NaN	NaN	Low	NaN	NaN
4833428L15Rik	4833428L15Rik	0.355759543328219	2.01244237921795	3.73962077349351	0.538140763759302	0.590479871811585	NaN	Low	0.154640215148869	0.623918647567351
4833438C02Rik	4833438C02Rik	56.0525095597241	0.103768617905737	0.300209301243925	0.345654240144356	0.72960257782862	0.856976626086496	OK	54.3164739706136	58.3672236785382
4833439L19Rik	4833439L19Rik	1617.73361122347	-0.599515897463122	0.0927394459412982	-6.46451886118234	1.01621622312122e-10	4.60394053983884e-09	OK	1893.69150006493	1249.78975943485
4921501E09Rik	4921501E09Rik	0	NaN	NaN	NaN	NaN	NaN	Low	NaN	NaN
4921504A21Rik	4921504A21Rik	0.651548860834887	1.91725935391605	2.45791415157741	0.780035117453398	0.43537020496823	NaN	Low	0.297488659357151	1.12362912947187
4921504E06Rik	4921504E06Rik	0.70693545393268	-0.351284100782116	2.27256674779043	-0.154575922191796	0.877155653123818	NaN	Low	0.779095474996181	0.610722092514678
4921507G05Rik	4921507G05Rik	0.223852435135033	-1.59736400350846	3.80011288135843	-0.420346461639174	0.674232373106808	NaN	Low	0.313930810148779	0.103747935116706
4921507P07Rik	4921507P07Rik	3.83885596607275	1.63738819250125	0.989029454734482	1.6555504840256	0.097812884794678	0.250683041574579	OK	2.01544018742392	6.2700770042712
4921508D12Rik	4921508D12Rik	0	NaN	NaN	NaN	NaN	NaN	Low	NaN	NaN
4921509C19Rik	4921509C19Rik	0	NaN	NaN	NaN	NaN	NaN	Low	NaN	NaN
4921509O07Rik	4921509O07Rik	0.532831053701402	1.06845146278836	2.69776981313348	0.396049899286014	0.692068217194841	NaN	Low	0.362415747171695	0.760051462407679
4921511C10Rik	4921511C10Rik	0.33577865270255	-1.98311099564583	3.78720831116567	-0.52363398913102	0.600533136264454	NaN	Low	0.49391338201613	0.124932346951111
4921511C20Rik	4921511C20Rik	0	NaN	NaN	NaN	NaN	NaN	Low	NaN	NaN
4921511I17Rik	4921511I17Rik	0	NaN	NaN	NaN	NaN	NaN	Low	NaN	NaN
4921511M17Rik	4921511M17Rik	0	NaN	NaN	NaN	NaN	NaN	Low	NaN	NaN
4921513H07Rik	4921513H07Rik	0	NaN	NaN	NaN	NaN	NaN	Low	NaN	NaN
4921513I03Rik	4921513I03Rik	0.105755681579082	-0.981121389813367	3.81694647031143	-0.25704352875908	0.797145170574498	NaN	Low	0.134116358363872	0.0679414458660273
4921515E04Rik	4921515E04Rik	0	NaN	NaN	NaN	NaN	NaN	Low	NaN	NaN
4921517D22Rik	4921517D22Rik	0	NaN	NaN	NaN	NaN	NaN	Low	NaN	NaN
4921518K17Rik	4921518K17Rik	0	NaN	NaN	NaN	NaN	NaN	Low	NaN	NaN
4921524J17Rik	4921524J17Rik	120.000870548888	-0.610355871753147	0.216200886135836	-2.82309606894798	0.00475623172935491	0.0264852708948658	OK	140.819993967423	92.2420393241757
4921524L21Rik	4921524L21Rik	0	NaN	NaN	NaN	NaN	NaN	Low	NaN	NaN
4921525O09Rik	4921525O09Rik	0	NaN	NaN	NaN	NaN	NaN	Low	NaN	NaN
4921529L05Rik	4921529L05Rik	0	NaN	NaN	NaN	NaN	NaN	Low	NaN	NaN
4921530L21Rik	4921530L21Rik	0	NaN	NaN	NaN	NaN	NaN	Low	NaN	NaN
4921531C22Rik	4921531C22Rik	16.6193438883273	0.265753406823267	0.431222939906952	0.616278454204245	0.537710756501147	0.729670236605854	OK	15.2936243588777	18.3869699275934
4921531P14Rik	4921531P14Rik	0	NaN	NaN	NaN	NaN	NaN	Low	NaN	NaN
4921533I20Rik	4921533I20Rik	0	NaN	NaN	NaN	NaN	NaN	Low	NaN	NaN
4921534H16Rik	4921534H16Rik	0	NaN	NaN	NaN	NaN	NaN	Low	NaN	NaN
4921536K21Rik	4921536K21Rik	36.8812017293332	0.299807374838482	0.340738261975747	0.879875870411705	0.378926557692684	0.59459940740311	OK	33.559134425371	41.3106248012829
4921539E11Rik	4921539E11Rik	0	NaN	NaN	NaN	NaN	NaN	Low	NaN	NaN
4922502B01Rik	4922502B01Rik	0	NaN	NaN	NaN	NaN	NaN	Low	NaN	NaN
4922502D21Rik	4922502D21Rik	0	NaN	NaN	NaN	NaN	NaN	Low	NaN	NaN
4922502H24Rik	4922502H24Rik	0	NaN	NaN	NaN	NaN	NaN	Low	NaN	NaN
4922502N22Rik	4922502N22Rik	0.0921595033527085	0.701337928927747	3.81684727335299	0.183747967550099	0.854211176856619	NaN	Low	0.0726643277279265	0.118153070852418
4930401C15Rik	4930401C15Rik	0	NaN	NaN	NaN	NaN	NaN	Low	NaN	NaN
4930401O10Rik	4930401O10Rik	0	NaN	NaN	NaN	NaN	NaN	Low	NaN	NaN
4930401O12Rik	4930401O12Rik	0	NaN	NaN	NaN	NaN	NaN	Low	NaN	NaN
4930402F06Rik	4930402F06Rik	0	NaN	NaN	NaN	NaN	NaN	Low	NaN	NaN
4930402F11Rik	4930402F11Rik	0	NaN	NaN	NaN	NaN	NaN	Low	NaN	NaN
4930402H24Rik	4930402H24Rik	276.107075725768	0.256133376673715	0.145726952567552	1.75762528592632	0.0788112880201237	0.215545142606207	OK	254.885297575735	304.402779925811
4930402K13Rik	4930402K13Rik	0	NaN	NaN	NaN	NaN	NaN	Low	NaN	NaN
4930404A05Rik	4930404A05Rik	0.0921595033527085	0.701337928927746	3.81684727335299	0.183747967550099	0.854211176856619	NaN	Low	0.0726643277279265	0.118153070852418
4930404H11Rik	4930404H11Rik	0.402498223666722	-0.0230382528671431	3.34623653270475	-0.00688482497933922	0.994506747842628	NaN	Low	0.405249649919323	0.398829655329921
4930404I05Rik	4930404I05Rik	6.14446333536524	0.793521347944734	0.704570168661779	1.12624885815405	0.260060198242833	0.47284265135176	OK	4.67518601900106	8.10349975718413
4930404N11Rik	4930404N11Rik	10.2282518223895	-0.588145103296057	0.628530272809685	-0.935746659690556	0.349403640696873	0.566774376649538	OK	11.9417319822126	7.94361160929194
4930405A10Rik	4930405A10Rik	0	NaN	NaN	NaN	NaN	NaN	Low	NaN	NaN
4930405A21Rik	4930405A21Rik	0.736646661913525	0.743595311234487	2.03991891890334	0.364521993665436	0.715468253322009	NaN	Low	0.571485054544138	0.956862138406042
4930405D11Rik	4930405D11Rik	0	NaN	NaN	NaN	NaN	NaN	Low	NaN	NaN
4930405J17Rik	4930405J17Rik	0	NaN	NaN	NaN	NaN	NaN	Low	NaN	NaN
4930405L22Rik	4930405L22Rik	0	NaN	NaN	NaN	NaN	NaN	Low	NaN	NaN
4930405O22Rik	4930405O22Rik	0	NaN	NaN	NaN	NaN	NaN	Low	NaN	NaN
4930406D18Rik	4930406D18Rik	0	NaN	NaN	NaN	NaN	NaN	Low	NaN	NaN
4930407G08Rik	4930407G08Rik	0	NaN	NaN	NaN	NaN	NaN	Low	NaN	NaN
4930407I10Rik	4930407I10Rik	0	NaN	NaN	NaN	NaN	NaN	Low	NaN	NaN
4930407I19Rik	4930407I19Rik	0	NaN	NaN	NaN	NaN	NaN	Low	NaN	NaN
4930412B13Rik	4930412B13Rik	0	NaN	NaN	NaN	NaN	NaN	Low	NaN	NaN
4930412C18Rik	4930412C18Rik	9.25024050412322	-0.0745987449566144	0.675664279341517	-0.110408004740633	0.912085805077434	0.958301169539446	OK	9.45443110615799	8.97798636807688
4930412O13Rik	4930412O13Rik	438.418241281754	0.32382398655492	0.116531790471141	2.77884674427203	0.00545522560418901	0.0295492994966206	OK	395.738865536004	495.32407560942
4930413E15Rik	4930413E15Rik	0	NaN	NaN	NaN	NaN	NaN	Low	NaN	NaN
4930413F20Rik	4930413F20Rik	20.1418593010393	0.0663949513820408	0.429186070263584	0.15469968850868	0.877058075571748	0.941252791752366	OK	19.7433519097422	20.6732024894354
4930413G21Rik	4930413G21Rik	23.8556882517014	0.294350328131078	0.418843036076579	0.702770018306478	0.482199084495723	0.684393526550955	OK	21.7463035235986	26.668201222505
4930413M19Rik	4930413M19Rik	0	NaN	NaN	NaN	NaN	NaN	Low	NaN	NaN
4930414N06Rik	4930414N06Rik	0.537382678713582	-2.5295211859235	2.63444922757897	-0.96017078615256	0.336969267242391	NaN	Low	0.83230559111786	0.144152128841211
4930415L06Rik	4930415L06Rik	0	NaN	NaN	NaN	NaN	NaN	Low	NaN	NaN
4930415O20Rik	4930415O20Rik	3.30046805223339	-1.27987764657902	1.04448555576108	-1.22536653524751	0.220437149743888	0.423479371976936	OK	4.41281916677745	1.81733323284131
4930417O13Rik	4930417O13Rik	6.25815244142443	-1.48343310121147	0.841876885705329	-1.76205467378837	0.0780600604282247	0.214300544593923	OK	8.63549026558685	3.08836867587455
4930417O22Rik	4930417O22Rik	0	NaN	NaN	NaN	NaN	NaN	Low	NaN	NaN
4930419G24Rik	4930419G24Rik	0	NaN	NaN	NaN	NaN	NaN	Low	NaN	NaN
4930422M22Rik	4930422M22Rik	0.969338926152435	1.23016524199163	2.55906870237922	0.480708173582022	0.63072392116182	NaN	Low	0.614738698588414	1.44213922957113
4930423M02Rik	4930423M02Rik	0	NaN	NaN	NaN	NaN	NaN	Low	NaN	NaN
4930425K10Rik	4930425K10Rik	0	NaN	NaN	NaN	NaN	NaN	Low	NaN	NaN
4930425L21Rik	4930425L21Rik	0	NaN	NaN	NaN	NaN	NaN	Low	NaN	NaN
4930425O10Rik	4930425O10Rik	0.307824891931242	1.82122266881277	3.62667998397999	0.502173524230867	0.615545464932543	NaN	Low	0.147572956937243	0.521494138589906
4930426D05Rik	4930426D05Rik	0.567645692976392	1.74561862004704	2.94933673847412	0.591868197780006	0.553938851140854	NaN	Low	0.282608469128884	0.94769532477307
4930426L09Rik	4930426L09Rik	0.829583757122944	-0.591871210870607	2.21029612737219	-0.267779146667682	0.788869323259401	NaN	Low	0.969391409505878	0.6431735539457
4930428D20Rik	4930428D20Rik	0	NaN	NaN	NaN	NaN	NaN	Low	NaN	NaN
4930428E07Rik	4930428E07Rik	0	NaN	NaN	NaN	NaN	NaN	Low	NaN	NaN
4930428G15Rik	4930428G15Rik	0	NaN	NaN	NaN	NaN	NaN	Low	NaN	NaN
4930428O21Rik	4930428O21Rik	0	NaN	NaN	NaN	NaN	NaN	Low	NaN	NaN
4930429B21Rik	4930429B21Rik	50.5642178133347	-0.118809365811517	0.268344694336772	-0.442749077283454	0.657947239979169	0.813431873843926	OK	52.3373926561337	48.1999846896027
4930429D17Rik	4930429D17Rik	0	NaN	NaN	NaN	NaN	NaN	Low	NaN	NaN
4930429F11Rik	4930429F11Rik	0	NaN	NaN	NaN	NaN	NaN	Low	NaN	NaN
4930429F24Rik	4930429F24Rik	0.575842064449636	1.36731767308752	2.5769943079783	0.53058622165146	0.595705545699492	NaN	Low	0.343355434677816	0.88582423747873
4930429H19Rik	4930429H19Rik	0.308257786546604	1.82260134982779	3.62504582414599	0.502780223545773	0.615118799388442	NaN	Low	0.147677975425932	0.522364201374166
4930430A15Rik	4930430A15Rik	0	NaN	NaN	NaN	NaN	NaN	Low	NaN	NaN
4930430F08Rik	4930430F08Rik	162.963788760211	-0.164087813296965	0.168429615382728	-0.974221860710799	0.329946392607973	0.547871297983723	OK	170.834936770906	152.468924745952
4930430F21Rik	4930430F21Rik	0	NaN	NaN	NaN	NaN	NaN	Low	NaN	NaN
4930430J02Rik	4930430J02Rik	0	NaN	NaN	NaN	NaN	NaN	Low	NaN	NaN
4930431F12Rik	4930431F12Rik	0	NaN	NaN	NaN	NaN	NaN	Low	NaN	NaN
4930431P03Rik	4930431P03Rik	0.895712152230861	-0.413836555235922	2.11140867986438	-0.196000215014036	0.844609997704176	NaN	Low	1.00289694207967	0.752799099099121
4930431P22Rik	4930431P22Rik	0	NaN	NaN	NaN	NaN	NaN	Low	NaN	NaN
4930432J09Rik	4930432J09Rik	0	NaN	NaN	NaN	NaN	NaN	Low	NaN	NaN
4930432K21Rik	4930432K21Rik	8.65896414963271	-0.112848550918749	0.609653851684568	-0.185102662120368	0.853148513619829	0.928733237190319	OK	8.94748070973268	8.27427540283274
4930432L08Rik	4930432L08Rik	0	NaN	NaN	NaN	NaN	NaN	Low	NaN	NaN
4930432M17Rik	4930432M17Rik	0	NaN	NaN	NaN	NaN	NaN	Low	NaN	NaN
4930432O09Rik	4930432O09Rik	0	NaN	NaN	NaN	NaN	NaN	Low	NaN	NaN
4930433B08Rik	4930433B08Rik	0	NaN	NaN	NaN	NaN	NaN	Low	NaN	NaN
4930433I11Rik	4930433I11Rik	0	NaN	NaN	NaN	NaN	NaN	Low	NaN	NaN
4930433N12Rik	4930433N12Rik	0.68512009406758	3.04661513651423	2.69313870537087	1.13125073373994	0.257949573814275	NaN	Low	0.166590895772318	1.37649235846126
4930434J06Rik	4930434J06Rik	0	NaN	NaN	NaN	NaN	NaN	Low	NaN	NaN
4930435E12Rik	4930435E12Rik	0	NaN	NaN	NaN	NaN	NaN	Low	NaN	NaN
4930435F18Rik	4930435F18Rik	0	NaN	NaN	NaN	NaN	NaN	Low	NaN	NaN
4930438E09Rik	4930438E09Rik	0	NaN	NaN	NaN	NaN	NaN	Low	NaN	NaN
4930440C22Rik	4930440C22Rik	0	NaN	NaN	NaN	NaN	NaN	Low	NaN	NaN
4930440I19Rik	4930440I19Rik	0	NaN	NaN	NaN	NaN	NaN	Low	NaN	NaN
4930441H08Rik	4930441H08Rik	0	NaN	NaN	NaN	NaN	NaN	Low	NaN	NaN
4930441J16Rik	4930441J16Rik	0	NaN	NaN	NaN	NaN	NaN	Low	NaN	NaN
4930442J19Rik	4930442J19Rik	0	NaN	NaN	NaN	NaN	NaN	Low	NaN	NaN
4930442L01Rik	4930442L01Rik	0.26942520076466	1.6420207737306	3.77051708893778	0.435489545597892	0.663207125754012	NaN	Low	0.141133355719306	0.440480994158466
4930443O20Rik	4930443O20Rik	0.305892234267805	-0.0219017981980611	3.66310407028015	-0.00597902701584619	0.995229455078964	NaN	Low	0.307880241171622	0.30324155839605
4930444F02Rik	4930444F02Rik	0	NaN	NaN	NaN	NaN	NaN	Low	NaN	NaN
4930444G20Rik	4930444G20Rik	0	NaN	NaN	NaN	NaN	NaN	Low	NaN	NaN
4930444M15Rik	4930444M15Rik	0.217678731748701	-1.57506420992367	3.8009537245047	-0.414386578760285	0.678591016448405	NaN	Low	0.304331187017442	0.102142124723712
4930444P10Rik	4930444P10Rik	0.382910242351552	0.892303764328543	2.97173319859552	0.300263753405002	0.76397597891378	NaN	Low	0.280127085339135	0.519954451701442
4930445N18Rik	4930445N18Rik	0	NaN	NaN	NaN	NaN	NaN	Low	NaN	NaN
4930447A16Rik	4930447A16Rik	0	NaN	NaN	NaN	NaN	NaN	Low	NaN	NaN
4930447C04Rik	4930447C04Rik	0.177879771664109	0.703155285092396	3.81677108603867	0.184227785539578	0.853834762814971	NaN	Low	0.140154491447464	0.228180145286303
4930447F24Rik	4930447F24Rik	6.95433741851263	-2.19260834065419	0.791263646005393	-2.77102120351836	0.00558807878077526	0.0301091662104192	OK	10.4548053084221	2.28704689863336
4930447J18Rik	4930447J18Rik	0.0921595033527084	0.701337928927748	3.81684727335299	0.183747967550099	0.854211176856619	NaN	Low	0.0726643277279264	0.118153070852418
4930447K03Rik	4930447K03Rik	0.53728666196351	-2.52908803267536	2.63457696086314	-0.959959822865368	0.337075436020775	NaN	Low	0.832128152548472	0.144164674516895
4930447M23Rik	4930447M23Rik	0	NaN	NaN	NaN	NaN	NaN	Low	NaN	NaN
4930447N08Rik	4930447N08Rik	0	NaN	NaN	NaN	NaN	NaN	Low	NaN	NaN
4930448C13Rik	4930448C13Rik	0	NaN	NaN	NaN	NaN	NaN	Low	NaN	NaN
4930448F12Rik	4930448F12Rik	0	NaN	NaN	NaN	NaN	NaN	Low	NaN	NaN
4930448H16Rik	4930448H16Rik	0	NaN	NaN	NaN	NaN	NaN	Low	NaN	NaN
4930448I06Rik	4930448I06Rik	0	NaN	NaN	NaN	NaN	NaN	Low	NaN	NaN
4930448I18Rik	4930448I18Rik	0.177879771664109	0.703155285092396	3.81677108603867	0.184227785539578	0.853834762814971	NaN	Low	0.140154491447464	0.228180145286303
4930448K20Rik	4930448K20Rik	0.177879771664109	0.703155285092396	3.81677108603867	0.184227785539578	0.853834762814971	NaN	Low	0.140154491447464	0.228180145286303
4930449E01Rik	4930449E01Rik	0	NaN	NaN	NaN	NaN	NaN	Low	NaN	NaN
4930449E18Rik	4930449E18Rik	0	NaN	NaN	NaN	NaN	NaN	Low	NaN	NaN
4930449I24Rik	4930449I24Rik	0	NaN	NaN	NaN	NaN	NaN	Low	NaN	NaN
4930451G09Rik	4930451G09Rik	5.49857602080587	-0.0575380606409593	0.848160062664144	-0.0678386818405801	0.945914051017183	0.976589931447284	OK	5.59228070460515	5.37363644240683
4930451I11Rik	4930451I11Rik	0	NaN	NaN	NaN	NaN	NaN	Low	NaN	NaN
4930452A19Rik	4930452A19Rik	0	NaN	NaN	NaN	NaN	NaN	Low	NaN	NaN
4930452B06Rik	4930452B06Rik	0.309884553216145	-0.622049156740254	3.20111743696683	-0.194322504247038	0.845923365640676	NaN	Low	0.364616502107282	0.236908621361297
4930452G13Rik	4930452G13Rik	0	NaN	NaN	NaN	NaN	NaN	Low	NaN	NaN
4930452N14Rik	4930452N14Rik	0	NaN	NaN	NaN	NaN	NaN	Low	NaN	NaN
4930453H23Rik	4930453H23Rik	0.224394586789369	-0.981121389813367	3.81694647031143	-0.25704352875908	0.797145170574498	NaN	Low	0.284570855838622	0.144159561390365
4930453L07Rik	4930453L07Rik	0	NaN	NaN	NaN	NaN	NaN	Low	NaN	NaN
4930453N24Rik	4930453N24Rik	272.500380671348	-0.202713157400808	0.127017249699623	-1.59594982476943	0.1104999961221	0.271473446233955	OK	288.720500940964	250.873553645193
4930455B14Rik	4930455B14Rik	0	NaN	NaN	NaN	NaN	NaN	Low	NaN	NaN
4930455C13Rik	4930455C13Rik	13.3384335993093	-0.579230140698645	0.555829498240691	-1.04210039685195	0.297365134617397	0.514758343476848	OK	15.5408816991169	10.4018361328992
4930455D15Rik	4930455D15Rik	0	NaN	NaN	NaN	NaN	NaN	Low	NaN	NaN
4930455F16Rik	4930455F16Rik	0	NaN	NaN	NaN	NaN	NaN	Low	NaN	NaN
4930455G09Rik	4930455G09Rik	0.316001522069892	-0.0158033733354822	3.62190292924558	-0.00436327909505127	0.996518618022132	NaN	Low	0.317483847766779	0.314025087807376
4930455H04Rik	4930455H04Rik	0.65963452556789	1.98617346221065	2.4595037686528	0.807550485396727	0.419349400518019	NaN	Low	0.290669418911502	1.15158800110974
4930455J16Rik	4930455J16Rik	0	NaN	NaN	NaN	NaN	NaN	Low	NaN	NaN
4930456L15Rik	4930456L15Rik	0	NaN	NaN	NaN	NaN	NaN	Low	NaN	NaN
4930459C07Rik	4930459C07Rik	0.529882198726418	-1.03057465531669	2.78050370939211	-0.370643150676463	0.71090333803792	NaN	Low	0.678274593116865	0.332025672872488
4930459L07Rik	4930459L07Rik	0	NaN	NaN	NaN	NaN	NaN	Low	NaN	NaN
4930461G14Rik	4930461G14Rik	0	NaN	NaN	NaN	NaN	NaN	Low	NaN	NaN
4930463O16Rik	4930463O16Rik	0	NaN	NaN	NaN	NaN	NaN	Low	NaN	NaN
4930465K10Rik	4930465K10Rik	0.885932472904414	-2.09788076736855	2.10051650813791	-0.998745193975319	0.317918141500799	NaN	Low	1.31924838119444	0.308177928517716
4930465M20Rik	4930465M20Rik	0	NaN	NaN	NaN	NaN	NaN	Low	NaN	NaN
4930467D21Rik	4930467D21Rik	0	NaN	NaN	NaN	NaN	NaN	Low	NaN	NaN
4930467E23Rik	4930467E23Rik	0	NaN	NaN	NaN	NaN	NaN	Low	NaN	NaN
4930467J12Rik	4930467J12Rik	0	NaN	NaN	NaN	NaN	NaN	Low	NaN	NaN
4930467K11Rik	4930467K11Rik	0.42132841833373	-1.02622067988903	2.89561169490704	-0.354405489414899	0.723035021245636	NaN	Low	0.538883156715437	0.264588767158121
4930469K13Rik	4930469K13Rik	0	NaN	NaN	NaN	NaN	NaN	Low	NaN	NaN
4930470G03Rik	4930470G03Rik	29.7880531253417	0.472713385455506	0.353330861256077	1.33787743242984	0.180936394877826	0.375227385531439	OK	25.5436132354795	35.4473063118248
4930470H14Rik	4930470H14Rik	0	NaN	NaN	NaN	NaN	NaN	Low	NaN	NaN
4930470O06Rik	4930470O06Rik	0.329981599845141	-1.71822319046367	3.55551548154959	-0.483255719003315	0.628914177056167	NaN	Low	0.470272824780832	0.14292663326422
4930470P17Rik	4930470P17Rik	0	NaN	NaN	NaN	NaN	NaN	Low	NaN	NaN
4930471C04Rik	4930471C04Rik	0	NaN	NaN	NaN	NaN	NaN	Low	NaN	NaN
4930471G03Rik	4930471G03Rik	0	NaN	NaN	NaN	NaN	NaN	Low	NaN	NaN
4930471G24Rik	4930471G24Rik	0	NaN	NaN	NaN	NaN	NaN	Low	NaN	NaN
4930471M09Rik	4930471M09Rik	0	NaN	NaN	NaN	NaN	NaN	Low	NaN	NaN
4930473A02Rik	4930473A02Rik	5.75964687252723	-0.0403654122446914	0.751187958010294	-0.0537354357378266	0.957145949939078	0.982205687151746	OK	5.82856898413637	5.66775072371503
4930473O22Rik	4930473O22Rik	0	NaN	NaN	NaN	NaN	NaN	Low	NaN	NaN
4930474G06Rik	4930474G06Rik	0	NaN	NaN	NaN	NaN	NaN	Low	NaN	NaN
4930474H20Rik	4930474H20Rik	0.213510280567935	-0.981121389813367	3.81694647031143	-0.25704352875908	0.797145170574498	NaN	Low	0.270767687139413	0.137167071805965
4930474M22Rik	4930474M22Rik	0.397899029731625	0.572890927765926	3.33262010290281	0.1719040604919	0.863512954298574	NaN	Low	0.329133462454918	0.489586452767234
4930474N05Rik	4930474N05Rik	0	NaN	NaN	NaN	NaN	NaN	Low	NaN	NaN
4930474N09Rik	4930474N09Rik	3.18144794109118	3.01889350489252	1.31637631107017	2.29333624397895	0.0218286541158722	0.0858844245828241	OK	0.786475636900353	6.37474434667896
4930477N07Rik	4930477N07Rik	0.177879771664109	0.703155285092396	3.81677108603867	0.184227785539578	0.853834762814971	NaN	Low	0.140154491447464	0.228180145286303
4930478L05Rik	4930478L05Rik	0.804909413086729	2.13198572288711	2.3122873947338	0.922024540609731	0.356515775158715	NaN	Low	0.328541905108822	1.4400660903906
4930478P22Rik	4930478P22Rik	0	NaN	NaN	NaN	NaN	NaN	Low	NaN	NaN
4930479D17Rik	4930479D17Rik	0.31516163769269	1.92137124760922	3.54071827734832	0.542650133985853	0.587370713869522	NaN	Low	0.143595748329145	0.543916156844083
4930480E11Rik	4930480E11Rik	0	NaN	NaN	NaN	NaN	NaN	Low	NaN	NaN
4930480G23Rik	4930480G23Rik	0.967284341498226	-3.30004292099545	2.59558263902545	-1.27140737935992	0.203583758736054	NaN	Low	1.5729714867526	0.159701481159064
4930480K15Rik	4930480K15Rik	0	NaN	NaN	NaN	NaN	NaN	Low	NaN	NaN
4930480K23Rik	4930480K23Rik	15.1617834396901	0.486963984044409	0.52305245636351	0.931004105075802	0.351851440699909	0.569064333696421	OK	12.9359225593949	18.1295979467505
4930480M12Rik	4930480M12Rik	0	NaN	NaN	NaN	NaN	NaN	Low	NaN	NaN
4930481A15Rik	4930481A15Rik	15.388294523614	-2.34382722472818	0.637259751224305	-3.67797781081453	0.000235090405481507	0.0022126240806013	OK	23.4630739339029	4.62192197656221
4930482G09Rik	4930482G09Rik	0.105755681579082	-0.981121389813367	3.81694647031143	-0.25704352875908	0.797145170574498	NaN	Low	0.134116358363872	0.0679414458660273
4930483J18Rik	4930483J18Rik	0.130611172371668	0.703155285092396	3.81677108603867	0.184227785539579	0.853834762814971	NaN	Low	0.102910759721881	0.167545055904717
4930483K19Rik	4930483K19Rik	3.47307102977695	0.613847663238502	1.08112242826639	0.567787372816622	0.570179354959525	0.75372552335076	OK	2.82987796670749	4.33066178053624
4930483O08Rik	4930483O08Rik	0	NaN	NaN	NaN	NaN	NaN	Low	NaN	NaN
4930484H19Rik	4930484H19Rik	0.431538399541092	-2.19843151337552	2.84689926856176	-0.772219634762897	0.439984354234595	NaN	Low	0.649121920547632	0.14142703819904
4930486F22Rik	4930486F22Rik	0	NaN	NaN	NaN	NaN	NaN	Low	NaN	NaN
4930486I03Rik	4930486I03Rik	0	NaN	NaN	NaN	NaN	NaN	Low	NaN	NaN
4930486L24Rik	4930486L24Rik	4.54312822213732	-2.01921824514315	1.13376547726016	-1.78098406208554	0.0749150544644931	0.207934426140073	OK	6.70915429976346	1.65509345196915
4930487D11Rik	4930487D11Rik	0	NaN	NaN	NaN	NaN	NaN	Low	NaN	NaN
4930487H11Rik	4930487H11Rik	0.130611172371668	0.703155285092395	3.81677108603867	0.184227785539578	0.853834762814971	NaN	Low	0.102910759721881	0.167545055904717
4930488B22Rik	4930488B22Rik	0	NaN	NaN	NaN	NaN	NaN	Low	NaN	NaN
4930488L21Rik	4930488L21Rik	0	NaN	NaN	NaN	NaN	NaN	Low	NaN	NaN
4930500F04Rik	4930500F04Rik	0	NaN	NaN	NaN	NaN	NaN	Low	NaN	NaN
4930500G05Rik	4930500G05Rik	0	NaN	NaN	NaN	NaN	NaN	Low	NaN	NaN
4930500L23Rik	4930500L23Rik	0	NaN	NaN	NaN	NaN	NaN	Low	NaN	NaN
4930502A04Rik	4930502A04Rik	0	NaN	NaN	NaN	NaN	NaN	Low	NaN	NaN
4930502E09Rik	4930502E09Rik	0.111926217567517	-0.981121389813366	3.81694647031143	-0.25704352875908	0.797145170574499	NaN	Low	0.141941657237326	0.0719056313411041
4930502E18Rik	4930502E18Rik	0.617402316173823	0.858905220829533	2.11764213200864	0.405595075696213	0.685040147642688	NaN	Low	0.457771772424489	0.830243041172936
4930503B20Rik	4930503B20Rik	0.916191820704329	-0.877772287371365	1.96806944185444	-0.446006766176031	0.65559235840521	NaN	Low	1.13860711849686	0.619638090314294
4930503E14Rik	4930503E14Rik	0.337803408083985	-1.74455774942097	3.52988236633595	-0.494225463731766	0.621146958312238	NaN	Low	0.483041968704447	0.14415199392337
4930503E24Rik	4930503E24Rik	1.18001380021419	0.0137897259299173	1.58223350197726	0.00871535453691559	0.993046241204762	NaN	Low	1.17517670431138	1.18646326141795
4930503F20Rik	4930503F20Rik	0.433034523561906	-2.20028987876751	2.84286049602719	-0.773970401235781	0.438948294999332	NaN	Low	0.651490190155184	0.141760301437537
4930503H13Rik	4930503H13Rik	0	NaN	NaN	NaN	NaN	NaN	Low	NaN	NaN
4930503L19Rik	4930503L19Rik	4.80958291094196	2.0153977579459	0.905094652488642	2.2267259588866	0.0259655944152322	0.0977773572453421	OK	2.08739410797571	8.43916798156362
4930503O07Rik	4930503O07Rik	0	NaN	NaN	NaN	NaN	NaN	Low	NaN	NaN
4930504C09Rik	4930504C09Rik	0	NaN	NaN	NaN	NaN	NaN	Low	NaN	NaN
4930504O13Rik	4930504O13Rik	0	NaN	NaN	NaN	NaN	NaN	Low	NaN	NaN
4930505A04Rik	4930505A04Rik	0.184319006705417	1.28680907315684	3.79246316155733	0.339306940724093	0.734378514529709	NaN	Low	0.113981866474428	0.278101860346736
4930505G20Rik	4930505G20Rik	0	NaN	NaN	NaN	NaN	NaN	Low	NaN	NaN
4930505K13Rik	4930505K13Rik	0	NaN	NaN	NaN	NaN	NaN	Low	NaN	NaN
4930505K14Rik	4930505K14Rik	0	NaN	NaN	NaN	NaN	NaN	Low	NaN	NaN
4930505N22Rik	4930505N22Rik	2.94345937883421	0.0787763083543947	1.20679451633121	0.0652773171309092	0.947953202125187	0.977245683596539	OK	2.87432545464274	3.03563794442283
4930506A18Rik	4930506A18Rik	0.366565407845658	0.900272089250897	3.44690508936991	0.261182732308845	0.793951593705298	NaN	Low	0.26730805259499	0.498908548179882
4930506C21Rik	4930506C21Rik	7.70600529450053	0.472360419676489	0.742124281090544	0.636497729170591	0.524452060597487	0.718909175895561	OK	6.60881657439191	9.16892358797869
4930507D05Rik	4930507D05Rik	0.987415609416734	0.578883181359751	1.97135153865519	0.293647870513573	0.769026992150307	NaN	Low	0.814980084274789	1.21732964293933
4930507D10Rik	4930507D10Rik	0.105755681579082	-0.981121389813367	3.81694647031143	-0.25704352875908	0.797145170574498	NaN	Low	0.134116358363872	0.0679414458660273
4930509E16Rik	4930509E16Rik	0.197977250911403	-0.0246395770147272	3.81670745665305	-0.00645571537629299	0.994849120150579	NaN	Low	0.199424546335283	0.196047523679564
4930509G22Rik	4930509G22Rik	7.35179019581917	0.583941905783445	0.737188012480621	0.792120728901293	0.428290284460927	0.64031647442497	OK	6.05668298879792	9.07859980518083
4930509J09Rik	4930509J09Rik	0	NaN	NaN	NaN	NaN	NaN	Low	NaN	NaN
4930509K18Rik	4930509K18Rik	0	NaN	NaN	NaN	NaN	NaN	Low	NaN	NaN
4930511A02Rik	4930511A02Rik	0.130611172371668	0.703155285092396	3.81677108603867	0.184227785539579	0.853834762814971	NaN	Low	0.102910759721881	0.167545055904717
4930511A08Rik	4930511A08Rik	1.76672827312084	1.71046643449866	1.67561858250922	1.02079700735788	0.307350622566495	0.52498160439049	OK	0.894999227222395	2.92903366765211
4930511E03Rik	4930511E03Rik	1.48595354528578	2.38582234432589	1.75457750580941	1.35977027884287	0.173902630414314	NaN	Low	0.528560472320779	2.76247764257244
4930511M06Rik	4930511M06Rik	2.44034407711311	-1.58757302940322	1.32323338711658	-1.1997679659993	0.23022946852413	0.435623854134438	OK	3.417717448278	1.1371795822266
4930512B01Rik	4930512B01Rik	1.77260361174454	-1.23679982139123	1.49618835767743	-0.826633769100535	0.408444671118363	0.6223396267498	OK	2.35318985143119	0.998488625495676
4930512J16Rik	4930512J16Rik	5.04220158420253	0.282558692817508	0.873070765291785	0.323637789799405	0.746212274334188	0.865662769460563	OK	4.61435183283596	5.61266791935794
4930512M02Rik	4930512M02Rik	0	NaN	NaN	NaN	NaN	NaN	Low	NaN	NaN
4930513D17Rik	4930513D17Rik	0	NaN	NaN	NaN	NaN	NaN	Low	NaN	NaN
4930513N10Rik	4930513N10Rik	3.97076428481561	0.178717176577021	0.904143734392369	0.197664563474665	0.843307516878209	0.923604377606607	OK	3.75834734262176	4.25398687440742
4930513O06Rik	4930513O06Rik	0	NaN	NaN	NaN	NaN	NaN	Low	NaN	NaN
4930515B02Rik	4930515B02Rik	0	NaN	NaN	NaN	NaN	NaN	Low	NaN	NaN
4930515G01Rik	4930515G01Rik	6.26537599796835	0.0722604716017535	0.789748280236261	0.0914981056750589	0.92709681137639	0.966546396555464	OK	6.13042936870465	6.4453048369866
4930515G16Rik	4930515G16Rik	0	NaN	NaN	NaN	NaN	NaN	Low	NaN	NaN
4930515L03Rik	4930515L03Rik	0	NaN	NaN	NaN	NaN	NaN	Low	NaN	NaN
4930515L19Rik	4930515L19Rik	0	NaN	NaN	NaN	NaN	NaN	Low	NaN	NaN
4930517E11Rik	4930517E11Rik	0	NaN	NaN	NaN	NaN	NaN	Low	NaN	NaN
4930517M08Rik	4930517M08Rik	0	NaN	NaN	NaN	NaN	NaN	Low	NaN	NaN
4930518J21Rik	4930518J21Rik	0.197916029749707	-0.0200611116539125	3.81684511440571	-0.00525594071873573	0.995806385356074	NaN	Low	0.199094304327427	0.196344996979413
4930518P08Rik	4930518P08Rik	0	NaN	NaN	NaN	NaN	NaN	Low	NaN	NaN
4930519D14Rik	4930519D14Rik	0	NaN	NaN	NaN	NaN	NaN	Low	NaN	NaN
4930519F16Rik	4930519F16Rik	3.84153408237123	1.02812532990807	0.958542279385595	1.07259257313832	0.283453958451948	0.499773225765651	OK	2.65768196452191	5.42000357283699
4930519F24Rik	4930519F24Rik	0	NaN	NaN	NaN	NaN	NaN	Low	NaN	NaN
4930519G04Rik	4930519G04Rik	0	NaN	NaN	NaN	NaN	NaN	Low	NaN	NaN
4930519H02Rik	4930519H02Rik	0	NaN	NaN	NaN	NaN	NaN	Low	NaN	NaN
4930519K11Rik	4930519K11Rik	0	NaN	NaN	NaN	NaN	NaN	Low	NaN	NaN
4930519L02Rik	4930519L02Rik	0.111926217567517	-0.981121389813366	3.81694647031143	-0.25704352875908	0.797145170574499	NaN	Low	0.141941657237326	0.0719056313411041
4930520O04Rik	4930520O04Rik	4.23814309488697	0.361482065542795	0.940367690136392	0.384405025113491	0.700678276613122	0.841000662312018	OK	3.77719808238844	4.85273644488502
4930520P13Rik	4930520P13Rik	0	NaN	NaN	NaN	NaN	NaN	Low	NaN	NaN
4930521E06Rik	4930521E06Rik	0	NaN	NaN	NaN	NaN	NaN	Low	NaN	NaN
4930521O11Rik	4930521O11Rik	0.105755681579082	-0.981121389813367	3.81694647031143	-0.25704352875908	0.797145170574498	NaN	Low	0.134116358363872	0.0679414458660273
4930521O17Rik	4930521O17Rik	0	NaN	NaN	NaN	NaN	NaN	Low	NaN	NaN
4930522H14Rik	4930522H14Rik	0	NaN	NaN	NaN	NaN	NaN	Low	NaN	NaN
4930522O17Rik	4930522O17Rik	0	NaN	NaN	NaN	NaN	NaN	Low	NaN	NaN
4930522P08Rik	4930522P08Rik	0.660675543081681	-0.189605164189454	2.36002240133827	-0.0803404086681284	0.935966520595716	NaN	Low	0.697489329931461	0.611590493948641
4930523C07Rik	4930523C07Rik	1358.40799549965	0.621318903518144	0.147234307086115	4.21993294779284	2.44374990931173e-05	0.000318206992868117	OK	1103.77595321389	1697.917385214
4930523O13Rik	4930523O13Rik	0	NaN	NaN	NaN	NaN	NaN	Low	NaN	NaN
4930524B15Rik	4930524B15Rik	0.643163463170534	1.85713279892575	2.88452598225797	0.643825990942198	0.519688277733142	NaN	Low	0.302795270585003	1.09698771995124
4930524B17Rik	4930524B17Rik	0.130611172371668	0.703155285092395	3.81677108603867	0.184227785539578	0.853834762814971	NaN	Low	0.102910759721881	0.167545055904717
4930524C18Rik	4930524C18Rik	0	NaN	NaN	NaN	NaN	NaN	Low	NaN	NaN
4930524N10Rik	4930524N10Rik	0	NaN	NaN	NaN	NaN	NaN	Low	NaN	NaN
4930524O05Rik	4930524O05Rik	0	NaN	NaN	NaN	NaN	NaN	Low	NaN	NaN
4930524O08Rik	4930524O08Rik	0.111926217567517	-0.981121389813366	3.81694647031143	-0.25704352875908	0.797145170574499	NaN	Low	0.141941657237326	0.0719056313411041
4930525C09Rik	4930525C09Rik	0	NaN	NaN	NaN	NaN	NaN	Low	NaN	NaN
4930525D18Rik	4930525D18Rik	1.07071595653389	1.63551281378487	1.83521451210207	0.891183457301425	0.372830757681574	NaN	Low	0.562648897746613	1.74813870158359
4930525G20Rik	4930525G20Rik	3.38252937974891	1.28193691225874	0.998882120920754	1.28337156648381	0.199361930508472	0.397970178839295	OK	2.09630778651535	5.09749150406032
4930526H09Rik	4930526H09Rik	0	NaN	NaN	NaN	NaN	NaN	Low	NaN	NaN
4930526I15Rik	4930526I15Rik	49.3606727513338	0.823663237791352	0.281741081613074	2.923475813593	0.00346147115951767	0.020648814906776	OK	37.1145514081271	65.6888345422761
4930526L06Rik	4930526L06Rik	0	NaN	NaN	NaN	NaN	NaN	Low	NaN	NaN
4930527F14Rik	4930527F14Rik	0	NaN	NaN	NaN	NaN	NaN	Low	NaN	NaN
4930527G23Rik	4930527G23Rik	0	NaN	NaN	NaN	NaN	NaN	Low	NaN	NaN
4930528A17Rik	4930528A17Rik	3.84280539078835	1.27960225154974	0.990392016714979	1.29201591890254	0.196351631785987	0.393962366299903	OK	2.38405155759513	5.78781050171266
4930528D03Rik	4930528D03Rik	0	NaN	NaN	NaN	NaN	NaN	Low	NaN	NaN
4930528G23Rik	4930528G23Rik	0	NaN	NaN	NaN	NaN	NaN	Low	NaN	NaN
4930528H21Rik	4930528H21Rik	0	NaN	NaN	NaN	NaN	NaN	Low	NaN	NaN
4930528P14Rik	4930528P14Rik	0	NaN	NaN	NaN	NaN	NaN	Low	NaN	NaN
4930529C04Rik	4930529C04Rik	0.111926217567517	-0.981121389813366	3.81694647031143	-0.25704352875908	0.797145170574499	NaN	Low	0.141941657237326	0.0719056313411041
4930529K09Rik	4930529K09Rik	0	NaN	NaN	NaN	NaN	NaN	Low	NaN	NaN
4930529L06Rik	4930529L06Rik	0	NaN	NaN	NaN	NaN	NaN	Low	NaN	NaN
4930529N20Rik	4930529N20Rik	0	NaN	NaN	NaN	NaN	NaN	Low	NaN	NaN
4930532I03Rik	4930532I03Rik	0.105755681579082	-0.981121389813367	3.81694647031143	-0.25704352875908	0.797145170574498	NaN	Low	0.134116358363872	0.0679414458660273
4930532M18Rik	4930532M18Rik	0	NaN	NaN	NaN	NaN	NaN	Low	NaN	NaN
4930533B01Rik	4930533B01Rik	0.381086549058738	0.90328165885801	2.9759072967352	0.303531517883295	0.761484831888555	NaN	Low	0.277559118707988	0.519123122859738
4930533N22Rik	4930533N22Rik	0.213510280567935	-0.981121389813366	3.81694647031143	-0.25704352875908	0.797145170574499	NaN	Low	0.270767687139413	0.137167071805965
4930533P14Rik	4930533P14Rik	0.105755681579082	-0.981121389813367	3.81694647031143	-0.25704352875908	0.797145170574498	NaN	Low	0.134116358363872	0.0679414458660273
4930534H03Rik	4930534H03Rik	0	NaN	NaN	NaN	NaN	NaN	Low	NaN	NaN
4930539C22Rik	4930539C22Rik	0	NaN	NaN	NaN	NaN	NaN	Low	NaN	NaN
4930539E08Rik	4930539E08Rik	0.67840624247746	-1.59518991880258	2.28616844385981	-0.697756949225216	0.485329206425434	NaN	Low	0.951112478324126	0.314797928015239
4930539J05Rik	4930539J05Rik	3.93026166667582	-0.174118296578894	1.0120946276654	-0.172037566270392	0.863407995652276	0.934109115343306	OK	4.13157125752548	3.66184887887627
4930539M17Rik	4930539M17Rik	0	NaN	NaN	NaN	NaN	NaN	Low	NaN	NaN
4930539N22Rik	4930539N22Rik	0	NaN	NaN	NaN	NaN	NaN	Low	NaN	NaN
4930540M03Rik	4930540M03Rik	0	NaN	NaN	NaN	NaN	NaN	Low	NaN	NaN
4930542C21Rik	4930542C21Rik	0	NaN	NaN	NaN	NaN	NaN	Low	NaN	NaN
4930542D17Rik	4930542D17Rik	0.224394586789369	-0.981121389813367	3.81694647031143	-0.25704352875908	0.797145170574498	NaN	Low	0.284570855838622	0.144159561390364
4930542M03Rik	4930542M03Rik	0	NaN	NaN	NaN	NaN	NaN	Low	NaN	NaN
4930543E12Rik	4930543E12Rik	0	NaN	NaN	NaN	NaN	NaN	Low	NaN	NaN
4930543N07Rik	4930543N07Rik	0	NaN	NaN	NaN	NaN	NaN	Low	NaN	NaN
4930544D05Rik	4930544D05Rik	0	NaN	NaN	NaN	NaN	NaN	Low	NaN	NaN
4930544G11Rik	4930544G11Rik	0.111926217567517	-0.981121389813367	3.81694647031143	-0.25704352875908	0.797145170574498	NaN	Low	0.141941657237326	0.0719056313411041
4930544M13Rik	4930544M13Rik	0.224394586789369	-0.981121389813367	3.81694647031143	-0.25704352875908	0.797145170574498	NaN	Low	0.284570855838622	0.144159561390365
4930545E07Rik	4930545E07Rik	0	NaN	NaN	NaN	NaN	NaN	Low	NaN	NaN
4930545H06Rik	4930545H06Rik	0	NaN	NaN	NaN	NaN	NaN	Low	NaN	NaN
4930545L23Rik	4930545L23Rik	0	NaN	NaN	NaN	NaN	NaN	Low	NaN	NaN
4930546C10Rik	4930546C10Rik	0.213510280567936	-0.981121389813367	3.81694647031143	-0.25704352875908	0.797145170574498	NaN	Low	0.270767687139413	0.137167071805965
4930546K05Rik	4930546K05Rik	0.579531523484746	0.751620380592004	2.33628769967175	0.321715677695691	0.747668099708907	NaN	Low	0.448204501959928	0.75463421885117
4930547E08Rik	4930547E08Rik	0	NaN	NaN	NaN	NaN	NaN	Low	NaN	NaN
4930547E14Rik	4930547E14Rik	0	NaN	NaN	NaN	NaN	NaN	Low	NaN	NaN
4930548G14Rik	4930548G14Rik	0	NaN	NaN	NaN	NaN	NaN	Low	NaN	NaN
4930548H24Rik	4930548H24Rik	0.533639314992328	2.60856243860999	3.48607100901061	0.748281498531592	0.454290381769138	NaN	Low	0.167533616249814	1.02178024664901
4930548J01Rik	4930548J01Rik	0	NaN	NaN	NaN	NaN	NaN	Low	NaN	NaN
4930548K13Rik	4930548K13Rik	0.223852435135034	-1.59736400350846	3.80011288135843	-0.420346461639174	0.674232373106808	NaN	Low	0.313930810148779	0.103747935116706
4930549C15Rik	4930549C15Rik	0.111926217567517	-0.981121389813367	3.81694647031143	-0.25704352875908	0.797145170574498	NaN	Low	0.141941657237326	0.0719056313411041
4930549G23Rik	4930549G23Rik	1.26556071832392	-0.655391332757113	1.64536854945613	-0.398324942441468	0.690390676978207	NaN	Low	1.50031507134997	0.952554914289175
4930550C14Rik	4930550C14Rik	7.94906072888645	-0.734348578240397	0.665508639332189	-1.10343958716642	0.269836313255092	0.484294827106801	OK	9.58829127488276	5.76342000089137
4930550C17Rik	4930550C17Rik	0	NaN	NaN	NaN	NaN	NaN	Low	NaN	NaN
4930550L24Rik	4930550L24Rik	0	NaN	NaN	NaN	NaN	NaN	Low	NaN	NaN
4930552N02Rik	4930552N02Rik	0	NaN	NaN	NaN	NaN	NaN	Low	NaN	NaN
4930552P12Rik	4930552P12Rik	0.454212648900799	-1.01751597701745	2.82911158828412	-0.359659188146263	0.719102015527885	NaN	Low	0.579997715996657	0.286499226106321
4930553C11Rik	4930553C11Rik	0	NaN	NaN	NaN	NaN	NaN	Low	NaN	NaN
4930553E22Rik	4930553E22Rik	0	NaN	NaN	NaN	NaN	NaN	Low	NaN	NaN
4930553J12Rik	4930553J12Rik	0	NaN	NaN	NaN	NaN	NaN	Low	NaN	NaN
4930553P18Rik	4930553P18Rik	0.329346293377075	-1.97058102586006	3.53691214803585	-0.55714729215267	0.57742679810885	NaN	Low	0.483778801011696	0.12343628319758
4930554C24Rik	4930554C24Rik	0	NaN	NaN	NaN	NaN	NaN	Low	NaN	NaN
4930554G24Rik	4930554G24Rik	0	NaN	NaN	NaN	NaN	NaN	Low	NaN	NaN
4930554H23Rik	4930554H23Rik	0	NaN	NaN	NaN	NaN	NaN	Low	NaN	NaN
4930554I06Rik	4930554I06Rik	0	NaN	NaN	NaN	NaN	NaN	Low	NaN	NaN
4930555B11Rik	4930555B11Rik	0	NaN	NaN	NaN	NaN	NaN	Low	NaN	NaN
4930555B12Rik	4930555B12Rik	0	NaN	NaN	NaN	NaN	NaN	Low	NaN	NaN
4930555G01Rik	4930555G01Rik	0.130611172371668	0.703155285092396	3.81677108603867	0.184227785539579	0.853834762814971	NaN	Low	0.102910759721881	0.167545055904717
4930555G21Rik	4930555G21Rik	0	NaN	NaN	NaN	NaN	NaN	Low	NaN	NaN
4930555K05Rik	4930555K05Rik	0	NaN	NaN	NaN	NaN	NaN	Low	NaN	NaN
4930555K19Rik	4930555K19Rik	0	NaN	NaN	NaN	NaN	NaN	Low	NaN	NaN
4930556C24Rik	4930556C24Rik	2.7091112477685	0.024736984619019	1.11968477891823	0.0220928113740353	0.982373920770558	0.993668006521784	OK	2.6891795705542	2.73568681738757
4930556G01Rik	4930556G01Rik	0	NaN	NaN	NaN	NaN	NaN	Low	NaN	NaN
4930556J02Rik	4930556J02Rik	0	NaN	NaN	NaN	NaN	NaN	Low	NaN	NaN
4930556L07Rik	4930556L07Rik	0	NaN	NaN	NaN	NaN	NaN	Low	NaN	NaN
4930556M19Rik	4930556M19Rik	27.2242235917052	-0.627931256162439	0.372812261013079	-1.68430956228773	0.092121858351984	0.239786166402164	OK	32.0753392159845	20.7560694259995
4930556N09Rik	4930556N09Rik	0.105755681579082	-0.981121389813367	3.81694647031143	-0.25704352875908	0.797145170574498	NaN	Low	0.134116358363872	0.0679414458660273
4930556N13Rik	4930556N13Rik	0.236295164454676	-0.0211777443616775	3.81685240011831	-0.00554848397098643	0.995572973018535	NaN	Low	0.237780143389724	0.234315192541278
4930557F10Rik	4930557F10Rik	0	NaN	NaN	NaN	NaN	NaN	Low	NaN	NaN
4930557J02Rik	4930557J02Rik	0	NaN	NaN	NaN	NaN	NaN	Low	NaN	NaN
4930557K07Rik	4930557K07Rik	1.00863443782718	0.129564551677932	2.05607957683023	0.0630153390646855	0.949754289789487	NaN	Low	0.969589034491656	1.06069497560788
4930558C23Rik	4930558C23Rik	0	NaN	NaN	NaN	NaN	NaN	Low	NaN	NaN
4930558F17Rik	4930558F17Rik	0.111926217567517	-0.981121389813366	3.81694647031143	-0.25704352875908	0.797145170574499	NaN	Low	0.141941657237326	0.0719056313411041
4930558G05Rik	4930558G05Rik	0	NaN	NaN	NaN	NaN	NaN	Low	NaN	NaN
4930558J18Rik	4930558J18Rik	1.89969078711745	-0.0870378800435248	1.30286264695573	-0.0668051081569479	0.946736856775417	0.976649251401372	OK	1.94858317899303	1.83450093128334
4930558K02Rik	4930558K02Rik	0	NaN	NaN	NaN	NaN	NaN	Low	NaN	NaN
4930559C10Rik	4930559C10Rik	0	NaN	NaN	NaN	NaN	NaN	Low	NaN	NaN
4930562C15Rik	4930562C15Rik	1.00373011478657	2.48038266941165	1.98304685688536	1.25079377766566	0.211009725642402	NaN	Low	0.33874873448942	1.89037195518276
4930562F07Rik	4930562F07Rik	26.0367914204353	0.608653303027294	0.418890118872413	1.45301422880467	0.146219803425529	0.325871612553504	OK	21.2557493303733	32.4115142071846
4930563E18Rik	4930563E18Rik	1.15301317188042	1.13756696869076	1.75009082534836	0.650004532458665	0.515689293898302	NaN	Low	0.761402943780041	1.67516014268093
4930563E22Rik	4930563E22Rik	4.96504711639323	-0.0176156575171129	0.79236455423844	-0.0222317586303992	0.982263084123016	0.993668006521784	OK	4.99100605359183	4.93043520012842
4930563F08Rik	4930563F08Rik	0	NaN	NaN	NaN	NaN	NaN	Low	NaN	NaN
4930563H07Rik	4930563H07Rik	0	NaN	NaN	NaN	NaN	NaN	Low	NaN	NaN
4930563J15Rik	4930563J15Rik	0	NaN	NaN	NaN	NaN	NaN	Low	NaN	NaN
4930563M20Rik	4930563M20Rik	0	NaN	NaN	NaN	NaN	NaN	Low	NaN	NaN
4930563M21Rik	4930563M21Rik	0.441538053937013	-2.20875698672682	2.82866811190652	-0.780846992063031	0.434892491829938	NaN	Low	0.664829373870847	0.143816294025234
4930564C03Rik	4930564C03Rik	0	NaN	NaN	NaN	NaN	NaN	Low	NaN	NaN
4930564D02Rik	4930564D02Rik	0	NaN	NaN	NaN	NaN	NaN	Low	NaN	NaN
4930565D16Rik	4930565D16Rik	0	NaN	NaN	NaN	NaN	NaN	Low	NaN	NaN
4930565N06Rik	4930565N06Rik	0.410628984082104	-0.989981029359175	3.35169295647567	-0.295367458241207	0.767713189496392	NaN	Low	0.521627312899839	0.262631212325124
4930567H12Rik	4930567H12Rik	0	NaN	NaN	NaN	NaN	NaN	Low	NaN	NaN
4930567H17Rik	4930567H17Rik	0	NaN	NaN	NaN	NaN	NaN	Low	NaN	NaN
4930567J20Rik	4930567J20Rik	0	NaN	NaN	NaN	NaN	NaN	Low	NaN	NaN
4930567K12Rik	4930567K12Rik	0.289746509945432	0.560980922641343	3.72913216456352	0.150432030264876	0.880423772294682	NaN	Low	0.240715629985222	0.355121016559046
4930567K20Rik	4930567K20Rik	0	NaN	NaN	NaN	NaN	NaN	Low	NaN	NaN
4930568D16Rik	4930568D16Rik	0	NaN	NaN	NaN	NaN	NaN	Low	NaN	NaN
4930568E12Rik	4930568E12Rik	0	NaN	NaN	NaN	NaN	NaN	Low	NaN	NaN
4930568G15Rik	4930568G15Rik	0	NaN	NaN	NaN	NaN	NaN	Low	NaN	NaN
4930570G19Rik	4930570G19Rik	0.559263357594234	-2.50238062636603	3.00932349635062	-0.831542580716445	0.405667183980492	NaN	Low	0.864307714912526	0.152537547836512
4930571K23Rik	4930571K23Rik	0	NaN	NaN	NaN	NaN	NaN	Low	NaN	NaN
4930571O06Rik	4930571O06Rik	0	NaN	NaN	NaN	NaN	NaN	Low	NaN	NaN
4930572K03Rik	4930572K03Rik	0	NaN	NaN	NaN	NaN	NaN	Low	NaN	NaN
4930572O03Rik	4930572O03Rik	0	NaN	NaN	NaN	NaN	NaN	Low	NaN	NaN
4930572O13Rik	4930572O13Rik	0	NaN	NaN	NaN	NaN	NaN	Low	NaN	NaN
4930573H18Rik	4930573H18Rik	0.0921595033527085	0.701337928927748	3.81684727335299	0.183747967550099	0.854211176856619	NaN	Low	0.0726643277279265	0.118153070852418
4930573O16Rik	4930573O16Rik	0	NaN	NaN	NaN	NaN	NaN	Low	NaN	NaN
4930577N17Rik	4930577N17Rik	4.83784778781543	0.963237876662024	0.920155313442788	1.04682096879715	0.295182157402803	0.512643446039387	OK	3.43839879186066	6.7037797824218
4930578C19Rik	4930578C19Rik	0.594248719005	0.622055378337425	2.65434896556112	0.234353276983656	0.814710728224423	NaN	Low	0.482725429251451	0.742946438676399
4930578E11Rik	4930578E11Rik	0.105755681579082	-0.981121389813367	3.81694647031143	-0.25704352875908	0.797145170574498	NaN	Low	0.134116358363872	0.0679414458660273
4930578G10Rik	4930578G10Rik	3.08661740890586	-1.13204219188662	1.15933759807757	-0.976456032965536	0.32883852575727	0.546624440395253	OK	4.02441678911189	1.83621823529781
4930578I06Rik	4930578I06Rik	0.730470020174096	0.767036454042862	2.04154350378552	0.375713989254007	0.707129536697873	NaN	Low	0.561572243911748	0.955667055190558
4930578L24Rik	4930578L24Rik	15.311918724501	0.963095873487155	0.485685648609457	1.98296135832827	0.0473717459910275	0.151283325622649	OK	10.8832610482477	21.216795626172
4930578M01Rik	4930578M01Rik	1.34343143516064	-1.61948948012727	1.74786981358694	-0.926550402975259	0.354160016096929	NaN	Low	1.88974179718752	0.615017619124807
4930578N18Rik	4930578N18Rik	0	NaN	NaN	NaN	NaN	NaN	Low	NaN	NaN
4930579D09Rik	4930579D09Rik	0	NaN	NaN	NaN	NaN	NaN	Low	NaN	NaN
4930579F01Rik	4930579F01Rik	0	NaN	NaN	NaN	NaN	NaN	Low	NaN	NaN
4930579G18Rik	4930579G18Rik	2.55455078130552	-0.272598020449227	1.42494219775571	-0.191304616340629	0.848286944569153	0.925926151699155	OK	2.75806342445174	2.28320059044389
4930579G24Rik	4930579G24Rik	27.4673423996749	-0.167122696502209	0.358031203858831	-0.466782489070714	0.640655505368711	0.803482336715793	OK	28.8182969829141	25.6660696220226
4930579H20Rik	4930579H20Rik	0	NaN	NaN	NaN	NaN	NaN	Low	NaN	NaN
4930579J19Rik	4930579J19Rik	0.184319006705417	1.28680907315684	3.79246316155733	0.339306940724093	0.734378514529709	NaN	Low	0.113981866474428	0.278101860346736
4930579K19Rik	4930579K19Rik	6.87832217894893	0.265569888048733	0.686263931488561	0.386979230385444	0.698771584127872	0.839699385368446	OK	6.3300224796467	7.60938844468524
4930579P08Rik	4930579P08Rik	0.354999464575394	-0.018169918451599	3.47741532347367	-0.00522512175320166	0.995830974995196	NaN	Low	0.356913866401945	0.35244692880666
4930581F22Rik	4930581F22Rik	22.7123012702653	-0.0381323254918313	0.409530008276753	-0.0931124086664295	0.925814259574387	0.96560371590128	OK	22.9690798064767	22.3699298886501
4930583I09Rik	4930583I09Rik	0	NaN	NaN	NaN	NaN	NaN	Low	NaN	NaN
4930583K01Rik	4930583K01Rik	0.344375547050935	-0.0213300412601398	3.51167254053368	-0.00607404050746093	0.995153646657625	NaN	Low	0.346555295488968	0.341469215800225
4930583P06Rik	4930583P06Rik	0	NaN	NaN	NaN	NaN	NaN	Low	NaN	NaN
4930584F24Rik	4930584F24Rik	0	NaN	NaN	NaN	NaN	NaN	Low	NaN	NaN
4930586N03Rik	4930586N03Rik	0	NaN	NaN	NaN	NaN	NaN	Low	NaN	NaN
4930587E11Rik	4930587E11Rik	0	NaN	NaN	NaN	NaN	NaN	Low	NaN	NaN
4930589L23Rik	4930589L23Rik	0	NaN	NaN	NaN	NaN	NaN	Low	NaN	NaN
4930590A17Rik	4930590A17Rik	0	NaN	NaN	NaN	NaN	NaN	Low	NaN	NaN
4930590J08Rik	4930590J08Rik	1.07146754512941	0.910766414226405	1.76271821540362	0.516682931093364	0.605377513263253	NaN	Low	0.778025949632148	1.46272300579243
4930590L20Rik	4930590L20Rik	0	NaN	NaN	NaN	NaN	NaN	Low	NaN	NaN
4930591A17Rik	4930591A17Rik	0.211511363158163	-1.55242497281978	3.801819990037	-0.408337316571547	0.683026046390134	NaN	Low	0.294771189134404	0.100498261856508
4930591E09Rik	4930591E09Rik	0	NaN	NaN	NaN	NaN	NaN	Low	NaN	NaN
4930592A05Rik	4930592A05Rik	0.466567275282654	-0.773997739570877	2.83422067126465	-0.273090146938176	0.784783920568878	NaN	Low	0.567562190497503	0.331907388329522
4930592C13Rik	4930592C13Rik	0.217656557569529	-1.57499910610754	3.80095210486255	-0.414369627044929	0.67860342918476	NaN	Low	0.304297424307737	0.102135401918584
4930592I03Rik	4930592I03Rik	0	NaN	NaN	NaN	NaN	NaN	Low	NaN	NaN
4930593A02Rik	4930593A02Rik	0	NaN	NaN	NaN	NaN	NaN	Low	NaN	NaN
4930593C16Rik	4930593C16Rik	0	NaN	NaN	NaN	NaN	NaN	Low	NaN	NaN
4930594C11Rik	4930594C11Rik	7.01076093340753	0.0590209989333138	0.881867166686177	0.0669273119160327	0.946639570015049	0.976621639666292	OK	6.88749854397317	7.17511078598667
4930594M22Rik	4930594M22Rik	3.57594122650295	0.189602114780655	1.01087526953166	0.187562323953674	0.851219763128557	0.928068937898725	OK	3.37291695463702	3.84664025565754
4930594O21Rik	4930594O21Rik	0	NaN	NaN	NaN	NaN	NaN	Low	NaN	NaN
4930595D18Rik	4930595D18Rik	0	NaN	NaN	NaN	NaN	NaN	Low	NaN	NaN
4930595M18Rik	4930595M18Rik	0	NaN	NaN	NaN	NaN	NaN	Low	NaN	NaN
4930596D02Rik	4930596D02Rik	0	NaN	NaN	NaN	NaN	NaN	Low	NaN	NaN
4930596I21Rik	4930596I21Rik	0.0921595033527085	0.701337928927746	3.81684727335299	0.183747967550099	0.854211176856619	NaN	Low	0.0726643277279265	0.118153070852418
4930597A21Rik	4930597A21Rik	0	NaN	NaN	NaN	NaN	NaN	Low	NaN	NaN
4930597G03Rik	4930597G03Rik	0	NaN	NaN	NaN	NaN	NaN	Low	NaN	NaN
4930598F16Rik	4930598F16Rik	0.0921595033527084	0.701337928927748	3.81684727335299	0.183747967550099	0.854211176856619	NaN	Low	0.0726643277279264	0.118153070852418
4930599N23Rik	4930599N23Rik	5.3155536924498	0.516000758299975	0.806756337987022	0.639599261888012	0.522433162466915	0.717101888744989	OK	4.48842797216886	6.41838798615773
4931402G19Rik	4931402G19Rik	1.46599101497055	-0.514106949146869	1.58212271769917	-0.324947580485109	0.745220745199389	NaN	Low	1.68209760370026	1.17784889666428
4931403E22Rik	4931403E22Rik	2.2671921955825	-1.44028093715997	1.6382044395607	-0.879182660221698	0.379302244574842	0.594819706137313	OK	3.10848828940242	1.14546407048929
4931403G20Rik	4931403G20Rik	0.177879771664109	0.703155285092396	3.81677108603867	0.184227785539578	0.853834762814971	NaN	Low	0.140154491447464	0.228180145286303
4931406B18Rik	4931406B18Rik	0.319545002301938	-1.71788971105661	3.59442938698971	-0.477931133457408	0.632699221371792	NaN	Low	0.455379580281088	0.138432231663071
4931406C07Rik	4931406C07Rik	110.733541112073	-0.27435289662247	0.208069311676211	-1.31856492633285	0.187314605825308	0.383725559732834	OK	119.611014442699	98.896910004572
4931406H21Rik	4931406H21Rik	8.83932490275391	-0.167808994845408	0.632356866592481	-0.265370716617128	0.79072389245529	0.892413102135105	OK	9.27584518734113	8.25729785663762
4931406P16Rik	4931406P16Rik	793.382730990788	0.110985247329485	0.11850095604845	0.936576809423447	0.348976285575838	0.566388326552496	OK	767.093711827983	828.434756541194
4931408C20Rik	4931408C20Rik	0	NaN	NaN	NaN	NaN	NaN	Low	NaN	NaN
4931408D14Rik	4931408D14Rik	0.889640347664804	1.6919187053608	2.0262420522021	0.835003253200691	0.40371587670128	NaN	Low	0.454806983222153	1.46941816692167
4931409K22Rik	4931409K22Rik	0	NaN	NaN	NaN	NaN	NaN	Low	NaN	NaN
4931414P19Rik	4931414P19Rik	54.9160467457495	-0.086517622504264	0.268160352115866	-0.322633908486522	0.746972510629813	0.866150996158892	OK	56.3210152987712	53.0427553417205
4931417E11Rik	4931417E11Rik	0	NaN	NaN	NaN	NaN	NaN	Low	NaN	NaN
4931419H13Rik	4931419H13Rik	0	NaN	NaN	NaN	NaN	NaN	Low	NaN	NaN
4931420L22Rik	4931420L22Rik	0	NaN	NaN	NaN	NaN	NaN	Low	NaN	NaN
4931422A03Rik	4931422A03Rik	9.36968181559245	0.41875810539097	0.622304433788917	0.672915188537786	0.501001248782753	0.699119311067356	OK	8.1878999620237	10.9453909536841
4931423N10Rik	4931423N10Rik	0.866122115873176	1.26777391422244	2.08246687995512	0.60878467092344	0.542667175523808	NaN	Low	0.540183632978341	1.30070675973296
4931428F04Rik	4931428F04Rik	81.1926650439429	-0.241735231164801	0.235051159169802	-1.02843666893032	0.303744467084451	0.521673286727703	OK	86.9409197953153	73.5283253754465
4931428L18Rik	4931428L18Rik	0.111926217567517	-0.981121389813366	3.81694647031143	-0.25704352875908	0.797145170574499	NaN	Low	0.141941657237326	0.0719056313411041
4931429L15Rik	4931429L15Rik	0	NaN	NaN	NaN	NaN	NaN	Low	NaN	NaN
4931429P17Rik	4931429P17Rik	0	NaN	NaN	NaN	NaN	NaN	Low	NaN	NaN
4931430N09Rik	4931430N09Rik	0	NaN	NaN	NaN	NaN	NaN	Low	NaN	NaN
4931431B13Rik	4931431B13Rik	0	NaN	NaN	NaN	NaN	NaN	Low	NaN	NaN
4931431C16Rik	4931431C16Rik	2.64410367306323	2.12787037249668	1.3934678525974	1.52703226596176	0.126752988211336	0.295972356674115	OK	1.08161281036403	4.72742482332883
4931440F15Rik	4931440F15Rik	2.27420560653537	3.0866810752856	1.40966511723359	2.18965556964556	0.0285492256209351	0.10438736674627	OK	0.539894828599846	4.58661997711607
4931440J10Rik	4931440J10Rik	0	NaN	NaN	NaN	NaN	NaN	Low	NaN	NaN
4931440P22Rik	4931440P22Rik	11.3276323822444	0.769795282165968	0.555709627579441	1.38524733774911	0.165976850475108	0.355717776252671	OK	8.69914432809916	14.8322831211048
4932411N23Rik	4932411N23Rik	0	NaN	NaN	NaN	NaN	NaN	Low	NaN	NaN
4932412D23Rik	4932412D23Rik	0.111926217567517	-0.981121389813366	3.81694647031143	-0.25704352875908	0.797145170574499	NaN	Low	0.141941657237326	0.071905631341104
4932413F04Rik	4932413F04Rik	0	NaN	NaN	NaN	NaN	NaN	Low	NaN	NaN
4932414J04Rik	4932414J04Rik	0.130611172371668	0.703155285092396	3.81677108603867	0.184227785539579	0.853834762814971	NaN	Low	0.102910759721881	0.167545055904717
4932414N04Rik	4932414N04Rik	0	NaN	NaN	NaN	NaN	NaN	Low	NaN	NaN
4932415M13Rik	4932415M13Rik	0	NaN	NaN	NaN	NaN	NaN	Low	NaN	NaN
4932429P05Rik	4932429P05Rik	0	NaN	NaN	NaN	NaN	NaN	Low	NaN	NaN
4932435O22Rik	4932435O22Rik	0.130611172371668	0.703155285092396	3.81677108603867	0.184227785539579	0.853834762814971	NaN	Low	0.102910759721881	0.167545055904718
4932438A13Rik	4932438A13Rik	1117.2811678443	0.257422215039126	0.116075313784722	2.2177171583318	0.0265741235890571	0.099251110858349	OK	1030.9708051983	1232.3616513723
4932438H23Rik	4932438H23Rik	1.03141091618227	-1.14318196209833	1.77991329823136	-0.642268341516563	0.520698966115675	NaN	Low	1.34742433891139	0.610059685876768
4932441J04Rik	4932441J04Rik	0	NaN	NaN	NaN	NaN	NaN	Low	NaN	NaN
4932702P03Rik	4932702P03Rik	1.9963594532874	-0.309103680528219	1.29517260911337	-0.238658290295238	0.811370561726299	0.902944579339739	OK	2.17623144935556	1.75653012519651
4933400A11Rik	4933400A11Rik	0	NaN	NaN	NaN	NaN	NaN	Low	NaN	NaN
4933400B14Rik	4933400B14Rik	0	NaN	NaN	NaN	NaN	NaN	Low	NaN	NaN
4933400C23Rik	4933400C23Rik	0	NaN	NaN	NaN	NaN	NaN	Low	NaN	NaN
4933400F21Rik	4933400F21Rik	1.6615866735554	-1.54920570875586	2.07133622763735	-0.747925753475065	0.454504942637858	NaN	Low	2.31460461370788	0.79089608668544
4933400L20Rik	4933400L20Rik	0	NaN	NaN	NaN	NaN	NaN	Low	NaN	NaN
4933401B06Rik	4933401B06Rik	0	NaN	NaN	NaN	NaN	NaN	Low	NaN	NaN
4933401D09Rik	4933401D09Rik	0	NaN	NaN	NaN	NaN	NaN	Low	NaN	NaN
4933401H06Rik	4933401H06Rik	0.223852435135033	-1.59736400350846	3.80011288135843	-0.420346461639173	0.674232373106808	NaN	Low	0.313930810148779	0.103747935116706
4933402C06Rik	4933402C06Rik	0	NaN	NaN	NaN	NaN	NaN	Low	NaN	NaN
4933402D24Rik	4933402D24Rik	0	NaN	NaN	NaN	NaN	NaN	Low	NaN	NaN
4933402E13Rik	4933402E13Rik	0	NaN	NaN	NaN	NaN	NaN	Low	NaN	NaN
4933402J07Rik	4933402J07Rik	0	NaN	NaN	NaN	NaN	NaN	Low	NaN	NaN
4933402J10Rik	4933402J10Rik	0	NaN	NaN	NaN	NaN	NaN	Low	NaN	NaN
4933402J15Rik	4933402J15Rik	0.0921595033527085	0.701337928927748	3.81684727335299	0.183747967550099	0.854211176856619	NaN	Low	0.0726643277279265	0.118153070852418
4933402N03Rik	4933402N03Rik	0	NaN	NaN	NaN	NaN	NaN	Low	NaN	NaN
4933402N22Rik	4933402N22Rik	0	NaN	NaN	NaN	NaN	NaN	Low	NaN	NaN
4933403O08Rik	4933403O08Rik	0	NaN	NaN	NaN	NaN	NaN	Low	NaN	NaN
4933404G15Rik	4933404G15Rik	0.204064555476279	-0.01886467811638	3.81688107974462	-0.00494243276702826	0.996056525257353	NaN	Low	0.205207049741208	0.202541229789706
4933404K08Rik	4933404K08Rik	0	NaN	NaN	NaN	NaN	NaN	Low	NaN	NaN
4933404K13Rik	4933404K13Rik	0	NaN	NaN	NaN	NaN	NaN	Low	NaN	NaN
4933404O12Rik	4933404O12Rik	31.0255545050801	-0.330664657862602	0.427691915783809	-0.773137498417782	0.439441010903868	0.649720980976242	OK	34.0112027728321	27.0446901480775
4933405D12Rik	4933405D12Rik	0.54189930587388	-2.5289419139925	3.00561631141558	-0.84140543967218	0.400120839121657	NaN	Low	0.83926225623484	0.145415372059267
4933405E24Rik	4933405E24Rik	0	NaN	NaN	NaN	NaN	NaN	Low	NaN	NaN
4933405L10Rik	4933405L10Rik	0.575585049734431	1.37083807687006	2.5773936833903	0.531869883015645	0.594816117582792	NaN	Low	0.342650277738944	0.886164745728415
4933405O20Rik	4933405O20Rik	0	NaN	NaN	NaN	NaN	NaN	Low	NaN	NaN
4933406C10Rik	4933406C10Rik	1.5129218802494	1.49057815855714	1.49344977994642	0.998077189184505	0.318241930329149	NaN	Low	0.852004279487111	2.39414534793246
4933406D12Rik	4933406D12Rik	0	NaN	NaN	NaN	NaN	NaN	Low	NaN	NaN
4933406F09Rik	4933406F09Rik	0	NaN	NaN	NaN	NaN	NaN	Low	NaN	NaN
4933406G16Rik	4933406G16Rik	0.130611172371668	0.703155285092396	3.81677108603867	0.184227785539579	0.853834762814971	NaN	Low	0.102910759721881	0.167545055904717
4933406I18Rik	4933406I18Rik	0.325139747370353	-1.7477687091055	3.57628740291724	-0.48871036138757	0.625046767171712	NaN	Low	0.465122681959664	0.138495834584605
4933406J09Rik	4933406J09Rik	0.381406914206156	0.90516367539117	2.97517810892771	0.304238483294502	0.760946208112796	NaN	Low	0.277580912591201	0.519841583026097
4933406J10Rik	4933406J10Rik	0	NaN	NaN	NaN	NaN	NaN	Low	NaN	NaN
4933406K04Rik	4933406K04Rik	0	NaN	NaN	NaN	NaN	NaN	Low	NaN	NaN
4933406M09Rik	4933406M09Rik	0.261222344743336	1.62546111496493	3.77137515794169	0.430999581556364	0.6664686747421	NaN	Low	0.137939473325495	0.42559950663379
4933407E24Rik	4933407E24Rik	0.506590679611103	1.49039461567861	2.41505837685703	0.617125710070091	0.537151811749716	NaN	Low	0.285311934656251	0.801629006217573
4933407G14Rik	4933407G14Rik	0.0921595033527085	0.701337928927747	3.81684727335299	0.183747967550099	0.854211176856619	NaN	Low	0.0726643277279265	0.118153070852418
4933407I05Rik	4933407I05Rik	0	NaN	NaN	NaN	NaN	NaN	Low	NaN	NaN
4933407K13Rik	4933407K13Rik	83.6885057885957	0.112804391167227	0.236550148966642	0.476873050640669	0.63345252330311	0.799345569784963	OK	80.8697957279743	87.4467858694242
4933407L21Rik	4933407L21Rik	0.184319006705417	1.28680907315684	3.79246316155733	0.339306940724093	0.734378514529709	NaN	Low	0.113981866474428	0.278101860346736
4933408B17Rik	4933408B17Rik	16.7297328634639	0.93342542715813	0.459201716336424	2.03271328035341	0.0420814987877128	0.138967865200829	OK	12.0365022843201	22.9873736356557
4933408J17Rik	4933408J17Rik	2.528058473843	0.469871887449361	1.35764597281613	0.346093088225878	0.729272757633753	0.856815945938169	OK	2.17001807081997	3.00544567787369
4933408N05Rik	4933408N05Rik	0	NaN	NaN	NaN	NaN	NaN	Low	NaN	NaN
4933409F18Rik	4933409F18Rik	0.416029910441224	-1.01374722978953	2.90534922296469	-0.348924398408491	0.727146067683736	NaN	Low	0.530865663240821	0.262915573375096
4933409G03Rik	4933409G03Rik	0	NaN	NaN	NaN	NaN	NaN	Low	NaN	NaN
4933409K07Rik	4933409K07Rik	42.3287288203925	-0.514912400422417	0.525277399689074	-0.9802675704822	0.32695405810331	0.544625371452248	OK	48.5778829252753	33.9965233472153
4933411E08Rik	4933411E08Rik	0	NaN	NaN	NaN	NaN	NaN	Low	NaN	NaN
4933411G06Rik	4933411G06Rik	0	NaN	NaN	NaN	NaN	NaN	Low	NaN	NaN
4933411K16Rik	4933411K16Rik	7.49856104272459	0.903781181848737	0.806283232379046	1.1209227050177	0.262320765301781	0.475741870645899	OK	5.46036930583987	10.2161500252376
4933412E12Rik	4933412E12Rik	3.11101187786391	1.01005318317799	1.20972443580365	0.834944846350058	0.403748762831786	0.617581141268918	OK	2.16860969015625	4.36754812814079
4933412E24Rik	4933412E24Rik	0	NaN	NaN	NaN	NaN	NaN	Low	NaN	NaN
4933412O06Rik	4933412O06Rik	0.111926217567517	-0.981121389813366	3.81694647031143	-0.25704352875908	0.797145170574499	NaN	Low	0.141941657237326	0.0719056313411041
4933413J09Rik	4933413J09Rik	5.33242178025602	1.56208230700828	0.826897299677571	1.8890886541985	0.0588799504699513	0.176558614607621	OK	2.90292542382487	8.57175025549754
4933413L06Rik	4933413L06Rik	0	NaN	NaN	NaN	NaN	NaN	Low	NaN	NaN
4933415F23Rik	4933415F23Rik	0	NaN	NaN	NaN	NaN	NaN	Low	NaN	NaN
4933416C03Rik	4933416C03Rik	0	NaN	NaN	NaN	NaN	NaN	Low	NaN	NaN
4933416E03Rik	4933416E03Rik	0.105755681579082	-0.981121389813367	3.81694647031143	-0.25704352875908	0.797145170574498	NaN	Low	0.134116358363872	0.0679414458660273
4933416I08Rik	4933416I08Rik	0	NaN	NaN	NaN	NaN	NaN	Low	NaN	NaN
4933416M06Rik	4933416M06Rik	0.325814327374817	-1.74659309911917	3.57356620241876	-0.488753530839025	0.625016200437738	NaN	Low	0.466018338039896	0.138875646488046
4933416M07Rik	4933416M07Rik	45.0967296513317	0.338867186884973	0.28202242377673	1.20156114661735	0.22953360244848	0.434629411931937	OK	40.5010764815318	51.224267211065
4933416O17Rik	4933416O17Rik	0	NaN	NaN	NaN	NaN	NaN	Low	NaN	NaN
4933417A18Rik	4933417A18Rik	0	NaN	NaN	NaN	NaN	NaN	Low	NaN	NaN
4933417D19Rik	4933417D19Rik	5.6281942984763	-1.20768751726916	0.788000996054216	-1.53259643492388	0.125375320447042	0.293783057690216	OK	7.43502671295804	3.21908441250066
4933417E11Rik	4933417E11Rik	0.325820751783533	-1.74658208668915	3.57354036707215	-0.488753982684165	0.625015880505876	NaN	Low	0.466026877161148	0.138879251280048
4933417G07Rik	4933417G07Rik	0.130611172371668	0.703155285092396	3.81677108603867	0.184227785539579	0.853834762814971	NaN	Low	0.102910759721881	0.167545055904717
4933417O13Rik	4933417O13Rik	0	NaN	NaN	NaN	NaN	NaN	Low	NaN	NaN
4933421I07Rik	4933421I07Rik	0	NaN	NaN	NaN	NaN	NaN	Low	NaN	NaN
4933421O10Rik	4933421O10Rik	39.113513611943	0.0259480535443007	0.308585164109362	0.0840871712649957	0.932987124366428	0.969387422677643	OK	38.8116388072013	39.5160133515986
4933422A05Rik	4933422A05Rik	0.217675549921539	-1.57505486827734	3.80095349210438	-0.414384146385678	0.678592797526794	NaN	Low	0.304326342304716	0.102141160077303
4933424G05Rik	4933424G05Rik	0	NaN	NaN	NaN	NaN	NaN	Low	NaN	NaN
4933424G06Rik	4933424G06Rik	0.0921595033527085	0.701337928927746	3.81684727335299	0.183747967550099	0.854211176856619	NaN	Low	0.0726643277279265	0.118153070852418
4933424L21Rik	4933424L21Rik	0	NaN	NaN	NaN	NaN	NaN	Low	NaN	NaN
4933425B07Rik	4933425B07Rik	0	NaN	NaN	NaN	NaN	NaN	Low	NaN	NaN
4933425L06Rik	4933425L06Rik	0	NaN	NaN	NaN	NaN	NaN	Low	NaN	NaN
4933427D06Rik	4933427D06Rik	0.211511363158163	-1.55242497281978	3.801819990037	-0.408337316571547	0.683026046390134	NaN	Low	0.294771189134404	0.100498261856508
4933427D14Rik	4933427D14Rik	216.728252194838	0.0475390966954381	0.161464854749568	0.294423803676479	0.76843407986341	0.87908331824731	OK	213.660649291803	220.818389398884
4933427E11Rik	4933427E11Rik	0.111926217567517	-0.981121389813366	3.81694647031143	-0.25704352875908	0.797145170574499	NaN	Low	0.141941657237326	0.0719056313411041
4933427E13Rik	4933427E13Rik	0	NaN	NaN	NaN	NaN	NaN	Low	NaN	NaN
4933427I22Rik	4933427I22Rik	0.0921595033527084	0.701337928927748	3.81684727335299	0.183747967550099	0.854211176856619	NaN	Low	0.0726643277279264	0.118153070852418
4933428C19Rik	4933428C19Rik	0	NaN	NaN	NaN	NaN	NaN	Low	NaN	NaN
4933428G20Rik	4933428G20Rik	10.6719038188216	0.637585303455357	0.557312834220533	1.1440348477657	0.252609185332802	0.463424518389985	OK	8.61911473887434	13.4089559254179
4933428M09Rik	4933428M09Rik	0	NaN	NaN	NaN	NaN	NaN	Low	NaN	NaN
4933429K18Rik	4933429K18Rik	0	NaN	NaN	NaN	NaN	NaN	Low	NaN	NaN
4933429O19Rik	4933429O19Rik	0	NaN	NaN	NaN	NaN	NaN	Low	NaN	NaN
4933430H16Rik	4933430H16Rik	0	NaN	NaN	NaN	NaN	NaN	Low	NaN	NaN
4933430I17Rik	4933430I17Rik	2.92677678628985	-3.94975533436379	1.49761067489914	-2.63737124779095	0.00835513361186442	0.0410993128809765	OK	4.88477080268424	0.31611809776399
4933430M04Rik	4933430M04Rik	8.84879370075681	1.32546743987381	0.640152228956769	2.07055037835902	0.0384008334756656	0.130618011643207	OK	5.37760768016059	13.4770417282184
4933430N04Rik	4933430N04Rik	0	NaN	NaN	NaN	NaN	NaN	Low	NaN	NaN
4933431E20Rik	4933431E20Rik	691.211177403253	-0.120556271765692	0.11764184329633	-1.02477374025857	0.305469959668039	0.522994352906606	OK	715.804296289556	658.420352221515
4933431G14Rik	4933431G14Rik	0	NaN	NaN	NaN	NaN	NaN	Low	NaN	NaN
4933432G23Rik	4933432G23Rik	0	NaN	NaN	NaN	NaN	NaN	Low	NaN	NaN
4933432I03Rik	4933432I03Rik	0	NaN	NaN	NaN	NaN	NaN	Low	NaN	NaN
4933432I09Rik	4933432I09Rik	1.46373554208941	-1.78820251971497	1.67804347473496	-1.06564731286084	0.286583103003556	NaN	Low	2.10453800002817	0.609332264837731
4933432K03Rik	4933432K03Rik	0	NaN	NaN	NaN	NaN	NaN	Low	NaN	NaN
4933433F19Rik	4933433F19Rik	0	NaN	NaN	NaN	NaN	NaN	Low	NaN	NaN
4933433G08Rik	4933433G08Rik	0.105755681579082	-0.981121389813367	3.81694647031143	-0.25704352875908	0.797145170574498	NaN	Low	0.134116358363872	0.0679414458660273
4933433G15Rik	4933433G15Rik	0.381348689327659	0.904809412698534	2.97531045355301	0.304105883007282	0.761047224982736	NaN	Low	0.277578347291012	0.519709145376521
4933433G19Rik	4933433G19Rik	1.63013414921155	0.422737392487212	1.80903319601893	0.233681390378857	0.815232336124718	NaN	Low	1.42256101465319	1.9068983286227
4933433H22Rik	4933433H22Rik	2.64691888200075	1.06375002847088	1.12990637226259	0.941449711749799	0.346474448484886	0.564455447882333	OK	1.80394302372625	3.77088669303342
4933434E20Rik	4933434E20Rik	435.222932773255	-0.165814238232142	0.13182837987089	-1.2578038082129	0.208462718121496	0.408156195191724	OK	456.463085733532	406.902728826218
4933436E23Rik	4933436E23Rik	0	NaN	NaN	NaN	NaN	NaN	Low	NaN	NaN
4933436H12Rik	4933436H12Rik	0.105755681579082	-0.981121389813367	3.81694647031143	-0.25704352875908	0.797145170574498	NaN	Low	0.134116358363872	0.0679414458660273
4933436I01Rik	4933436I01Rik	0	NaN	NaN	NaN	NaN	NaN	Low	NaN	NaN
4933438B17Rik	4933438B17Rik	0	NaN	NaN	NaN	NaN	NaN	Low	NaN	NaN
4933438K21Rik	4933438K21Rik	6.41704165432021	0.332077363490857	0.750587674565551	0.442423150211023	0.658183029857387	0.813458977902032	OK	5.77630574360245	7.27135620194388
4933439C10Rik	4933439C10Rik	316.937136345044	0.454144958464416	0.140488854245756	3.23260489881983	0.00122667090159448	0.00896611528215576	OK	273.56153669106	374.771269217023
4933439K11Rik	4933439K11Rik	9.9671077231024	-0.778157113412262	0.625090827752099	-1.2448704714011	0.213179366694039	0.413688460548196	OK	12.1352768301099	7.07621558042576
4933440J02Rik	4933440J02Rik	0.111926217567517	-0.981121389813366	3.81694647031143	-0.25704352875908	0.797145170574499	NaN	Low	0.141941657237326	0.0719056313411041
4933440M02Rik	4933440M02Rik	0	NaN	NaN	NaN	NaN	NaN	Low	NaN	NaN
5031410I06Rik	5031410I06Rik	0	NaN	NaN	NaN	NaN	NaN	Low	NaN	NaN
5031425E22Rik	5031425E22Rik	440.947868229521	0.241590708885263	0.139065072690136	1.73724936255974	0.0823431653325952	0.221512295324793	OK	408.994494971367	483.55236590706
5031425F14Rik	5031425F14Rik	0.213510280567936	-0.981121389813367	3.81694647031143	-0.25704352875908	0.797145170574498	NaN	Low	0.270767687139413	0.137167071805965
5031426D15Rik	5031426D15Rik	3.32197160557719	-0.274439555600987	0.991034321989514	-0.276922352245123	0.781839728914587	0.886772221973859	OK	3.58837552876466	2.96676637466056
5031434C07Rik	5031434C07Rik	0.0921595033527085	0.701337928927748	3.81684727335299	0.183747967550099	0.854211176856619	NaN	Low	0.0726643277279265	0.118153070852418
5031434O11Rik	5031434O11Rik	10.619156167153	0.515359728416514	0.561045917695373	0.918569607517107	0.358320734941668	0.574990679263423	OK	8.9688261793085	12.8195961509457
5031439G07Rik	5031439G07Rik	794.251551896935	-0.269202978295849	0.104652498933283	-2.57235117211553	0.0101010374955514	0.0476957098888001	OK	856.753758266671	710.915276737287
5033403F01Rik	5033403F01Rik	1.96976428835746	1.21201094832764	1.46240561867821	0.828778919369249	0.407229518967373	0.621246093849532	OK	1.25923194560237	2.91714074536423
5033403H07Rik	5033403H07Rik	0	NaN	NaN	NaN	NaN	NaN	Low	NaN	NaN
5033404E19Rik	5033404E19Rik	0	NaN	NaN	NaN	NaN	NaN	Low	NaN	NaN
5033406O09Rik	5033406O09Rik	3.23177001864469	-0.483829962920632	1.24127385781926	-0.389785025981817	0.696695517282518	0.838125418819012	OK	3.68129248456914	2.63240673074543
5033417F24Rik	5033417F24Rik	7.26672057900543	0.301144376688321	0.74665697424095	0.403323597150436	0.686710184591705	0.832127329006313	OK	6.60923045052515	8.14337408364582
5033428I22Rik	5033428I22Rik	0	NaN	NaN	NaN	NaN	NaN	Low	NaN	NaN
5330411J11Rik	5330411J11Rik	0	NaN	NaN	NaN	NaN	NaN	Low	NaN	NaN
5330413P13Rik	5330413P13Rik	1.84018267994865	-2.35400995431847	1.54167601798163	-1.52691611393187	0.126781872086751	0.295972356674115	OK	2.80833376534582	0.549314566085765
5330416C01Rik	5330416C01Rik	0.309813815018795	-0.617943556970097	3.20148953026555	-0.193017516105649	0.846945250165832	NaN	Low	0.364193209614204	0.23730795555825
5330417C22Rik	5330417C22Rik	7.09203746592368	0.582540192336995	0.707489914652372	0.823390101077593	0.4102861904528	0.623612955177638	OK	5.8456932665314	8.75382973178006
5330434G04Rik	5330434G04Rik	0	NaN	NaN	NaN	NaN	NaN	Low	NaN	NaN
5330439B14Rik	5330439B14Rik	0	NaN	NaN	NaN	NaN	NaN	Low	NaN	NaN
5430401F13Rik	5430401F13Rik	0.111926217567517	-0.981121389813366	3.81694647031143	-0.25704352875908	0.797145170574499	NaN	Low	0.141941657237326	0.071905631341104
5430402E10Rik	5430402E10Rik	0.224394586789369	-0.981121389813367	3.81694647031143	-0.25704352875908	0.797145170574498	NaN	Low	0.284570855838622	0.144159561390365
5430402O13Rik	5430402O13Rik	2.44565107598764	0.295338974820864	1.22697221755879	0.24070551117162	0.809783367246919	0.902293000265741	OK	2.2286680101039	2.73496183049929
5430403N17Rik	5430403N17Rik	0.67242485978234	1.19423164578322	2.81719129184523	0.423908610409275	0.671632464392805	NaN	Low	0.433236005354458	0.991343332352849
5430405H02Rik	5430405H02Rik	39.9585106183697	-0.106820555437566	0.315560204042765	-0.338510858051955	0.734978246022395	0.859598402302064	OK	41.2192481395146	38.2775272568433
5430416N02Rik	5430416N02Rik	78.0586354485823	-0.0133290370419699	0.291438997562238	-0.0457352555885163	0.963521263302951	0.984713110856019	OK	78.3675076405739	77.6468058592602
5430419D17Rik	5430419D17Rik	0.697550394184208	1.13364203363596	2.48476221319413	0.456237634175337	0.648219105509339	NaN	Low	0.461414428949744	1.01239834783016
5430421F17Rik	5430421F17Rik	33.9022613435485	-1.40295625740552	0.379319761683358	-3.6986110377678	0.00021678251140416	0.00207344821807115	OK	46.2202083915673	17.4783319461902
5430425K12Rik	5430425K12Rik	0.881098817462088	2.21936739653181	2.01655649059498	1.10057288594826	0.271082591636443	NaN	Low	0.343208670324409	1.59828568031233
5430427M07Rik	5430427M07Rik	50.2724617273969	-0.885664439666648	0.337615776267915	-2.62329103650604	0.0087084847239275	0.0423917837233845	OK	62.5755853441488	33.868296905061
5430427O19Rik	5430427O19Rik	7.37695023632366	0.965421230966514	0.715678910439534	1.34895861381971	0.177350259695736	0.370904742791696	OK	5.23830106958277	10.2284824586448
5430428K19Rik	5430428K19Rik	0	NaN	NaN	NaN	NaN	NaN	Low	NaN	NaN
5430431A17Rik	5430431A17Rik	0.427968696049063	-0.77279743745059	2.90824880250807	-0.265726039939957	0.790450207180139	NaN	Low	0.520476341072625	0.30462516935098
5430434I15Rik	5430434I15Rik	0	NaN	NaN	NaN	NaN	NaN	Low	NaN	NaN
5430437J10Rik	5430437J10Rik	7.4211975094869	1.91416214566751	0.707500642453085	2.70552707772904	0.00681960882396583	0.0352627943344025	OK	3.3938005623647	12.7910601056498
5430440P10Rik	5430440P10Rik	0.0921595033527085	0.701337928927747	3.81684727335299	0.183747967550099	0.854211176856619	NaN	Low	0.0726643277279265	0.118153070852418
5530400C23Rik	5530400C23Rik	0	NaN	NaN	NaN	NaN	NaN	Low	NaN	NaN
5530401A14Rik	5530401A14Rik	0	NaN	NaN	NaN	NaN	NaN	Low	NaN	NaN
5530601H04Rik	5530601H04Rik	90.6436124764142	0.372840860209854	0.304389622952898	1.22488032473941	0.220620314603093	0.423778082980075	OK	80.4729729915679	104.204465122876
5730403I07Rik	5730403I07Rik	0.825335066488894	3.30189245911303	2.54868596508374	1.29552738326652	0.195138361294185	NaN	Low	0.172015197000761	1.6964282258064
5730405O15Rik	5730405O15Rik	0.28283445233574	-0.0288980797895272	3.78148724268966	-0.00764198790975502	0.993902635180685	NaN	Low	0.285258909668309	0.27960184255898
5730408K05Rik	5730408K05Rik	25.026905786204	-0.174534785595016	0.415041809749097	-0.420523382211847	0.674103151763396	0.824550009022516	OK	26.3118266448129	23.3136779747254
5730409E04Rik	5730409E04Rik	282.941994481602	1.8598601764484	0.167889691375532	11.0778700062549	1.60648874866848e-28	6.47372689693696e-26	OK	133.022416233066	482.83476547965
5730412P04Rik	5730412P04Rik	0	NaN	NaN	NaN	NaN	NaN	Low	NaN	NaN
5730416F02Rik	5730416F02Rik	0.330005935533593	-1.71818951811135	3.55542132833148	-0.483259045677625	0.628911815282483	NaN	Low	0.470305469098806	0.142939890779977
5730420D15Rik	5730420D15Rik	0.224394586789369	-0.981121389813366	3.81694647031143	-0.25704352875908	0.797145170574499	NaN	Low	0.284570855838622	0.144159561390364
5730422E09Rik	5730422E09Rik	0.31963806720697	-1.71775124770306	3.59404889834585	-0.477943204527254	0.632690629571048	NaN	Low	0.455504088794047	0.138483371757534
5730435O14Rik	5730435O14Rik	0	NaN	NaN	NaN	NaN	NaN	Low	NaN	NaN
5730455P16Rik	5730455P16Rik	137.868658617096	0.332204568401573	0.202447467276288	1.64094208177077	0.100809438512145	0.25511401949041	OK	124.097281570313	156.230494679473
5730460C07Rik	5730460C07Rik	0	NaN	NaN	NaN	NaN	NaN	Low	NaN	NaN
5730480H06Rik	5730480H06Rik	44.0217490667551	0.828722509789045	0.38399711396598	2.15814775592939	0.0309163457970304	0.110871663510521	OK	33.0339997983543	58.6720814246228
5730488B01Rik	5730488B01Rik	0.419207338545228	1.1949706339278	2.83328826634812	0.42176104991534	0.673199438417364	NaN	Low	0.270003310268303	0.618146042914462
5730507C01Rik	5730507C01Rik	9.037803702872	-0.0127063682751352	0.635140612142881	-0.02000559881105	0.984038906254902	0.994245374055007	OK	9.07189606437607	8.99234722086656
5730522E02Rik	5730522E02Rik	0	NaN	NaN	NaN	NaN	NaN	Low	NaN	NaN
5830408C22Rik	5830408C22Rik	0.522111586031157	1.07146423725284	2.71131031325509	0.395183182100056	0.692707703446655	NaN	Low	0.354671424683891	0.745365134494179
5830411N06Rik	5830411N06Rik	15.3130147753643	1.58730802512607	0.496167301222027	3.19913872038047	0.00137838827295676	0.00980365054518666	OK	8.23619171366302	24.7487788576328
5830416I19Rik	5830416I19Rik	6.43173475561863	-1.56839287330328	0.825300286376493	-1.90039055988864	0.0573818848347788	0.173414012724486	OK	8.98367385841861	3.02914928521866
5830417I10Rik	5830417I10Rik	692.222340436526	-0.281255808961453	0.107617560403523	-2.61347504911704	0.00896266276722557	0.0434045714593691	OK	749.08619272917	616.403870713
5830418P13Rik	5830418P13Rik	13.5289642205734	-0.039762648834321	0.536139137609806	-0.0741647942576794	0.940879258786843	0.974348014458844	OK	13.6884444873113	13.3163238649228
5830428M24Rik	5830428M24Rik	1.39532865229636	0.472387244258664	1.54507130739538	0.30573815072328	0.759804023226587	NaN	Low	1.19664902105876	1.66023482727983
5830432E09Rik	5830432E09Rik	1.96729156324482	0.409549946900704	1.50948323692548	0.27131798279183	0.786146476750605	0.889220047162211	OK	1.72465390471126	2.29080844128958
5830444B04Rik	5830444B04Rik	5.98789770995821	0.088466783283531	1.01459283971933	0.0871943698203154	0.930517014545893	0.968448821661651	OK	5.82989190840781	6.19857211202541
5830454E08Rik	5830454E08Rik	8.2011836748774	0.048801191320751	0.665669171392891	0.0733114787614936	0.941558257550327	0.974502903766213	OK	8.08201428118882	8.3600761997955
5830473C10Rik	5830473C10Rik	3.7449774712253	0.71374794631943	0.995246883636591	0.717156675448633	0.473277428465327	0.677634152603044	OK	2.93882509143146	4.81984731095042
5930403L14Rik	5930403L14Rik	0.224394586789369	-0.981121389813367	3.81694647031143	-0.25704352875908	0.797145170574498	NaN	Low	0.284570855838622	0.144159561390365
5930412G12Rik	5930412G12Rik	62.6263504581527	-0.73611013560994	0.272363271744935	-2.70267768078252	0.00687834105149612	0.0354639853607946	OK	75.5696158449724	45.3686632757265
5930430L01Rik	5930430L01Rik	116.561070041758	-0.0422448826506633	0.241336290818621	-0.175045711141773	0.861043715740703	0.932956192531221	OK	118.020683763316	114.614918413015
5930438M14Rik	5930438M14Rik	4.08782017313092	-0.351265318675207	1.03427408114869	-0.339624984399765	0.734138960546281	0.859141757955308	OK	4.50506030026933	3.53150000361305
6030407O03Rik	6030407O03Rik	0	NaN	NaN	NaN	NaN	NaN	Low	NaN	NaN
6030408B16Rik	6030408B16Rik	1.2259562630805	0.567020987106679	1.64143063775168	0.345443160414835	0.729761234508352	NaN	Low	1.01626048674179	1.50555063153211
6030440G07Rik	6030440G07Rik	0.309809779429398	-0.617325746959829	3.2014894987424	-0.192824542202099	0.847096382274946	NaN	Low	0.364137265298543	0.237373131603871
6030443J06Rik	6030443J06Rik	4.07872900998549	-0.369906554204901	0.885005667630431	-0.41797083084825	0.675968444024414	0.825644475021604	OK	4.51650917785797	3.49502211948885
6030458C11Rik	6030458C11Rik	332.261293293669	-0.111591331047895	0.117374173182945	-0.950731562334106	0.341740661717274	0.559264410285094	OK	343.209696226027	317.663422717191
6030466F02Rik	6030466F02Rik	0.177879771664109	0.703155285092396	3.81677108603867	0.184227785539579	0.853834762814971	NaN	Low	0.140154491447464	0.228180145286303
6030468B19Rik	6030468B19Rik	0.309804011639672	-0.615756611786668	3.20145814386664	-0.192336299309843	0.84747878642762	NaN	Low	0.364000414164289	0.237542141606848
6030469F06Rik	6030469F06Rik	0	NaN	NaN	NaN	NaN	NaN	Low	NaN	NaN
6030471H07Rik	6030471H07Rik	0.4615152249073	1.27117079457267	3.2056905869617	0.396535710508937	0.691709869129474	NaN	Low	0.287402086606807	0.693666075974624
6030498E09Rik	6030498E09Rik	0	NaN	NaN	NaN	NaN	NaN	Low	NaN	NaN
6230400D17Rik	6230400D17Rik	3.47560293503361	0.940951504018798	0.9516422841477	0.988765967730746	0.322777658621821	0.541190658762285	OK	2.49290586632005	4.78586569331836
6330403K07Rik	6330403K07Rik	6.19077982478622	1.92440732693595	0.847836592950299	2.2697856437635	0.0232205920412812	0.0899147117238131	OK	2.81629023431206	10.6900992787518
6330407A03Rik	6330407A03Rik	0.511824122764033	1.49036823534873	2.40792821386193	0.618942137381422	0.535954478067627	NaN	Low	0.288262985121374	0.809905639620911
6330409D20Rik	6330409D20Rik	0.111926217567517	-0.981121389813367	3.81694647031143	-0.25704352875908	0.797145170574498	NaN	Low	0.141941657237326	0.0719056313411041
6330410L21Rik	6330410L21Rik	0	NaN	NaN	NaN	NaN	NaN	Low	NaN	NaN
6330415B21Rik	6330415B21Rik	0.130611172371668	0.703155285092396	3.81677108603867	0.184227785539579	0.853834762814971	NaN	Low	0.102910759721881	0.167545055904717
6330415G19Rik	6330415G19Rik	6.84914637683861	-2.23731840855058	0.838302655542037	-2.66886713737529	0.0076107549683387	0.0383745442312053	OK	10.3411427301083	2.19315123914576
6330418K02Rik	6330418K02Rik	22.7979036213534	-0.349355882037245	0.402094593376757	-0.868840038617239	0.384934630006793	0.60000840171252	OK	25.1125511186853	19.7117069582441
6330549D23Rik	6330549D23Rik	7.40457415781309	-0.111875124396354	0.720263721747914	-0.15532522466196	0.876564930532595	0.941095055825957	OK	7.64918010954256	7.07843288884045
6430411K18Rik	6430411K18Rik	0	NaN	NaN	NaN	NaN	NaN	Low	NaN	NaN
6430503K07Rik	6430503K07Rik	0.177879771664109	0.703155285092396	3.81677108603867	0.184227785539578	0.853834762814971	NaN	Low	0.140154491447464	0.228180145286303
6430531B16Rik	6430531B16Rik	1.63095790218401	-1.34628655027052	1.67029145426011	-0.806018941686366	0.420231927438364	NaN	Low	2.2040357615293	0.866854089723634
6430548M08Rik	6430548M08Rik	1098.81512635109	-0.245472464668507	0.110285828866596	-2.22578428426589	0.0260286339875984	0.0979062815652405	OK	1177.79133426199	993.513515803227
6430550D23Rik	6430550D23Rik	3.3717266810087	0.959948533075537	1.09664722107364	0.875348530164268	0.381384295875856	0.596784970646534	OK	2.39962942991571	4.66785634913268
6430553K19Rik	6430553K19Rik	0.105755681579082	-0.981121389813367	3.81694647031143	-0.25704352875908	0.797145170574498	NaN	Low	0.134116358363872	0.0679414458660273
6430562O15Rik	6430562O15Rik	6.60831921056484	-0.31887938371522	0.703399878413342	-0.453340117764189	0.650303849099095	0.808944178818395	OK	7.22211990120566	5.78991828971042
6430571L13Rik	6430571L13Rik	6.44117335413509	-0.115377519005134	0.698368682185254	-0.165210041555855	0.868778661854746	0.936974100392003	OK	6.66057050520181	6.14864381937947
6430584L05Rik	6430584L05Rik	0.111926217567517	-0.981121389813366	3.81694647031143	-0.25704352875908	0.797145170574499	NaN	Low	0.141941657237326	0.0719056313411041
6430628N08Rik	6430628N08Rik	0	NaN	NaN	NaN	NaN	NaN	Low	NaN	NaN
6430706D22Rik	6430706D22Rik	1275.42263700452	0.289558791279221	0.116474396251318	2.48602955326283	0.0129177237644232	0.0574718182729803	OK	1164.49617927778	1423.32458064016
6430710C18Rik	6430710C18Rik	1.00649720808068	2.70532042142833	1.91274114422458	1.41436829003073	0.157253795532873	NaN	Low	0.298966995182337	1.94987082527846
6530402F18Rik	6530402F18Rik	14.8899102430566	-0.504221562043558	0.483833012353311	-1.04213964150788	0.297346941982058	0.514758343476848	OK	17.0445283415357	12.0170861117513
6530403H02Rik	6530403H02Rik	0.105755681579082	-0.981121389813367	3.81694647031143	-0.25704352875908	0.797145170574498	NaN	Low	0.134116358363872	0.0679414458660273
6530411M01Rik	6530411M01Rik	0	NaN	NaN	NaN	NaN	NaN	Low	NaN	NaN
6720468P15Rik	6720468P15Rik	3.15184073702506	1.30252948637143	1.44510206022375	0.901340827214487	0.367407132580601	0.583681442183498	OK	1.93536978636124	4.77380200457682
6720483E21Rik	6720483E21Rik	0.211511363158163	-1.55242497281978	3.801819990037	-0.408337316571547	0.683026046390134	NaN	Low	0.294771189134404	0.100498261856508
6720489N17Rik	6720489N17Rik	11.3245771033144	-0.302161177661835	0.605898959663783	-0.498698954409008	0.61799148131422	0.789991113896372	OK	12.3225072080347	9.99400363035405
6820408C15Rik	6820408C15Rik	0.79641056077957	-1.79547998701447	2.2261098919439	-0.806554965463365	0.419922928501113	NaN	Low	1.14609653627258	0.33016259345556
6820426E19Rik	6820426E19Rik	0	NaN	NaN	NaN	NaN	NaN	Low	NaN	NaN
6820431F20Rik	6820431F20Rik	3131.498064172	0.218339478242925	0.0991063150906627	2.20308340637211	0.0275888705218069	0.101803299818948	OK	2926.56286679081	3404.74499401359
7420426K07Rik	7420426K07Rik	0	NaN	NaN	NaN	NaN	NaN	Low	NaN	NaN
7420700N18Rik	7420700N18Rik	0	NaN	NaN	NaN	NaN	NaN	Low	NaN	NaN
7420701I03Rik	7420701I03Rik	0	NaN	NaN	NaN	NaN	NaN	Low	NaN	NaN
7530416G11Rik	7530416G11Rik	0	NaN	NaN	NaN	NaN	NaN	Low	NaN	NaN
7630403G23Rik	7630403G23Rik	0	NaN	NaN	NaN	NaN	NaN	Low	NaN	NaN
8030411F24Rik	8030411F24Rik	0	NaN	NaN	NaN	NaN	NaN	Low	NaN	NaN
8030423F21Rik	8030423F21Rik	0	NaN	NaN	NaN	NaN	NaN	Low	NaN	NaN
8030423J24Rik	8030423J24Rik	0	NaN	NaN	NaN	NaN	NaN	Low	NaN	NaN
8030442B05Rik	8030442B05Rik	0	NaN	NaN	NaN	NaN	NaN	Low	NaN	NaN
8030443G20Rik	8030443G20Rik	2.97183074386528	-0.486641253323795	1.03606404848424	-0.469701901186276	0.638568009373735	0.802230857948971	OK	3.38749909736718	2.41760627252942
8030451O07Rik	8030451O07Rik	0	NaN	NaN	NaN	NaN	NaN	Low	NaN	NaN
8030455M16Rik	8030455M16Rik	0	NaN	NaN	NaN	NaN	NaN	Low	NaN	NaN
8030462N17Rik	8030462N17Rik	273.396658218151	0.202644167560938	0.133324355223054	1.5199336026933	0.128527664066836	0.298792184584098	OK	256.799457947346	295.526258579225
8030474K03Rik	8030474K03Rik	0	NaN	NaN	NaN	NaN	NaN	Low	NaN	NaN
8430422H06Rik	8430422H06Rik	0	NaN	NaN	NaN	NaN	NaN	Low	NaN	NaN
8430423G03Rik	8430423G03Rik	1.56676251879832	-0.384494987214148	1.5161167021895	-0.253605139141914	0.79980062595042	NaN	Low	1.74136099572085	1.33396454956827
8430426J06Rik	8430426J06Rik	0.2040369697936	-0.0173715333101929	3.81692602620122	-0.00455118417044143	0.996368692953084	NaN	Low	0.205088973056781	0.202634298776025
8430429K09Rik	8430429K09Rik	20.7400895163737	-0.0232645455101849	0.457917834145457	-0.0508050653969397	0.959480854488841	0.98263849670982	OK	20.8832570439745	20.5491994795727
8430430B14Rik	8430430B14Rik	1.07800663661903	0.166881801022032	1.73396451433454	0.0962429159549889	0.923327646987897	NaN	Low	1.02418035157721	1.14977501667478
8430431K14Rik	8430431K14Rik	0.448529437236114	-0.734053430794186	2.86160011034649	-0.25651852197661	0.797550480316811	NaN	Low	0.540989386619395	0.325249504725072
8430436N08Rik	8430436N08Rik	0	NaN	NaN	NaN	NaN	NaN	Low	NaN	NaN
8430437L04Rik	8430437L04Rik	0	NaN	NaN	NaN	NaN	NaN	Low	NaN	NaN
9030025P20Rik	9030025P20Rik	112.416822856937	0.256057050142811	0.683795634445496	0.374464294950425	0.708058915959268	0.845090115361205	OK	103.778983320707	123.933942238578
9030204H09Rik	9030204H09Rik	0	NaN	NaN	NaN	NaN	NaN	Low	NaN	NaN
9030404E10Rik	9030404E10Rik	0	NaN	NaN	NaN	NaN	NaN	Low	NaN	NaN
9030612E09Rik	9030612E09Rik	0	NaN	NaN	NaN	NaN	NaN	Low	NaN	NaN
9030616G12Rik	9030616G12Rik	0	NaN	NaN	NaN	NaN	NaN	Low	NaN	NaN
9030619P08Rik	9030619P08Rik	0.704716761009135	2.13204719407241	2.40519051267394	0.886435890561589	0.375382686195684	NaN	Low	0.287636620195741	1.26082361542699
9030624G23Rik	9030624G23Rik	13.8818755962188	0.672375205591229	0.553921085575949	1.2138465624433	0.22480632197418	0.428966879550232	OK	11.0661885120622	17.6361250417609
9030625G05Rik	9030625G05Rik	0	NaN	NaN	NaN	NaN	NaN	Low	NaN	NaN
9130008F23Rik	9130008F23Rik	72.5289169918713	-0.107077698344825	0.235008722818674	-0.455632867838028	0.648654003858126	0.807984415297977	OK	74.8227633513198	69.4704551792733
9130015A21Rik	9130015A21Rik	2.04735331425681	1.06316960240328	1.41156994398759	0.75318237465435	0.451340329230203	0.660238293991411	OK	1.3956664923928	2.91626907674217
9130015G15Rik	9130015G15Rik	0	NaN	NaN	NaN	NaN	NaN	Low	NaN	NaN
9130015L21Rik	9130015L21Rik	0	NaN	NaN	NaN	NaN	NaN	Low	NaN	NaN
9130019O22Rik	9130019O22Rik	36.4718490817432	0.371358706784555	0.300175766124076	1.23713753305141	0.216036027634676	0.417275440359459	OK	32.3959253606893	41.9064140431484
9130019P16Rik	9130019P16Rik	0.528586210417988	1.22063998255516	2.63543473103892	0.463164565670716	0.643246412981909	NaN	Low	0.336633098913379	0.784523692424133
9130023H24Rik	9130023H24Rik	58.4588432856025	0.164517409200561	0.284695267719638	0.577871948902832	0.563350575009334	0.748445892340616	OK	55.5815204890709	62.2952736809778
9130024F11Rik	9130024F11Rik	1.47034226493063	2.4702593851608	1.6390770906578	1.50710384474316	0.131784041460927	NaN	Low	0.499042135893552	2.76540910364674
9130204L05Rik	9130204L05Rik	1.68670642900039	-1.11193412437635	1.72695068956683	-0.643871380401287	0.519658841745898	NaN	Low	2.19133280126202	1.01387126598489
9130209A04Rik	9130209A04Rik	1.3388565956095	0.568769323985121	1.55566982277081	0.36561056572537	0.714655689883036	NaN	Low	1.10914173450007	1.64514307708875
9130221F21Rik	9130221F21Rik	0	NaN	NaN	NaN	NaN	NaN	Low	NaN	NaN
9130221H12Rik	9130221H12Rik	90.1054074211638	-0.212955770231316	0.216185997982888	-0.985058108380231	0.324595528942866	0.542841323393462	OK	95.7360059473638	82.5979427195638
9130227L01Rik	9130227L01Rik	0	NaN	NaN	NaN	NaN	NaN	Low	NaN	NaN
9130230L23Rik	9130230L23Rik	3.33217201956494	0.428092460462739	1.01770714817938	0.420644053870087	0.674015019682909	0.824508068094295	OK	2.90245873246828	3.90512306902716
9130401M01Rik	9130401M01Rik	267.914398524399	0.135424622599367	0.131966828741688	1.02620199250561	0.304796382383027	0.522539185030104	OK	257.071554592554	282.37152376686
9130409I23Rik	9130409I23Rik	1.06462869379207	3.63367717765874	1.98977257809639	1.8261771308232	0.0678235849560885	NaN	Low	0.180724075448231	2.24316818491719
9230009I02Rik	9230009I02Rik	0	NaN	NaN	NaN	NaN	NaN	Low	NaN	NaN
9230019H11Rik	9230019H11Rik	0	NaN	NaN	NaN	NaN	NaN	Low	NaN	NaN
9230020A06Rik	9230020A06Rik	0	NaN	NaN	NaN	NaN	NaN	Low	NaN	NaN
9230102K24Rik	9230102K24Rik	0	NaN	NaN	NaN	NaN	NaN	Low	NaN	NaN
9230102O04Rik	9230102O04Rik	13.9989987334529	0.281357676932283	0.556308134445331	0.505758696505152	0.613026057180911	0.785545440469564	OK	12.8162188368238	15.5760385956249
9230104L09Rik	9230104L09Rik	0	NaN	NaN	NaN	NaN	NaN	Low	NaN	NaN
9230105E05Rik	9230105E05Rik	0	NaN	NaN	NaN	NaN	NaN	Low	NaN	NaN
9230110F15Rik	9230110F15Rik	0	NaN	NaN	NaN	NaN	NaN	Low	NaN	NaN
9230112D13Rik	9230112D13Rik	0.571389538249167	0.618525359131645	2.67018479690275	0.231641405437218	0.816816545152367	NaN	Low	0.464764834397983	0.713555810050746
9230112J17Rik	9230112J17Rik	4.95823275704731	0.49804871152539	0.875744673364025	0.568714519966442	0.569549892419187	0.753218542414285	OK	4.21367297082448	5.95097913867775
9230114K14Rik	9230114K14Rik	111.326184911458	-0.0585898725761993	0.21925090843706	-0.267227502015202	0.789294002312641	0.891463273153375	OK	113.257935530728	108.750517419098
9230116L04Rik	9230116L04Rik	2.31751822162569	0.287609976159337	1.28393537580614	0.224006582869295	0.822752181000176	0.910383997951853	OK	2.11732528378803	2.58444213874257
9230116N13Rik	9230116N13Rik	6.70793556942356	0.426347577092988	0.70342303795629	0.606104085432984	0.544445638259263	0.735033318471307	OK	5.84643684695629	7.85660053271324
9230117E06Rik	9230117E06Rik	0.615841136056707	-1.01888073026047	2.67960093590593	-0.380235995818534	0.703770241480943	NaN	Low	0.7865870172467	0.388179961136717
9330020H09Rik	9330020H09Rik	23.8227868620387	0.335909745054283	0.372165913610417	0.902580630761132	0.366748510251657	0.583058548326788	OK	21.4164382898267	27.0312516249879
9330102E08Rik	9330102E08Rik	11.7106774646882	-0.723982642666627	0.534422996082567	-1.35469964423981	0.175513271286574	0.368417539707399	OK	14.0940364574069	8.53286547439672
9330104G04Rik	9330104G04Rik	3.11287133964736	-0.913511521531685	1.1069085805565	-0.825281814214878	0.409211614034545	0.622914490284424	OK	3.89618623385146	2.06845148070856
9330111N05Rik	9330111N05Rik	0.0921595033527085	0.701337928927748	3.81684727335299	0.183747967550099	0.854211176856619	NaN	Low	0.0726643277279265	0.118153070852418
9330117O12Rik	9330117O12Rik	0	NaN	NaN	NaN	NaN	NaN	Low	NaN	NaN
9330133O14Rik	9330133O14Rik	30.0403719185645	0.193541718703844	0.36448541195108	0.530999903858487	0.595418845786996	0.773468678786585	OK	28.2991534598003	32.3619965302502
9330136K24Rik	9330136K24Rik	0.932783247949933	1.69677633787894	2.27709936817732	0.745148130815701	0.456182175291722	NaN	Low	0.475726963520871	1.54219162718868
9330151L19Rik	9330151L19Rik	138.775391116842	0.0290795783043514	0.211623399163614	0.137411923347233	0.890705206979417	0.948115231990379	OK	137.574896438545	140.376050687904
9330158H04Rik	9330158H04Rik	0	NaN	NaN	NaN	NaN	NaN	Low	NaN	NaN
9330159F19Rik	9330159F19Rik	1.95659676901004	0.224416931628251	1.53722586315898	0.145988261716516	0.883930654939741	0.944633586009445	OK	1.824961041128	2.13211107285277
9330159M07Rik	9330159M07Rik	7.99274442890302	0.208163405953495	0.638711489663747	0.325911478534829	0.744491330847212	0.86455816940575	OK	7.49421845462761	8.65744572793689
9330162012Rik	9330162012Rik	169.7972923716	-0.154823592596671	0.157747076676855	-0.981467269367076	0.326362367379506	0.544221597700356	OK	177.539893362667	159.473824383511
9330162B11Rik	9330162B11Rik	0	NaN	NaN	NaN	NaN	NaN	Low	NaN	NaN
9330175E14Rik	9330175E14Rik	3.17615393791738	0.428281177382354	1.10379349712109	0.388008425941441	0.698009798156405	0.83931087861555	OK	2.76637880971156	3.72252077552514
9330175M20Rik	9330175M20Rik	0.354689211689263	-0.0147853593398664	3.47804369635314	-0.00425105623467853	0.996608158079182	NaN	Low	0.356245918909826	0.352613602061846
9330178D15Rik	9330178D15Rik	0.111926217567517	-0.981121389813366	3.81694647031143	-0.25704352875908	0.797145170574499	NaN	Low	0.141941657237326	0.0719056313411041
9330179D12Rik	9330179D12Rik	0.950492522103877	0.237087485475511	1.80912511763183	0.131050905857668	0.895735037564535	NaN	Low	0.882908097961812	1.04060508762663
9330182L06Rik	9330182L06Rik	14.3578084907733	1.34789573443288	0.542229964014649	2.48583778818328	0.0129246863202715	0.0574835090393023	OK	8.63722748453178	21.9852498324285
9330182O14Rik	9330182O14Rik	0.528778407895408	-2.54045684449073	3.52212575889219	-0.72128510405312	0.470734119916187	NaN	Low	0.819690779919982	0.140895245195976
9330188P03Rik	9330188P03Rik	2.13715720971601	1.30359259116156	1.20874779269437	1.07846533333125	0.280826144373831	0.496741451865136	OK	1.3116815231838	3.23779145842564
9330198I05Rik	9330198I05Rik	2.81098878291688	1.07169665435568	1.16852035517834	0.917139910833746	0.359069329514498	0.575838484815787	OK	1.90932198752646	4.01321117677077
9330199G10Rik	9330199G10Rik	0	NaN	NaN	NaN	NaN	NaN	Low	NaN	NaN
9430007A20Rik	9430007A20Rik	5.18143236866316	-1.78987549723185	1.03331931474982	-1.73216107710637	0.0832448870197975	0.222971655577079	OK	7.45132993520468	2.15490227994112
9430014N10Rik	9430014N10Rik	0	NaN	NaN	NaN	NaN	NaN	Low	NaN	NaN
9430015G10Rik	9430015G10Rik	261.976922170988	-0.1874874293287	0.133615808889751	-1.40318298326061	0.160562280611748	0.347862224534196	OK	276.413560370625	242.728071238139
9430018G01Rik	9430018G01Rik	0.810672591632607	0.285716401530899	2.14115404884266	0.133440376083792	0.893845115414998	NaN	Low	0.741109286776744	0.903423664773759
9430019J16Rik	9430019J16Rik	0	NaN	NaN	NaN	NaN	NaN	Low	NaN	NaN
9430021M05Rik	9430021M05Rik	0	NaN	NaN	NaN	NaN	NaN	Low	NaN	NaN
9430037G07Rik	9430037G07Rik	4.6911639902125	0.785828594725146	0.844320940519297	0.930722616262276	0.351997067626899	0.569099897292094	OK	3.58016404493403	6.17249725058379
9430038I01Rik	9430038I01Rik	70.465248814969	0.135990049926545	0.232588605320132	0.584680619841073	0.55876248761799	0.745037742578919	OK	67.6014586811215	74.2836356600991
9430041J12Rik	9430041J12Rik	0.217684286916065	-1.57508051934068	3.80095413024863	-0.414390825399845	0.678587906899629	NaN	Low	0.304339645439977	0.102143808884181
9430060I03Rik	9430060I03Rik	9.39389187716891	0.284176265596323	0.709558610645131	0.400497240584467	0.688790315494066	0.833298989670213	OK	8.59218643013322	10.4628324732165
9430065F17Rik	9430065F17Rik	3.29048872868018	0.543872749270388	1.36247052618721	0.399181295167083	0.689759624547412	0.833645550962472	OK	2.7507051460914	4.0102001721319
9430069I07Rik	9430069I07Rik	0	NaN	NaN	NaN	NaN	NaN	Low	NaN	NaN
9430078K24Rik	9430078K24Rik	0.824026058468547	-0.600977649889058	2.05135337667189	-0.292966417548244	0.769547820915286	NaN	Low	0.964914449055354	0.636174871019472
9430083A17Rik	9430083A17Rik	13.9537804311584	0.27367947546952	0.55662374163458	0.491677689970307	0.622947212296264	0.792901925891494	OK	12.8072377222237	15.4825040430712
9430091E24Rik	9430091E24Rik	31.2446527128717	0.356999607277602	0.350926485674283	1.01730596535525	0.309007899676952	0.526699829004453	OK	27.8889060020625	35.7189816606173
9530002B09Rik	9530002B09Rik	0	NaN	NaN	NaN	NaN	NaN	Low	NaN	NaN
9530003J23Rik	9530003J23Rik	0	NaN	NaN	NaN	NaN	NaN	Low	NaN	NaN
9530014B07Rik	9530014B07Rik	0.296386046608629	0.569932872883983	3.69859862309182	0.154094274876345	0.877535402353177	NaN	Low	0.245429210169885	0.364328495193621
9530020I12Rik	9530020I12Rik	0	NaN	NaN	NaN	NaN	NaN	Low	NaN	NaN
9530026F06Rik	9530026F06Rik	0	NaN	NaN	NaN	NaN	NaN	Low	NaN	NaN
9530026P05Rik	9530026P05Rik	5.28757820831701	2.29765526679188	0.91064139496494	2.52311752957413	0.0116319517479468	0.053126570860718	OK	1.97405641104558	9.70560727134558
9530027J09Rik	9530027J09Rik	21.6982554153162	0.579547198020343	0.407741268273992	1.42136016909356	0.155212079676683	0.339440527861904	OK	17.9046649924036	26.7563759791997
9530036O11Rik	9530036O11Rik	0.0921595033527085	0.701337928927747	3.81684727335299	0.183747967550099	0.854211176856619	NaN	Low	0.0726643277279265	0.118153070852418
9530051G07Rik	9530051G07Rik	1.17555740723867	-1.13363538963939	1.74989722582951	-0.647829697028066	0.51709510554426	NaN	Low	1.53315555065278	0.698759882686534
9530052C20Rik	9530052C20Rik	2.52866697736373	0.31908725839024	1.164087026673	0.274109453227223	0.784000509345109	0.888039041319747	OK	2.28613335212621	2.85204514434708
9530052E02Rik	9530052E02Rik	10.7800280480086	0.0768199526909267	0.544649704206059	0.141044697348928	0.887834631884606	0.946699206805995	OK	10.5331431316791	11.109207936448
9530053A07Rik	9530053A07Rik	85.7551757642138	-2.11738324589494	0.273745896174346	-7.73484927257647	1.03525683576689e-14	8.6156999598361e-13	OK	127.954777484612	29.4890401370167
9530059O14Rik	9530059O14Rik	2.92344010665635	1.2805377049202	1.2461612041608	1.02758591797323	0.304144651099004	0.522009307585636	OK	1.81292426715593	4.4041278926569
9530062K07Rik	9530062K07Rik	2.0341389544653	0.991972766422351	1.43748029341193	0.69007747164857	0.490145469573129	0.690337154403011	OK	1.42865348729068	2.84145291069812
9530068E07Rik	9530068E07Rik	1000.02284871286	-0.0815349583526883	0.0876179824322401	-0.930573337679213	0.352074311690324	0.569124240991653	OK	1024.14064906342	967.865781578776
9530077C05Rik	9530077C05Rik	9.5182764048035	-0.561547783668015	0.591439172261096	-0.949459910680578	0.342386752184186	0.560126490640235	OK	11.044418573115	7.48342018038819
9530080O11Rik	9530080O11Rik	8.44610585924066	0.0829880171307289	0.680606932692709	0.121932371159372	0.902952578419855	0.95400597335995	OK	8.23708556401004	8.72479958621483
9530082P21Rik	9530082P21Rik	245.994615258635	-0.678974968599579	0.177498913683888	-3.82523450148422	0.000130647666243454	0.00134721058127004	OK	293.158513994395	183.109416944288
9530091C08Rik	9530091C08Rik	5.01611847454805	-0.440272547624768	0.893658777245174	-0.492662925531789	0.622250777918194	0.79254936521644	OK	5.65334212237702	4.16648694410941
9630001P10Rik	9630001P10Rik	0	NaN	NaN	NaN	NaN	NaN	Low	NaN	NaN
9630013A20Rik	9630013A20Rik	0	NaN	NaN	NaN	NaN	NaN	Low	NaN	NaN
9630013K17Rik	9630013K17Rik	0.460301676332338	-1.03318039986136	2.81941403522223	-0.366452173023933	0.714027694600655	NaN	Low	0.589493858832448	0.288045432998859
9630028B13Rik	9630028B13Rik	0.0921595033527084	0.701337928927748	3.81684727335299	0.183747967550099	0.854211176856619	NaN	Low	0.0726643277279264	0.118153070852418
9630028H03Rik	9630028H03Rik	0.633861458270844	1.84525422348601	2.89744792671626	0.636855008323576	0.524219291337528	NaN	Low	0.300215424635467	1.07872283645135
9630028I04Rik	9630028I04Rik	7.48803639085563	-1.16823718827208	0.697976447776747	-1.67374872317433	0.0941799937094631	0.243858343536187	OK	9.82517245687496	4.37185496949652
9830107B12Rik	9830107B12Rik	0	NaN	NaN	NaN	NaN	NaN	Low	NaN	NaN
9830132P13Rik	9830132P13Rik	0.111926217567517	-0.981121389813366	3.81694647031143	-0.25704352875908	0.797145170574499	NaN	Low	0.141941657237326	0.071905631341104
9830166K06Rik	9830166K06Rik	3.34992075814957	0.532082597794575	1.14659370696255	0.464055048064164	0.642608306655097	0.804395425219804	OK	2.81234325692129	4.06669075978728
9930012K11Rik	9930012K11Rik	197.189259957883	-0.176408036010865	0.161553617104521	-1.09194730005168	0.274856265655573	0.489859525581256	OK	207.420720866261	183.547312080045
9930014A18Rik	9930014A18Rik	34.434856492106	0.41869930972764	0.363628283356958	1.15144868782559	0.249547693503529	0.45951465014665	OK	30.0922612321924	40.2249835053242
9930021J03Rik	9930021J03Rik	901.052895319102	0.17262047310416	0.122586518195125	1.40815218219506	0.159086012109402	0.345656230771348	OK	854.505351507585	963.116287067791
9930104L06Rik	9930104L06Rik	156.825376608983	-0.135900013704437	0.178616478512016	-0.760848130231694	0.446747782844966	0.655775383311443	OK	163.109624853228	148.446378949989
9930111H07Rik	9930111H07Rik	0	NaN	NaN	NaN	NaN	NaN	Low	NaN	NaN
9930111J21Rik1	9930111J21Rik1	20.7806762083093	1.58498608096616	0.465320927828033	3.4062213542906	0.000658687504741902	0.00532549195359701	OK	11.1894682661728	33.5689534644913
9930111J21Rik2	9930111J21Rik2	9.42393590499763	1.32846936426393	0.633886815534608	2.09575168895653	0.0361042239825608	0.124490876344281	OK	5.71935828677225	14.3633727292981
A030001D20Rik	A030001D20Rik	14.3362377080541	-1.28846332026622	0.530179106101624	-2.43024160220159	0.0150887609158128	0.0649758706141287	OK	19.1948320619421	7.85811190287002
A130010J15Rik	A130010J15Rik	251.186796560058	0.259361270440606	0.15109335671078	1.71656303153732	0.086059041988139	0.228154797431505	OK	231.635259364193	277.255512821211
A130030D18Rik	A130030D18Rik	0	NaN	NaN	NaN	NaN	NaN	Low	NaN	NaN
A130077B15Rik	A130077B15Rik	0.720776795461473	-1.60474155851003	2.26323676078438	-0.709047142709834	0.478295222416983	NaN	Low	1.01184301450168	0.332688503407862
A1bg	A1bg	0	NaN	NaN	NaN	NaN	NaN	Low	NaN	NaN
A1cf	A1cf	0	NaN	NaN	NaN	NaN	NaN	Low	NaN	NaN
A230001M10Rik	A230001M10Rik	0.105755681579082	-0.981121389813367	3.81694647031143	-0.25704352875908	0.797145170574498	NaN	Low	0.134116358363872	0.0679414458660273
A230009B12Rik	A230009B12Rik	0	NaN	NaN	NaN	NaN	NaN	Low	NaN	NaN
A230020J21Rik	A230020J21Rik	7.58299637378136	-0.0925435311880657	0.742878162010761	-0.124574305613691	0.900860571058699	0.952882359924145	OK	7.79044093290298	7.30640362828585
A230028O05Rik	A230028O05Rik	3.24381425201804	0.764398030490301	1.06434985283326	0.718183056497353	0.472644423695681	0.677044346122728	OK	2.49634362539745	4.24044175417883
A230050P20Rik	A230050P20Rik	21.6374189804881	1.40191806633107	0.396084627810326	3.53944073538349	0.000400975792193716	0.00349070057183762	OK	12.6984627525415	33.5560272844168
A230051N06Rik	A230051N06Rik	0.111926217567517	-0.981121389813366	3.81694647031143	-0.25704352875908	0.797145170574499	NaN	Low	0.141941657237326	0.0719056313411041
A230056J06Rik	A230056J06Rik	0.691424655781913	0.21808697864595	2.85152760137562	0.0764807531727002	0.939036625864355	NaN	Low	0.646228323748133	0.751686431826954
A230056P14Rik	A230056P14Rik	8.79217054994825	0.604086522396626	0.6426243429236	0.940030562254073	0.347201884220708	0.565005574184028	OK	7.18981874454058	10.9286396238251
A230057D06Rik	A230057D06Rik	0	NaN	NaN	NaN	NaN	NaN	Low	NaN	NaN
A230070E04Rik	A230070E04Rik	0.111926217567517	-0.981121389813366	3.81694647031143	-0.25704352875908	0.797145170574499	NaN	Low	0.141941657237326	0.0719056313411041
A230072C01Rik	A230072C01Rik	30.615713286676	0.098382020416712	0.367482454913001	0.267718959371824	0.788915654902656	0.891204292101355	OK	29.7169189860865	31.814105687462
A230072E10Rik	A230072E10Rik	8.54055627924646	0.658148624150821	0.625878468677744	1.05155977891563	0.293001569336274	0.510203892568383	OK	6.84482929361118	10.8015255934268
A230077H06Rik	A230077H06Rik	0	NaN	NaN	NaN	NaN	NaN	Low	NaN	NaN
A230083G16Rik	A230083G16Rik	2.9810844850446	-0.744727763851204	1.16878675859537	-0.637180185670657	0.524007482607174	0.718428380442623	OK	3.60386199761651	2.15071446828206
A230103J11Rik	A230103J11Rik	37.4583288644918	-0.362263883524667	0.313309893908443	-1.15624782545338	0.247579802708867	0.457196695046357	OK	41.3980734571537	32.205336074276
A230107N01Rik	A230107N01Rik	2.7252412691596	0.487226772016094	1.20405013621102	0.404656548230899	0.685729985979479	0.831531776631594	OK	2.32493884475233	3.25897783503596
A230108P19Rik	A230108P19Rik	0.111926217567517	-0.981121389813366	3.81694647031143	-0.25704352875908	0.797145170574499	NaN	Low	0.141941657237326	0.0719056313411041
A2m	A2m	0	NaN	NaN	NaN	NaN	NaN	Low	NaN	NaN
A2ml1	A2ml1	0	NaN	NaN	NaN	NaN	NaN	Low	NaN	NaN
A330008L17Rik	A330008L17Rik	0	NaN	NaN	NaN	NaN	NaN	Low	NaN	NaN
A330009N23Rik	A330009N23Rik	7.82966873916522	0.39805884252158	0.714885641559186	0.556814711865527	0.577654031131378	0.759728461937381	OK	6.89127315643537	9.08086284947169
A330015K06Rik	A330015K06Rik	0.177879771664109	0.703155285092396	3.81677108603867	0.184227785539578	0.853834762814971	NaN	Low	0.140154491447464	0.228180145286303
A330023F24Rik	A330023F24Rik	23.6494184702735	0.558804539238939	0.393849208018225	1.41882864777293	0.155948978475633	0.340517140652699	OK	19.6630350353458	28.9645963835105
A330032B11Rik	A330032B11Rik	2.16740544697997	-0.831106106805352	1.3057366832813	-0.636503605548396	0.524448231677981	0.718909175895561	OK	2.66814153001392	1.49975733626805
A330033J07Rik	A330033J07Rik	13.1688827690089	0.16612783448284	0.548674333556552	0.302780400544683	0.762057220837473	0.875050198659404	OK	12.5143319108167	14.0416172465985
A330035P11Rik	A330035P11Rik	7.07025300916404	-0.271017378926544	0.739791503611077	-0.366342919057128	0.714109207412529	0.848109098455149	OK	7.63031277369505	6.32350665645601
A330040F15Rik	A330040F15Rik	0.826678941344078	1.15903064676149	2.10048332597701	0.551792357705282	0.581090623860949	NaN	Low	0.540857421955198	1.20777430052925
A330041J22Rik	A330041J22Rik	2.63271135672697	-0.289107897106641	1.22160393480145	-0.236662545748619	0.812918593716822	0.904270552479849	OK	2.85489391834631	2.33646794123452
A330048O09Rik	A330048O09Rik	1.50745869785026	2.38036929347411	1.75137204012822	1.35914542366443	0.174100511395507	NaN	Low	0.537826556884905	2.80030155247073
A330049N07Rik	A330049N07Rik	0.222826675263941	1.46574080194939	3.78079039367487	0.387681053253183	0.698252078648667	NaN	Low	0.126954801219024	0.350655840657164
A330069E16Rik	A330069E16Rik	1.64474207715567	0.671982778382052	1.41688566011782	0.474267470761313	0.635309185104622	NaN	Low	1.31133011573134	2.08929135905479
A330070K13Rik	A330070K13Rik	0	NaN	NaN	NaN	NaN	NaN	Low	NaN	NaN
A330074K22Rik	A330074K22Rik	0.329741738517729	-1.9716319658968	3.53551092054511	-0.557665358757487	0.577072916808012	NaN	Low	0.484416332908873	0.123508945996203
A330076C08Rik	A330076C08Rik	0.4160711731558	-1.0129717106715	2.90531907577793	-0.348661088249065	0.727343760245706	NaN	Low	0.53084100943819	0.26304472477928
A330076H08Rik	A330076H08Rik	0	NaN	NaN	NaN	NaN	NaN	Low	NaN	NaN
A330093E20Rik	A330093E20Rik	0.0921595033527084	0.701337928927748	3.81684727335299	0.183747967550099	0.854211176856619	NaN	Low	0.0726643277279264	0.118153070852418
A330094K24Rik	A330094K24Rik	0	NaN	NaN	NaN	NaN	NaN	Low	NaN	NaN
A330102I10Rik	A330102I10Rik	0.91785123858891	2.24232280932297	2.00637488033969	1.11759912431885	0.263738242955072	NaN	Low	0.35312161213892	1.67082407385556
A3galt2	A3galt2	32.9696991908805	1.11363299015029	0.40031791780092	2.78187145923383	0.00540464415035049	0.0293271849306581	OK	21.9971956337094	47.5997039337753
A430005L14Rik	A430005L14Rik	148.964212918379	-0.42939375364567	0.186869876129248	-2.29782222014574	0.0215719095651792	0.0850490862954658	OK	167.436762540817	124.334146755129
A430033K04Rik	A430033K04Rik	56.71957210296	-0.303958048914118	0.263922083807705	-1.15169615414064	0.249445953192168	0.459437801447157	OK	61.7468115301116	50.0165862000913
A430035B10Rik	A430035B10Rik	13.4678197639681	0.241882096466596	0.554897864079042	0.435903816043777	0.662906516321973	0.816988321258673	OK	12.4906857930203	14.7706650585652
A430046D13Rik	A430046D13Rik	77.7245925585706	-0.169337012518052	0.231610828846335	-0.731127354284459	0.464701367483755	0.670260145031537	OK	81.5975170282106	72.5606932657172
A430057M04Rik	A430057M04Rik	7.10943245867065	-0.0954011384379899	0.687215476830814	-0.138822744327507	0.889590220635188	0.947773058981394	OK	7.30989498250681	6.84214909355577
A430078G23Rik	A430078G23Rik	1.3195519414229	1.21597400773539	1.60266305668946	0.758720931801574	0.448019512775754	NaN	Low	0.842093645887878	1.95616300213626
A430078I02Rik	A430078I02Rik	0.539095914387857	-2.52974225492596	2.63278435347702	-0.960861929912724	0.33662159484226	NaN	Low	0.834973781793574	0.144592091180235
A430085M09Rik	A430085M09Rik	0	NaN	NaN	NaN	NaN	NaN	Low	NaN	NaN
A430088P11Rik	A430088P11Rik	42.6618980187247	-0.691340740674161	0.324515058678869	-2.13038107842722	0.0331401646560484	0.116875942279611	OK	50.9801533588516	31.5708908985555
A430089I19Rik	A430089I19Rik	0	NaN	NaN	NaN	NaN	NaN	Low	NaN	NaN
A430090L17Rik	A430090L17Rik	1.74158359067331	0.358161272793057	1.37285820288786	0.260887302155206	0.794179417259908	0.893541312470385	OK	1.55392027787362	1.9918013410729
A430093F15Rik	A430093F15Rik	4.00334302780255	-0.352948406057091	1.08361302558453	-0.325714436541312	0.744640420597472	0.864559766518241	OK	4.41386605948333	3.45597898556152
A4galt	A4galt	58.0866696962034	-1.5449195372909	0.29939645945803	-5.16011291545506	2.46800943618199e-07	5.57413399649776e-06	OK	80.8661509978307	27.7140279607004
A4gnt	A4gnt	6.75759309860171	0.0568131237112067	0.715783313248155	0.0793719588871027	0.936736771824408	0.971176339571074	OK	6.64323776387713	6.91006687823447
A530006G24Rik	A530006G24Rik	0	NaN	NaN	NaN	NaN	NaN	Low	NaN	NaN
A530010L16Rik	A530010L16Rik	0.589543386794065	0.166567952241863	2.3870027526016	0.0697812149819772	0.944367798997824	NaN	Low	0.560162408796003	0.628718024124816
A530013C23Rik	A530013C23Rik	13.3700871651517	1.36267324988135	0.556191462442012	2.45000749184175	0.0142853242366312	0.0622690492557739	OK	7.98906608392728	20.5447819401176
A530016L24Rik	A530016L24Rik	0.211511363158163	-1.55242497281978	3.801819990037	-0.408337316571547	0.683026046390134	NaN	Low	0.294771189134404	0.100498261856508
A530021J07Rik	A530021J07Rik	0	NaN	NaN	NaN	NaN	NaN	Low	NaN	NaN
A530032D15Rik	A530032D15Rik	0.111926217567517	-0.981121389813367	3.81694647031143	-0.25704352875908	0.797145170574498	NaN	Low	0.141941657237326	0.0719056313411041
A530046M15Rik	A530046M15Rik	0.105755681579082	-0.981121389813367	3.81694647031143	-0.25704352875908	0.797145170574498	NaN	Low	0.134116358363872	0.0679414458660273
A530050N04Rik	A530050N04Rik	1.78314592159093	-0.511040206173752	1.39086726038217	-0.367425577357636	0.713301595800708	0.847651848955715	OK	2.04450728624873	1.4346641020472
A530053G22Rik	A530053G22Rik	0	NaN	NaN	NaN	NaN	NaN	Low	NaN	NaN
A530058N18Rik	A530058N18Rik	0	NaN	NaN	NaN	NaN	NaN	Low	NaN	NaN
A530064D06Rik	A530064D06Rik	0	NaN	NaN	NaN	NaN	NaN	Low	NaN	NaN
A530065N20Rik	A530065N20Rik	0.532701286048959	0.6265851002064	2.38302539923616	0.262936811503244	0.792599282801514	NaN	Low	0.432000761481157	0.666968652139361
A530072M11Rik	A530072M11Rik	9.76070762172012	-0.410720664429609	0.63691526612606	-0.644859192852693	0.51901843842582	0.71428763303667	OK	10.9202117476464	8.21470212048515
A530088E08Rik	A530088E08Rik	1.28179120291166	-0.19573226182147	1.84115346986976	-0.106309585281511	0.915336726734993	NaN	Low	1.35549348101064	1.18352149877968
A630001G21Rik	A630001G21Rik	24.9251004972344	1.53110324149718	0.451332611069729	3.39240552077152	0.000692818203651382	0.00554642815822548	OK	13.7705533194503	39.7978300676131
A630001O12Rik	A630001O12Rik	0	NaN	NaN	NaN	NaN	NaN	Low	NaN	NaN
A630010A05Rik	A630010A05Rik	0	NaN	NaN	NaN	NaN	NaN	Low	NaN	NaN
A630012P03Rik	A630012P03Rik	0.223852435135033	-1.59736400350846	3.80011288135843	-0.420346461639174	0.674232373106808	NaN	Low	0.313930810148779	0.103747935116706
A630019I02Rik	A630019I02Rik	1.42835558965135	-0.709211738218864	1.72732749177001	-0.410583251640445	0.681378146709023	NaN	Low	1.71354806986023	1.04809894937284
A630023A22Rik	A630023A22Rik	12.7814959338123	0.978809996778641	0.568455857647189	1.72187511767385	0.085092143281314	0.226218053831035	OK	9.02600912695964	17.7888116762824
A630023P12Rik	A630023P12Rik	0	NaN	NaN	NaN	NaN	NaN	Low	NaN	NaN
A630066F11Rik	A630066F11Rik	7.69411785336104	1.17753218933808	0.705262062810015	1.66963778633771	0.0949910495975544	0.245294762645422	OK	4.99354649867638	11.2948796596073
A630072M18Rik	A630072M18Rik	46.9982787513202	0.0682332913733691	0.282779888525494	0.241294710628679	0.809326710106243	0.901981070731944	OK	46.0425924171949	48.2725271968206
A630073D07Rik	A630073D07Rik	0	NaN	NaN	NaN	NaN	NaN	Low	NaN	NaN
A630075F10Rik	A630075F10Rik	0	NaN	NaN	NaN	NaN	NaN	Low	NaN	NaN
A630076J17Rik	A630076J17Rik	0.130611172371668	0.703155285092395	3.81677108603867	0.184227785539578	0.853834762814971	NaN	Low	0.102910759721881	0.167545055904717
A630077J23Rik	A630077J23Rik	0.105755681579082	-0.981121389813367	3.81694647031143	-0.25704352875908	0.797145170574498	NaN	Low	0.134116358363872	0.0679414458660273
A630089N07Rik	A630089N07Rik	6.48479232117129	-0.366197920435702	0.692086034050761	-0.529121962326498	0.596720847022191	0.774568647151888	OK	7.17404002035572	5.56579538892539
A630095E13Rik	A630095E13Rik	0.105755681579082	-0.981121389813367	3.81694647031143	-0.25704352875908	0.797145170574498	NaN	Low	0.134116358363872	0.0679414458660273
A630095N17Rik	A630095N17Rik	1.55891009355241	-2.96046104395207	1.77409765796331	-1.66871368701919	0.0951741353149761	NaN	Low	2.48832994519203	0.319683624699581
A730004F24Rik	A730004F24Rik	0	NaN	NaN	NaN	NaN	NaN	Low	NaN	NaN
A730006G06Rik	A730006G06Rik	0.213510280567935	-0.981121389813367	3.81694647031143	-0.25704352875908	0.797145170574498	NaN	Low	0.270767687139413	0.137167071805965
A730008H23Rik	A730008H23Rik	179.385890800875	0.0238236869044119	0.216146254950163	0.110220215982483	0.91223472991736	0.958301169539446	OK	178.114881840128	181.080569415205
A730013G03Rik	A730013G03Rik	0.941582990510748	1.43726996386817	1.83758503302648	0.782151540220703	0.434125519988012	NaN	Low	0.543628478299512	1.4721890067924
A730017C20Rik	A730017C20Rik	5.52268849225336	0.375964061495508	0.798616579781822	0.47076916634791	0.637805585539792	0.801670224591635	OK	4.89778728554373	6.35589010119954
A730017L22Rik	A730017L22Rik	37.4945422901219	-0.417095261023395	0.305921153089787	-1.36340771735055	0.172754050243518	0.364539914065299	OK	42.015446053674	31.4666706053859
A730018C14Rik	A730018C14Rik	0	NaN	NaN	NaN	NaN	NaN	Low	NaN	NaN
A730020E08Rik	A730020E08Rik	4.02532372205459	-0.116645501217644	0.91469985204349	-0.127523253619263	0.898526269701285	0.95205734624521	OK	4.16392953032777	3.84051597769034
A730020M07Rik	A730020M07Rik	3.20346151128767	-2.81173468869106	1.27458075030797	-2.206007495415	0.0273834749018451	0.101236878602596	OK	5.06502173000432	0.721381219665472
A730035I17Rik	A730035I17Rik	1.21600451422167	0.12660109800464	1.73724312406007	0.0728747152607881	0.941905814730704	NaN	Low	1.17001362875831	1.27732569483948
A730036I17Rik	A730036I17Rik	0.434260734123879	0.169157909434879	2.87494992275873	0.0588385585765473	0.95308069634286	NaN	Low	0.412279970729177	0.463568418650149
A730043L09Rik	A730043L09Rik	0	NaN	NaN	NaN	NaN	NaN	Low	NaN	NaN
A730046J19Rik	A730046J19Rik	0.798951987244278	0.140446639326453	2.13891015869883	0.0656627108694886	0.947646360729052	NaN	Low	0.765411762780809	0.843672286528904
A730056A06Rik	A730056A06Rik	10.7944187055663	1.82767766988141	0.682558957320562	2.67768468976819	0.00741329692800618	0.0376142531009141	OK	5.15811010758851	18.3094968362033
A730063M14Rik	A730063M14Rik	10.8628847443554	0.445009294280568	0.705306609338856	0.630944455061484	0.528076843329572	0.722032303494026	OK	9.40629490446487	12.805004530876
A730081D07Rik	A730081D07Rik	18.165993735916	0.268591635923593	0.455920625100496	0.589119292123247	0.555781252671574	0.742901389853336	OK	16.7013040129597	20.1189133665242
A730082K24Rik	A730082K24Rik	0.0921595033527085	0.701337928927747	3.81684727335299	0.183747967550099	0.854211176856619	NaN	Low	0.0726643277279265	0.118153070852418
A730085K08Rik	A730085K08Rik	3.68998206038064	-0.398056430668429	1.13895185538649	-0.349493640829404	0.726718744090205	0.855032203477012	OK	4.11523922553075	3.12297250684716
A730090N16Rik	A730090N16Rik	1.43214884880772	2.48067600217198	1.73614979865543	1.42883753699891	0.153050933919405	NaN	Low	0.483256396352221	2.69733878541505
A730098A19Rik	A730098A19Rik	0	NaN	NaN	NaN	NaN	NaN	Low	NaN	NaN
A830009L08Rik	A830009L08Rik	0.211511363158163	-1.55242497281978	3.801819990037	-0.408337316571547	0.683026046390134	NaN	Low	0.294771189134404	0.100498261856508
A830010M20Rik	A830010M20Rik	37.6673237912243	-0.248091873285943	0.311897703332457	-0.795427060331696	0.426365124181093	0.6382672953541	OK	40.4030241341426	34.019723334
A830011K09Rik	A830011K09Rik	0.336557312342011	-1.74645918045731	3.53458817296078	-0.494105421903897	0.621231728943392	NaN	Low	0.48137606774628	0.143465638469652
A830018L16Rik	A830018L16Rik	0.613842226726467	1.9845651794737	2.94599036228783	0.673649583134585	0.500534122080685	NaN	Low	0.270716612715522	1.07134304540773
A830019L24Rik	A830019L24Rik	0	NaN	NaN	NaN	NaN	NaN	Low	NaN	NaN
A830019P07Rik	A830019P07Rik	0.71345878501369	-0.366330931690963	2.0983927743734	-0.174576912465948	0.861412091150965	NaN	Low	0.789316789410426	0.612314779151376
A830029E22Rik	A830029E22Rik	1.50269071784231	-1.94569609591068	1.72456440950607	-1.12822466078141	0.259225051604823	NaN	Low	2.20116020715395	0.571398065426788
A830035O19Rik	A830035O19Rik	60.1079550511633	0.0468820263905558	0.291530447661798	0.160813481976137	0.872240306362748	0.938821663831641	OK	59.2689628284102	61.2266113481674
A830036E02Rik	A830036E02Rik	77.0719341824887	0.277803814019711	0.222315343471513	1.24959352639242	0.21144806912311	0.411475954057972	OK	70.6429805517424	85.6438723568172
A830052D11Rik	A830052D11Rik	0.111926217567517	-0.981121389813366	3.81694647031143	-0.25704352875908	0.797145170574499	NaN	Low	0.141941657237326	0.071905631341104
A830082K12Rik	A830082K12Rik	0	NaN	NaN	NaN	NaN	NaN	Low	NaN	NaN
A830082N09Rik	A830082N09Rik	7.7511811122186	0.428260387645504	0.707267555688689	0.605513973037393	0.544837543221835	0.735076663380883	OK	6.7512024938797	9.08448593667047
A930001A20Rik	A930001A20Rik	0	NaN	NaN	NaN	NaN	NaN	Low	NaN	NaN
A930001C03Rik	A930001C03Rik	21.6094084917525	-0.359309106451563	0.420485445688118	-0.854510209892186	0.39282235477104	0.607339393108306	OK	23.8641875786279	18.6030363759187
A930002C04Rik	A930002C04Rik	1.3548812774259	-1.63156586556743	1.74737048615273	-0.933726349676264	0.350445069304107	NaN	Low	1.90896980515118	0.616096573792185
A930003A15Rik	A930003A15Rik	0	NaN	NaN	NaN	NaN	NaN	Low	NaN	NaN
A930003O13Rik	A930003O13Rik	0	NaN	NaN	NaN	NaN	NaN	Low	NaN	NaN
A930004D18Rik	A930004D18Rik	55.732627509971	-0.119662018078233	0.256093093249459	-0.467259841176861	0.64031398454915	0.803329633655143	OK	57.7009746933082	53.1081645988548
A930005H10Rik	A930005H10Rik	28.4735246186454	-0.635712962552647	0.374085113390352	-1.69938054147931	0.0892475058877446	0.23429574106961	OK	33.6063241404007	21.6297919229715
A930006I01Rik	A930006I01Rik	0.475033732089494	0.912101341852709	3.15495463180808	0.289101254470334	0.772503893640644	NaN	Low	0.34475006356155	0.648745290126754
A930006K02Rik	A930006K02Rik	1.20216883748098	2.1752955847003	1.67522449037882	1.29850989953496	0.19411217679765	NaN	Low	0.479488011844984	2.16574327166231
A930007A09Rik	A930007A09Rik	16.0814269843147	0.215307572009381	0.490985701370297	0.438521063665352	0.661008604392832	0.815503122709269	OK	15.0437234425931	17.4650317066103
A930007I19Rik	A930007I19Rik	2.44297327834995	0.436420867653363	1.24512399290948	0.350503941887409	0.725960532358767	0.854468380631038	OK	2.12176033375088	2.87125720448204
A930009A15Rik	A930009A15Rik	0.223852435135034	-1.59736400350846	3.80011288135843	-0.420346461639174	0.674232373106808	NaN	Low	0.313930810148779	0.103747935116706
A930011G23Rik	A930011G23Rik	0.223852435135034	-1.59736400350846	3.80011288135843	-0.420346461639174	0.674232373106808	NaN	Low	0.313930810148779	0.103747935116706
A930012L18Rik	A930012L18Rik	38.6650121329051	-0.126912817485669	0.356687289516366	-0.355809756096862	0.721983042305045	0.851947778902455	OK	40.1126960756335	36.7347668759339
A930013F10Rik	A930013F10Rik	296.983522351797	-0.420506843620516	0.14187956059337	-2.96382961620314	0.00303836467198169	0.0185882853464066	OK	333.075259519795	248.861206127799
A930015D03Rik	A930015D03Rik	37.6682651412119	-0.536456007146043	0.364176802685031	-1.47306473995822	0.140733579924824	0.317573431975954	OK	43.4510577716301	29.9578749673211
A930016O22Rik	A930016O22Rik	5.7778534928163	1.67198189829493	0.866333486018265	1.92995183180496	0.0536128063044806	0.165103338673021	OK	2.98276425209686	9.50463914710889
A930017K11Rik	A930017K11Rik	0.224394586789369	-0.981121389813366	3.81694647031143	-0.25704352875908	0.797145170574499	NaN	Low	0.284570855838622	0.144159561390364
A930017M01Rik	A930017M01Rik	0	NaN	NaN	NaN	NaN	NaN	Low	NaN	NaN
A930018P22Rik	A930018P22Rik	1.99228672939001	0.756933510758337	1.29305698215944	0.585382950018365	0.558290250527126	0.744824760962004	OK	1.53765071616198	2.59846808036073
A930019D19Rik	A930019D19Rik	0	NaN	NaN	NaN	NaN	NaN	Low	NaN	NaN
A930024E05Rik	A930024E05Rik	23.0077643662963	-1.02392792206525	0.454813168979608	-2.2513154673214	0.0243655638417582	0.0931842854917193	OK	29.4145639035069	14.4653649833487
A930031H19Rik	A930031H19Rik	0	NaN	NaN	NaN	NaN	NaN	Low	NaN	NaN
A930033H14Rik	A930033H14Rik	11.9611721568734	0.449778287574373	0.519055098110986	0.866532838635563	0.386198026059104	0.60081787798873	OK	10.3400182685113	14.1227106746895
A930037H05Rik	A930037H05Rik	11.7937019252935	0.473225496368413	0.574728629191778	0.823389461273043	0.410286554173412	0.623612955177638	OK	10.1114102066872	14.0367575501019
A930041C12Rik	A930041C12Rik	0.177879771664109	0.703155285092396	3.81677108603867	0.184227785539579	0.853834762814971	NaN	Low	0.140154491447464	0.228180145286303
AA387883	AA387883	0	NaN	NaN	NaN	NaN	NaN	Low	NaN	NaN
AA388235	AA388235	22.9557051172327	0.248531127172861	0.402728960512038	0.617117594068411	0.537157164586763	0.729274551052141	OK	21.2440680156066	25.2378879194009
AA413626	AA413626	3.45173648472784	-0.174099361470756	1.06324545018027	-0.163743340205442	0.869933197436289	0.937590586454243	OK	3.62851680601764	3.21602938967477
AA414768	AA414768	6.07280826953763	-0.910664385069851	0.77984055184395	-1.16775715614758	0.242904734478948	0.451298252739157	OK	7.59668044130279	4.04097870718408
AA465934	AA465934	1.76554861759815	1.80116145719848	1.46290722908334	1.23122055957512	0.218240383920599	0.420631214471508	OK	0.854986023358053	2.97963207658494
AA467197	AA467197	6.87588770929038	1.34746426476845	0.877295067818342	1.53593051436995	0.124555423250986	0.292558955806588	OK	4.13713992444779	10.5275514224138
AA536875	AA536875	0	NaN	NaN	NaN	NaN	NaN	Low	NaN	NaN
AA543186	AA543186	5.08861336964448	0.0769623636832297	0.820240030511311	0.0938290754174163	0.925244934723623	0.96533867176009	OK	4.97185684109177	5.24428874104809
AA543401	AA543401	0	NaN	NaN	NaN	NaN	NaN	Low	NaN	NaN
AA545190	AA545190	0	NaN	NaN	NaN	NaN	NaN	Low	NaN	NaN
AA619741	AA619741	0	NaN	NaN	NaN	NaN	NaN	Low	NaN	NaN
AA792892	AA792892	0.105755681579082	-0.981121389813367	3.81694647031143	-0.25704352875908	0.797145170574498	NaN	Low	0.134116358363872	0.0679414458660273
AA986860	AA986860	1666.14466234656	0.226846457435846	0.111166489218732	2.04060107528898	0.0412904952208815	0.13706511019236	OK	1552.82767167688	1817.23398323946
AB124611	AB124611	10.6591905852769	-0.236526494156826	0.589704524305381	-0.401093232980421	0.688351482844317	0.832995594815476	OK	11.3978366603383	9.67432915186164
AF067061	AF067061	0	NaN	NaN	NaN	NaN	NaN	Low	NaN	NaN
AF067063	AF067063	0	NaN	NaN	NaN	NaN	NaN	Low	NaN	NaN
AF357355	AF357355	0	NaN	NaN	NaN	NaN	NaN	Low	NaN	NaN
AF357359	AF357359	0	NaN	NaN	NaN	NaN	NaN	Low	NaN	NaN
AF357399	AF357399	0.888371621551902	1.60070166256276	1.86900458314649	0.856446087396941	0.391751081527166	NaN	Low	0.474748652679198	1.43986891338217
AF357425	AF357425	0	NaN	NaN	NaN	NaN	NaN	Low	NaN	NaN
AF357426	AF357426	0	NaN	NaN	NaN	NaN	NaN	Low	NaN	NaN
AF366264	AF366264	4.08822682836567	-0.257764507143148	0.896774387451258	-0.287435179628342	0.773779127683422	0.882072145032483	OK	4.3965177247846	3.6771722998071
AF529169	AF529169	0	NaN	NaN	NaN	NaN	NaN	Low	NaN	NaN
AI115009	AI115009	0.105755681579082	-0.981121389813367	3.81694647031143	-0.25704352875908	0.797145170574498	NaN	Low	0.134116358363872	0.0679414458660273
AI182371	AI182371	13.5871680751557	0.300966803114734	0.541268122747017	0.556040140674241	0.578183414283284	0.759878700740069	OK	12.3585367706275	15.2253431478599
AI197445	AI197445	17.2836741276789	-1.02940753756524	0.47803071794002	-2.15343386718174	0.0312845963274018	0.11193014569194	OK	22.119123407828	10.8364084208134
AI314278	AI314278	0.318951886336173	-1.71878603972336	3.59686126627264	-0.477857196172735	0.63275184864357	NaN	Low	0.454586758873304	0.138105389619999
AI413582	AI413582	154.880250605906	-0.431018943939918	0.195130549778417	-2.20887474785146	0.0271833540722234	0.100740247073562	OK	174.156566633738	129.17849590213
AI427809	AI427809	2.04840879308156	1.12760173952354	1.42883643610964	0.789174821572795	0.430009835822283	0.641662503990121	OK	1.35850840654361	2.96827597513217
AI429214	AI429214	100.240272553844	-0.183905913651715	0.275039357797969	-0.668653079777781	0.503716804470355	0.701092112966237	OK	105.65988079862	93.0141282274757
AI450353	AI450353	16.8493390580619	0.0604994729716401	0.487585378356537	0.124079752300122	0.901252129582598	0.953164849803048	OK	16.5456549059391	17.2542512608922
AI463170	AI463170	0.435387662966396	-2.2824299148242	3.17514877441123	-0.718841880172192	0.472238350069272	NaN	Low	0.66015642410776	0.135695981444577
AI464131	AI464131	38.9021080513886	-0.367111981460688	0.303386285444602	-1.21004804459997	0.226260457735055	0.430828946691979	OK	43.0469169211772	33.3756962250039
AI467606	AI467606	18.6289976304232	0.15626262157676	0.472232102691797	0.330902157405306	0.740718392315799	0.861918723691812	OK	17.758357433177	19.7898512267515
AI504432	AI504432	5.98235300635875	0.776870625172866	0.77686580912682	1.00000619932811	0.317307507760386	0.535038340819526	OK	4.5815551240615	7.85008351608841
AI506816	AI506816	1.8917394816466	0.891963819955477	1.5422460445754	0.578353773765747	0.563025296393759	0.748273421600212	OK	1.38413674452892	2.56854313113685
AI507597	AI507597	0.548229042001535	0.0103803694501893	2.42793251229267	0.00427539455797607	0.996588739083259	NaN	Low	0.54653764752573	0.550484234635942
AI593442	AI593442	0.111926217567517	-0.981121389813366	3.81694647031143	-0.25704352875908	0.797145170574499	NaN	Low	0.141941657237326	0.071905631341104
AI597479	AI597479	298.65201256937	0.0625098826798927	0.130366924529393	0.479491887267763	0.631588738289013	0.798199826719017	OK	293.089886369195	306.06818083627
AI606473	AI606473	0.111926217567517	-0.981121389813367	3.81694647031143	-0.25704352875908	0.797145170574498	NaN	Low	0.141941657237326	0.0719056313411041
AI646519	AI646519	0	NaN	NaN	NaN	NaN	NaN	Low	NaN	NaN
AI661453	AI661453	2435.40312544919	-0.511850761836996	0.0920035953110582	-5.56337782351289	2.64602138962245e-08	7.60197477284965e-07	OK	2792.90881713639	1958.72886986624
AI662270	AI662270	20.5332657237894	0.296087797832259	0.421461030192034	0.702527105999219	0.482350503619794	0.684393526550955	OK	18.7068584591066	22.9684754100331
AI837181	AI837181	321.80058425354	-0.155242421158117	0.149709850764785	-1.03695528627589	0.299756696190818	0.517086210292891	OK	336.513713382291	302.183078748539
AI839979	AI839979	3.72538903520639	2.11403074444318	1.07515315780012	1.96626008964965	0.0492685744701802	0.155664805045093	OK	1.53516015069464	6.64569421455538
AI847159	AI847159	0.731977516942508	-0.939179640028283	2.21113036224967	-0.424750912955098	0.671018264755448	NaN	Low	0.920794596651918	0.480221410663294
AI854703	AI854703	5.89174393676031	-2.06852350616539	1.02634924885258	-2.01541873633942	0.0438607928914844	0.143267986678178	OK	8.7466320210184	2.08522649108287
AI987944	AI987944	69.4835140598979	-0.496037819847063	0.234346425012504	-2.11668609760356	0.0342864975098806	0.119842304580872	OK	79.3818101186797	56.2857859815221
AU015228	AU015228	0	NaN	NaN	NaN	NaN	NaN	Low	NaN	NaN
AU015791	AU015791	0	NaN	NaN	NaN	NaN	NaN	Low	NaN	NaN
AU015836	AU015836	0.105755681579082	-0.981121389813367	3.81694647031143	-0.25704352875908	0.797145170574498	NaN	Low	0.134116358363872	0.0679414458660273
AU016765	AU016765	0	NaN	NaN	NaN	NaN	NaN	Low	NaN	NaN
AU018091	AU018091	11.2760449644082	-0.279197700132533	0.566798869118148	-0.492586904005158	0.622304503299462	0.79254936521644	OK	12.1956916519898	10.049849380966
AU019990	AU019990	0.617410157254819	0.858644726385925	2.11761930042367	0.405476435832511	0.685127336066814	NaN	Low	0.457825223204775	0.830190069321545
AU021063	AU021063	0.290228160424182	0.569383174462257	3.72673616185825	0.152783333655245	0.878569141235631	NaN	Low	0.240378273917015	0.356694675767071
AU021092	AU021092	27.2188188571795	-0.180505879221185	0.35828345611795	-0.503807463445259	0.614396682484059	0.78684087972555	OK	28.663540769211	25.292522974471
AU022252	AU022252	85.8705549873462	-0.420924227071821	0.281300613896606	-1.49635019007294	0.134562422349814	0.30805118454817	OK	96.3162153724637	71.9430078071895
AU022751	AU022751	0	NaN	NaN	NaN	NaN	NaN	Low	NaN	NaN
AU022754	AU022754	10.4205092614797	0.527750788317115	0.611151958339228	0.863534479626392	0.387843670523918	0.602643341119508	OK	8.76194825839309	12.6319239322618
AU022793	AU022793	0	NaN	NaN	NaN	NaN	NaN	Low	NaN	NaN
AU023762	AU023762	0.337130302652801	-1.74557285616402	3.53241847542045	-0.494158002034641	0.621194597509754	NaN	Low	0.482141482618164	0.143782062698985
AU040320	AU040320	567.741138287702	-0.0218600364449322	0.123374555023453	-0.177184318442135	0.859363612849284	0.932360838734174	OK	571.423884895047	562.830809477908
AU040972	AU040972	0	NaN	NaN	NaN	NaN	NaN	Low	NaN	NaN
AU041133	AU041133	24.3274828955767	0.159682938104452	0.361007495525631	0.44232582448725	0.658253446130149	0.81348035030191	OK	23.1654860494114	25.8768120237971
AV026068	AV026068	0	NaN	NaN	NaN	NaN	NaN	Low	NaN	NaN
AV039307	AV039307	2.51492041182703	0.0641089406892231	1.32265088559897	0.0484700395147665	0.961341641370521	0.983631201009407	OK	2.46688068708316	2.57897337815219
AV051173	AV051173	2.12446646758144	-0.0869851507419278	1.7030889115646	-0.0510749322312338	0.959265811096286	0.982528116965253	OK	2.17911095435509	2.05160715188325
AV064505	AV064505	0	NaN	NaN	NaN	NaN	NaN	Low	NaN	NaN
AV205837	AV205837	0	NaN	NaN	NaN	NaN	NaN	Low	NaN	NaN
AV320801	AV320801	0.223852435135034	-1.59736400350846	3.80011288135843	-0.420346461639174	0.674232373106808	NaN	Low	0.313930810148779	0.103747935116706
AW011738	AW011738	84.1226039989905	-0.159238385833252	0.210709954574663	-0.755723127341984	0.449815214827239	0.658454054145104	OK	88.0668269741914	78.8636400320561
AW046200	AW046200	3.57748269960879	1.14634962404797	1.07148216870206	1.0698727963309	0.284676569507531	0.501214887400424	OK	2.3534758260688	5.20949186432877
AW112010	AW112010	1.19720564834352	-2.48135873215256	2.22635609837156	-1.11453811632718	0.265048401860056	NaN	Low	1.8470399440378	0.330759920751158
AW146154	AW146154	105.084202845357	-0.233162457579343	0.265718625721458	-0.87747878774504	0.380226635495347	0.595643014766265	OK	112.264242668812	95.5108164140821
AW209491	AW209491	92.4357580778677	-0.0227233482148593	0.193154892102704	-0.11764314104339	0.906350420661098	0.95546680913457	OK	93.0590101233678	91.6047553505342
AW495222	AW495222	0	NaN	NaN	NaN	NaN	NaN	Low	NaN	NaN
AW549542	AW549542	0.105755681579082	-0.981121389813367	3.81694647031143	-0.25704352875908	0.797145170574498	NaN	Low	0.134116358363872	0.0679414458660273
AW549877	AW549877	1538.97660685774	0.295416442104186	0.121846651651907	2.42449372304572	0.0153297483327571	0.0656995343463504	OK	1402.39942566142	1721.07951511951
AW551984	AW551984	24.7410193770826	5.43710050946046	0.773980176826555	7.02485757678376	2.14284715282783e-12	1.30730750801803e-10	OK	1.29270624432064	56.0054368874319
AW554918	AW554918	158.364897753618	0.0237210162749335	0.158611369604507	0.149554324725152	0.881116246369689	0.943213436265674	OK	157.247670686234	159.854533843463
AW822252	AW822252	0.375638144563922	0.90678732189859	2.98950397872728	0.303323671201346	0.761643208402058	NaN	Low	0.273202806822781	0.512218594885443
AY074887	AY074887	4.02483717618859	1.25256243284948	0.900361648418242	1.39117701764618	0.164171754590962	0.353183770448357	OK	2.52727344017326	6.02158882420901
AY358078	AY358078	0.224394586789369	-0.981121389813367	3.81694647031143	-0.25704352875908	0.797145170574498	NaN	Low	0.284570855838622	0.144159561390364
AY512915	AY512915	0	NaN	NaN	NaN	NaN	NaN	Low	NaN	NaN
AY512931	AY512931	0.0921595033527085	0.701337928927747	3.81684727335299	0.183747967550099	0.854211176856619	NaN	Low	0.0726643277279265	0.118153070852418
AY702102	AY702102	0	NaN	NaN	NaN	NaN	NaN	Low	NaN	NaN
AY702103	AY702103	0	NaN	NaN	NaN	NaN	NaN	Low	NaN	NaN
AY761184	AY761184	0	NaN	NaN	NaN	NaN	NaN	Low	NaN	NaN
AY761185	AY761185	0	NaN	NaN	NaN	NaN	NaN	Low	NaN	NaN
Aaas	Aaas	189.903698787029	0.0351978280967951	0.180142862455771	0.195388413490081	0.845088886505395	0.924470750523021	OK	187.914702944294	192.555693244009
Aacs	Aacs	932.009235338793	0.223794359850105	0.124428810248398	1.79857349277344	0.0720861735231609	0.202616662107225	OK	869.480799735144	1015.38048281033
Aadac	Aadac	408.507211121591	1.77163671902911	0.142128416745984	12.4650422455309	1.15810397760875e-35	8.06093009505585e-33	OK	200.765548962278	685.496094000676
Aadacl2	Aadacl2	219.304590049199	0.495548079621477	0.154556699850951	3.20625427496424	0.00134475101899135	0.0096067295489802	OK	186.538586982101	262.992594138663
Aadacl3	Aadacl3	131.914195246643	0.834753693745711	0.213098867963349	3.91721317773157	8.95785288515897e-05	0.000974230122375279	OK	98.7523457915115	176.129994520151
Aadacl4	Aadacl4	91.377456110464	2.25249376508833	0.344010212186987	6.54775261108813	5.84093693436416e-11	2.80383282996609e-09	OK	34.962345593547	166.597603466353
Aadat	Aadat	0	NaN	NaN	NaN	NaN	NaN	Low	NaN	NaN
Aaed1	Aaed1	147.2079520956	0.12175823526583	0.171844814247881	0.708535988116565	0.478612471740941	0.682006815473206	OK	141.854362914982	154.346071003091
Aagab	Aagab	825.07901534287	-0.594859507868753	0.11816599152194	-5.03410076120169	4.80097111355178e-07	9.94820983245174e-06	OK	964.790816110777	638.796614318995
Aak1	Aak1	994.668575854125	0.170325084501698	0.130753309979994	1.30264453364706	0.19269614644472	0.390503124614989	OK	943.972393777322	1062.26348528986
Aamdc	Aamdc	73.7189603269864	-0.291554102033283	0.285147298219985	-1.0224684009047	0.306559260988796	0.524097573241201	OK	79.9918725314125	65.3550773877517
Aamp	Aamp	2073.14758754246	-0.0708404114246765	0.0824446638886434	-0.859247986265788	0.390203713955212	0.605191176778182	OK	2116.61386747004	2015.19254763902
Aanat	Aanat	0.993545585788126	-1.23636435476864	1.89714845220495	-0.651696156582622	0.514597202490397	NaN	Low	1.31886846887165	0.559781741676758
Aar2	Aar2	306.331066062892	-0.0882146483973015	0.139644555660163	-0.631708468549102	0.527577393313578	0.72170739894683	OK	314.321181571816	295.67757871766
Aard	Aard	0.547026982292234	-2.54575150634311	2.6227179343404	-0.970653943762103	0.331720633773968	NaN	Low	0.848333856156472	0.145284483806583
Aars	Aars	508.416668186597	0.129163999386375	0.118988836926639	1.08551358869075	0.277694248526284	0.492966847633085	OK	488.79642715913	534.576989556553
Aars2	Aars2	160.323482345609	0.0855161205452948	0.167185670995899	0.511503886881506	0.608998267412654	0.783202357343576	OK	156.234560466202	165.775378184819
Aarsd1	Aarsd1	179.279753038459	-0.243129954564177	0.151690030483666	-1.60280773752207	0.108977108034522	0.269084675055725	OK	192.044371185812	162.260262175322
Aasdh	Aasdh	177.520700657316	0.0778113915183454	0.176933733286337	0.439777028795412	0.660098606543758	0.814828687079917	OK	173.402461762581	183.011685850296
Aasdhppt	Aasdhppt	283.78627033035	-0.0309790991726998	0.125223485233583	-0.247390488412886	0.804606034607257	0.899732160649987	OK	286.393783873807	280.309585605739
Aass	Aass	1.39734867099285	-2.05887841878828	1.77525210067906	-1.15976678354625	0.246143771341295	NaN	Low	2.07233578471722	0.497365852693698
Aatf	Aatf	274.074706267054	0.241088510319751	0.147400016811973	1.63560707477591	0.101921848746253	0.256910167876768	OK	254.255417902199	300.500424086859
Aatk	Aatk	14.2779886450789	0.175679629866667	0.520573260973573	0.337473402952184	0.735760058756435	0.860052960285289	OK	13.5272474743345	15.2789768727381
Abat	Abat	11.96401003343	0.44227340530005	0.509520435222469	0.86801897377667	0.385383945734654	0.600358381060398	OK	10.3696968870869	14.0897608952207
Abca1	Abca1	1684.237740296	0.80987438133424	0.112557694393646	7.19519341344962	6.23722860846627e-13	4.08165306330958e-11	OK	1273.29512890843	2232.16122214611
Abca12	Abca12	4305.77811348808	0.440756516314636	0.162101292548826	2.71901913540804	0.00654758201395332	0.0341728436876848	OK	3733.97450875706	5068.18291979611
Abca13	Abca13	0.105755681579082	-0.981121389813367	3.81694647031143	-0.25704352875908	0.797145170574498	NaN	Low	0.134116358363872	0.0679414458660273
Abca14	Abca14	0.177879771664109	0.703155285092396	3.81677108603867	0.184227785539579	0.853834762814971	NaN	Low	0.140154491447464	0.228180145286303
Abca15	Abca15	0.329072970736701	-1.96985312344087	3.53788224946014	-0.556788774906642	0.577671754136004	NaN	Low	0.483338134970181	0.123386085092061
Abca16	Abca16	0	NaN	NaN	NaN	NaN	NaN	Low	NaN	NaN
Abca17	Abca17	0.130611172371668	0.703155285092396	3.81677108603867	0.184227785539579	0.853834762814971	NaN	Low	0.102910759721881	0.167545055904718
Abca2	Abca2	736.578766325745	-0.257337646094175	0.107745620733227	-2.38838148913106	0.0169227652698847	0.0708028154584002	OK	792.03341002718	662.639241390498
Abca3	Abca3	1134.07877544296	-0.557774769323758	0.110549618882082	-5.04546985294188	4.52408226601443e-07	9.43832040047397e-06	OK	1314.75469937249	893.177543536911
Abca4	Abca4	111.852047266975	-0.858897629264149	0.256812858040872	-3.34444947895659	0.00082446044128258	0.00639238619613172	OK	138.47675264567	76.3524400953827
Abca5	Abca5	1447.66691388338	0.336024160106549	0.184215473952382	1.82408216257342	0.0681396517729555	0.19547067958023	OK	1301.38734842993	1642.70633448796
Abca6	Abca6	16.6700200546257	2.78851803703913	0.642139458822701	4.34254272763676	1.40843082634377e-05	0.000196082329119612	OK	4.71902584842499	32.6046789962267
Abca7	Abca7	560.231950791437	-0.791338609925602	0.0983596338482824	-8.04535945249882	8.59926421362024e-16	8.17891508715321e-14	OK	683.993408779021	395.216673474659
Abca8a	Abca8a	9.06202044441667	0.0467942910047344	0.599354024666657	0.0780745420551068	0.93776875786243	0.971996696685192	OK	8.93576917057196	9.23035547620961
Abca8b	Abca8b	1.71378484759048	2.73497561168286	1.61273787924349	1.69585872997898	0.0899126369937482	NaN	Low	0.500428739643074	3.33159299152035
Abca9	Abca9	32.9689721257325	1.84000080673954	0.347750957766259	5.29114518780504	1.21552820016916e-07	2.94515559006177e-06	OK	15.656580769929	56.0521606001372
Abcb10	Abcb10	373.769885032604	-0.164946084731112	0.139510500893076	-1.18232021012906	0.237078669391408	0.443866690841255	OK	391.916424075389	349.574499642223
Abcb11	Abcb11	0.973830807378121	3.47900733196353	2.47337965634703	1.40658039417278	0.159551850108269	NaN	Low	0.182020446356105	2.02957795540748
Abcb1a	Abcb1a	5.14828722613875	1.1749117740394	0.808330044569642	1.4535050155966	0.146083588129246	0.325662830837551	OK	3.34510030036524	7.55253646050342
Abcb1b	Abcb1b	178.473562327634	0.0871433735687081	0.156011751421508	0.558569292214833	0.57645570213238	0.758763029213034	OK	173.834799474655	184.658579464939
Abcb4	Abcb4	5.18445432544755	0.792255651500298	0.811558509135099	0.976215075786251	0.328957893896921	0.546704170744905	OK	3.94669261676055	6.83480327036354
Abcb5	Abcb5	1.70189586280354	1.62993438155406	1.59275206751585	1.02334469676514	0.306144897525573	NaN	Low	0.896748216582088	2.77542605776548
Abcb6	Abcb6	117.579045557295	0.347448002299844	0.214890772740354	1.61685863878229	0.105908798305468	0.263736846024036	OK	105.291199858224	133.962839822723
Abcb7	Abcb7	337.273175330843	0.177757268160568	0.142444128252656	1.24790870877651	0.212064491024406	0.412361085848473	OK	319.328189707541	361.19982282858
Abcb8	Abcb8	338.321375538516	0.0339429036850097	0.112759972457106	0.301019084568521	0.763399941694978	0.875716780820676	OK	334.904434394967	342.877297063248
Abcb9	Abcb9	41.8451246495783	-1.23057726183511	0.364186104562598	-3.37897917141313	0.000727555201089923	0.00577291720045973	OK	55.4928793198089	23.648118422604
Abcc1	Abcc1	3264.22280382658	0.197020325229936	0.0839993441331819	2.34549837576777	0.0190016613810298	0.0771794809827261	OK	3071.59640819889	3521.05799799684
Abcc10	Abcc10	296.193290398663	0.289538154585155	0.156770154466502	1.84689589399506	0.064762229952087	0.188608601608275	OK	270.434524731193	330.538311288623
Abcc12	Abcc12	0.0921595033527085	0.701337928927748	3.81684727335299	0.183747967550099	0.854211176856619	NaN	Low	0.0726643277279265	0.118153070852418
Abcc2	Abcc2	0.920708521051518	2.54520412511747	1.95835247341002	1.29966599969901	0.193715468347734	NaN	Low	0.299616153723962	1.74883167748826
Abcc3	Abcc3	152.842665411498	1.68028418235868	0.249812024999839	6.72619415482408	1.74158148260735e-11	9.33792711177793e-10	OK	78.5838926339495	251.85436244823
Abcc4	Abcc4	455.483514352623	-0.0531611277673393	0.120459144326844	-0.441320815156185	0.65898075903871	0.813965739549327	OK	462.656912557115	445.918983413299
Abcc5	Abcc5	1381.6789969302	-0.634636469280436	0.138305479725707	-4.58865744538159	4.46105778437347e-06	7.25953005867279e-05	OK	1630.35211263435	1050.11484265799
Abcc6	Abcc6	13.1395225826309	-4.29031636891109	0.856789150138708	-5.00743545622225	5.51600394110859e-07	1.12024626459146e-05	OK	22.1453178227925	1.13179559574864
Abcc8	Abcc8	3.27763489805273	-0.467579915975105	1.2526627355418	-0.373268799899974	0.708948395179119	0.845756214971786	OK	3.7188317444147	2.68937243623679
Abcc9	Abcc9	1.20051873452394	1.11347298322114	1.76777367026867	0.62987304424096	0.5287776503838	NaN	Low	0.801034233429582	1.73316473598308
Abcd1	Abcd1	61.6632366357127	0.188936583005815	0.258294160241045	0.731478337835808	0.464487031226213	0.670123413337761	OK	58.1746720001222	66.3146561498333
Abcd2	Abcd2	0.856184006180698	0.851189190228331	1.8962543161039	0.448879236819462	0.653518774918795	NaN	Low	0.636773510938057	1.14873133317088
Abcd3	Abcd3	2191.60708063049	-0.112203812434098	0.083999543010706	-1.33576693887248	0.181625462304565	0.37629847310522	OK	2264.21690938546	2094.79397562386
Abcd4	Abcd4	258.162665665919	-0.777532015849563	0.129611525613128	-5.99894193183395	1.98607358261964e-09	7.03527728921638e-08	OK	314.279974356494	183.339587411819
Abce1	Abce1	1049.06694423177	0.15630181459511	0.113446037987527	1.37776353734183	0.168276307156166	0.358778619702743	OK	1000.0256437997	1114.45534480786
Abcf1	Abcf1	1666.73149762441	-0.214711478864769	0.0836879820759246	-2.56561902364876	0.0102991879502171	0.0483332715542979	OK	1771.73046461698	1526.73287496765
Abcf2	Abcf2	763.096762504361	-0.10580490492669	0.10469837618184	-1.0105687288113	0.312222889078321	0.529875773075067	OK	786.945830614984	731.29800502353
Abcf3	Abcf3	555.127319660447	-0.162244209231378	0.110638875058576	-1.46643039479098	0.142531070897255	0.320423126284852	OK	581.641737053494	519.774763136386
Abcg1	Abcg1	459.101200942976	-0.0378843468138762	0.126447918101336	-0.299604353972167	0.764478962673682	0.876494935266704	OK	464.257975773855	452.225501168469
Abcg2	Abcg2	119.400707005337	-0.36097451318717	0.19713175027852	-1.83113330388009	0.0670806486949603	0.193374618498857	OK	131.915422519095	102.714419653659
Abcg3	Abcg3	1.45612761762924	-1.14858514511691	1.54963083720419	-0.741199205346973	0.458572665169386	NaN	Low	1.9040740609871	0.858865693152107
Abcg4	Abcg4	133.433625477627	-0.987658923255059	0.241546927672692	-4.08889043951487	4.33441500725969e-05	0.000523445559985549	OK	169.427651074489	85.4415913484792
Abcg5	Abcg5	0.948126967698979	1.73406186596145	2.19843583507761	0.788770742494847	0.430246012513311	NaN	Low	0.474745315402353	1.57930250409448
Abcg8	Abcg8	1.82995905082324	2.85854237312634	1.73770059731547	1.64501432383831	0.0999668572278702	0.253950145161139	OK	0.497301115519733	3.60683629789459
Abhd1	Abhd1	71.6672969476581	0.0821651719661193	0.321003076671676	0.255963814484427	0.797978778567769	0.89559139813898	OK	69.9113558127779	74.0085517941651
Abhd10	Abhd10	98.0008002225105	0.103477411871476	0.214400726519822	0.482635546768584	0.629354534879084	0.796932605027985	OK	94.9741134900171	102.036382532502
Abhd11	Abhd11	413.422714688282	0.00783037551165018	0.160445064172957	0.0488040909953402	0.961075421918775	0.983498656404649	OK	412.460675118221	414.70543411503
Abhd11os	Abhd11os	5.32704340266365	0.16059314891198	0.767425001327588	0.209262336559489	0.834243451910585	0.918651659650999	OK	5.0711393798495	5.66824876641585
Abhd12	Abhd12	618.969076300615	-0.407982856280197	0.100173263585327	-4.07277193213017	4.645691048002e-05	0.000556211626411686	OK	692.024166215074	521.562289748004
Abhd12b	Abhd12b	859.225162511505	1.33964382349493	0.182765369613046	7.32985590394528	2.30400325323622e-13	1.5964344713487e-11	OK	518.826018300379	1313.09068812634
Abhd13	Abhd13	681.540195912014	0.158917697984274	0.10477702497048	1.51672275509872	0.129336696662934	0.300035272837373	OK	649.143501634272	724.735788282337
Abhd14a	Abhd14a	99.748376113238	-0.250014157243909	0.220975452924876	-1.13141144835171	0.257881955164905	0.469833001718048	OK	107.048068132153	90.0154534213509
Abhd14b	Abhd14b	327.404326705341	-0.979779705906684	0.13722707271142	-7.13984264582473	9.34378204131055e-13	5.98666671123801e-11	OK	415.098552112046	210.478692829734
Abhd15	Abhd15	55.0517946705576	1.05695398361883	0.274488543365018	3.85063059704199	0.000117814086298709	0.001239070812838	OK	37.6271742829168	78.2846218540787
Abhd16a	Abhd16a	713.634078743559	0.34721433200715	0.110909430588792	3.13061143821467	0.00174442800713774	0.0118339648661957	OK	639.10478786753	813.006466578264
Abhd16b	Abhd16b	1.58495194376508	1.47867751442324	1.50718698546201	0.981084317132672	0.326551163522222	NaN	Low	0.897568821674729	2.50146277321888
Abhd17a	Abhd17a	511.852401990169	-0.264559009302771	0.125221360214348	-2.11273067829571	0.0346238259386796	0.120718271083561	OK	551.449682990359	459.05602732325
Abhd17b	Abhd17b	256.597633769282	0.193206927684497	0.126046336576153	1.53282461777672	0.12531907330874	0.293696199812785	OK	241.750462556987	276.393862052343
Abhd17c	Abhd17c	962.261316770155	-0.187042368199211	0.0904459102755692	-2.06800249595955	0.038639788394485	0.131108149719643	OK	1015.16382184137	891.72464334187
Abhd18	Abhd18	78.1158153389106	0.191165864578021	0.272563646232376	0.701362295450953	0.483076946001541	0.684761469529973	OK	73.6439657097416	84.078281511136
Abhd2	Abhd2	684.016544580347	0.0870011659125232	0.171016386603882	0.508729997401012	0.610941492954314	0.784126033680736	OK	666.267174243726	707.682371695841
Abhd3	Abhd3	80.726780617587	0.346034353998034	0.269713337605457	1.2829708648084	0.199502283647207	0.398146548871325	OK	72.324845956628	91.9293601655324
Abhd4	Abhd4	993.178981769191	-0.119775387508571	0.111076573258878	-1.07831367132131	0.28089379801077	0.49674295644668	OK	1028.2887591629	946.365945244252
Abhd5	Abhd5	1652.31018002527	-0.134634716902392	0.105358376841849	-1.27787387142923	0.201293902237351	0.400053669689883	OK	1717.90945588445	1564.84447887969
Abhd6	Abhd6	351.629961434316	-0.147425404289769	0.116195065887944	-1.2687750823425	0.204521294674703	0.40343096552283	OK	366.904689027663	331.263657976521
Abhd8	Abhd8	66.0224786743359	-1.75527345568926	0.270977461293334	-6.47756255192448	9.32161340042507e-11	4.27370856289548e-09	OK	94.5367830733842	28.0034061422716
Abi1	Abi1	2451.69632458358	0.105801573110574	0.0821517788198956	1.28787927212784	0.197787991911561	0.395860347685496	OK	2374.26925716053	2554.93241448099
Abi2	Abi2	181.071239031503	-0.15772115262974	0.147780502465448	-1.06726631726413	0.285851593460249	0.502638987951501	OK	189.480949086049	169.858292292108
Abi3	Abi3	203.504972889484	-1.00947121020675	0.186117683574653	-5.42383287186057	5.83344276345692e-08	1.54813707169525e-06	OK	259.469371602951	128.885774604861
Abi3bp	Abi3bp	1400.36212022914	1.23693942824688	0.186658037861482	6.6267675499986	3.43117294075903e-11	1.72267381120797e-09	OK	885.42935158696	2086.93914508539
Abl1	Abl1	887.632088295137	0.168201002951593	0.118898454282657	1.41466097239354	0.157167922420863	0.342592511890487	OK	842.958956320522	947.196264261289
Abl2	Abl2	1479.86549188846	0.298272875819501	0.203992519465395	1.46217555722723	0.143693107890281	0.322296504831491	OK	1347.2544146782	1656.68026150215
Ablim1	Ablim1	4492.44249756001	0.0561447541052975	0.14851797024783	0.378033405732717	0.705405777994246	0.843896771752023	OK	4417.31579266735	4592.6114374169
Ablim2	Ablim2	25.6650708134016	0.680940782206653	0.402064033368693	1.69361277232731	0.0903388894060064	0.236312711431653	OK	20.3932553622896	32.694158081551
Ablim3	Ablim3	1176.59614315295	-0.41297750325204	0.1037025451261	-3.98232755763004	6.82436369290488e-05	0.000772939949921985	OK	1317.11015343654	989.244129441489
Abo	Abo	0.391626595882199	-0.67950635600971	2.98739792953063	-0.227457597560989	0.820067937361471	NaN	Low	0.466766966058533	0.291439435647086
Abr	Abr	753.783586075327	-0.571354706308291	0.125104153300368	-4.56703227858871	4.94677859904193e-06	7.89885512900199e-05	OK	876.64491280641	589.968483767216
Abra	Abra	1.67619200700159	1.38946841530246	1.41981548271701	0.978626048395757	0.327764783832435	NaN	Low	0.989365464365166	2.59196073051682
Abracl	Abracl	472.445760808056	0.124105833110376	0.11440893393865	1.08475648568604	0.27802952280556	0.493390437214225	OK	454.931159977527	495.798561915427
Abraxas1	Abraxas1	80.326063896507	0.130967387092142	0.229996239192495	0.569432733126253	0.569062508259252	0.752899100481591	OK	77.1827082359561	84.5172047772415
Abraxas2	Abraxas2	436.478505338523	-0.143417442874538	0.107487866575266	-1.33426634506801	0.182116583132038	0.376763641541483	OK	454.928052119439	411.879109630636
Abt1	Abt1	232.108583053275	0.00318203317394826	0.154016973814163	0.0206602759108077	0.9835166574814	0.994143811810818	OK	231.88914455174	232.401167721987
Abtb1	Abtb1	542.314698571051	-0.0492104162969092	0.136159564573504	-0.361417256665385	0.717787549652743	0.850207359826149	OK	550.222545325944	531.77090289786
Abtb2	Abtb2	1565.71637973328	0.305659636820623	0.0853575224737166	3.58093379426216	0.000342368407587598	0.00304807408452842	OK	1421.91028588512	1757.4578381975
Acaa1a	Acaa1a	869.703588502875	-0.132714774582055	0.169615920370224	-0.782442911563824	0.43395432336844	0.645395695549918	OK	903.743684883524	824.316793328676
Acaa1b	Acaa1b	204.617450781175	2.89308773499464	0.507059129568021	5.7056220197817	1.15918980064781e-08	3.60054227531845e-07	OK	54.4904226733504	404.786821591609
Acaa2	Acaa2	1605.65355004251	-0.609462594203209	0.117602346159873	-5.18240166207811	2.19046861802139e-07	5.02888245093875e-06	OK	1883.83631419304	1234.74319784181
Acaca	Acaca	894.779073455503	-0.0157108615513417	0.105300148118979	-0.149200754528758	0.881395224629953	0.943213436265674	OK	898.951824949897	889.215404796311
Acacb	Acacb	418.088430826104	0.641820607453511	0.369446903607824	1.73724722331092	0.0823435427692893	0.221512295324793	OK	337.133490568338	526.028351169793
Acad10	Acad10	131.830896367156	-0.390597340262212	0.172219557107413	-2.26801965364826	0.0233280088156274	0.0902759158437458	OK	146.748019079849	111.941399416899
Acad11	Acad11	914.771441325823	0.285664209773807	0.0948104081146462	3.0130047476262	0.00258674870779562	0.0163613725578167	OK	836.289928955992	1019.41345781893
Acad12	Acad12	21.5369574159641	-0.450267736843757	0.415131322780127	-1.08463927469583	0.278081452955629	0.493425410093806	OK	24.3327130738165	17.8092832054941
Acad8	Acad8	299.220759757977	-0.0683577920586814	0.140281721685279	-0.487289371968513	0.626053278329011	0.794933462863392	OK	305.275285079048	291.148059329883
Acad9	Acad9	1910.92241412285	0.00296112307443208	0.0951906867945394	0.0311072771312534	0.975183986168007	0.989398554309328	OK	1909.24124381348	1913.16397453534
Acadl	Acadl	902.963378577924	-0.201363497844774	0.133405855684423	-1.50940524170924	0.131195254372115	0.302924145084468	OK	956.3575629506	831.77113274769
Acadm	Acadm	1204.58516265748	0.370211908316033	0.102977466270257	3.59507688162029	0.000324295794359294	0.00292413169397445	OK	1070.38516259382	1383.51849607569
Acads	Acads	170.813445702381	0.396901475201072	0.182753879678547	2.1717813919967	0.0298721558871289	0.107986856255809	OK	150.401189606625	198.029787163389
Acadsb	Acadsb	645.449530320809	-0.389836067015874	0.117193782255547	-3.32642278039818	0.000879683900011125	0.0067555664798748	OK	718.346402677685	548.253700511642
Acadvl	Acadvl	1476.70315599606	0.150532762384536	0.107100914037931	1.40552266744636	0.159865913712202	0.346844252858452	OK	1410.23324676579	1565.32970163643
Acan	Acan	0.177879771664109	0.703155285092395	3.81677108603867	0.184227785539578	0.853834762814971	NaN	Low	0.140154491447464	0.228180145286303
Acap1	Acap1	119.161408023979	0.137874592731449	0.216823404539615	0.635884271922583	0.524851854719547	0.719199682444781	OK	114.251078069562	125.708514629868
Acap2	Acap2	2178.57286110317	0.28065390678755	0.120369905483616	2.33159530748116	0.0197219909254448	0.0794744334319306	OK	1994.96848914289	2423.37869038353
Acap3	Acap3	719.013297058237	-0.647065976661446	0.102724777799939	-6.29902532300077	2.99523061517046e-10	1.2463577828833e-08	OK	850.797873419527	543.300528576517
Acat1	Acat1	822.592364099131	0.0573391823079901	0.0986719589760388	0.581109191537529	0.561166864222208	0.746541944238841	OK	808.542821433523	841.325087653275
Acat2	Acat2	520.427332063863	0.726553641267386	0.158225934439174	4.5918745485222	4.39282410960039e-06	7.16371838022479e-05	OK	406.400391445828	672.46325288791
Acat3	Acat3	62.8487454370561	0.196065465261711	0.275580933085528	0.711462375377258	0.47679775807261	0.680399621525435	OK	59.1580469674901	67.7696767298108
Acbd3	Acbd3	984.680858000372	0.0183868061700374	0.096379953926758	0.190774174721126	0.848702522649095	0.926213070376507	OK	979.297662887819	991.858451483776
Acbd4	Acbd4	399.226505920126	-0.816554982286943	0.143152277692133	-5.70410052463886	1.16959041487252e-08	3.62549352691152e-07	OK	489.986880503889	278.212673141776
Acbd5	Acbd5	975.417780610829	0.148071550801261	0.106731906802868	1.38732226600942	0.165343516496413	0.354757638799156	OK	932.233793782473	1032.9964297153
Acbd6	Acbd6	527.443343365223	0.304498465070554	0.11853318713794	2.56888785683457	0.010202546822868	0.0480860570940526	OK	479.18479953502	591.788068472161
Acbd7	Acbd7	0.40878788172637	0.574370919655349	3.3049866023401	0.173789182458006	0.862031146172743	NaN	Low	0.337957570002108	0.503228297358718
Accs	Accs	51.4815665312968	0.561632700011701	0.305026489281371	1.84125877504896	0.0655836458917774	0.190241024728317	OK	42.7597108200305	63.1107074796518
Accsl	Accsl	0.638037515529204	2.89431928556928	2.38277595228931	1.21468377368359	0.224486723599451	NaN	Low	0.169788934918489	1.26236895634349
Acd	Acd	231.642735371218	-0.0740473092669971	0.153054452276731	-0.483797159543688	0.628529831134687	0.796349272229478	OK	236.718393952513	224.875190596159
Ace	Ace	45.7538403981809	-0.470608809534981	0.28347822974047	-1.66012328342051	0.0968896538080185	0.248646098334538	OK	51.9510011834385	37.4909593511709
Ace2	Ace2	900.707345459344	-0.420476389277565	0.12787423053022	-3.28820269364745	0.0010082921737906	0.00758348627566573	OK	1010.1606181788	754.769648500072
Ace3	Ace3	0	NaN	NaN	NaN	NaN	NaN	Low	NaN	NaN
Acer1	Acer1	1576.77219014548	-0.890045508919381	0.178683308700582	-4.98113402640659	6.32127389060717e-07	1.26574334561864e-05	OK	1964.37361008562	1059.97029689196
Acer2	Acer2	637.922402013835	-0.0800763030855627	0.209839014429925	-0.381608269096707	0.70275194976336	0.842254805152237	OK	653.033328738534	617.774499714237
Acer3	Acer3	966.039340752003	-0.34104092138271	0.14497981394586	-2.35233383255731	0.0186560231726297	0.0761305496269541	OK	1061.84599107548	838.297140320704
Ache	Ache	360.73084164901	-2.04358267742234	0.228558693174971	-8.94117239223928	3.85063134638149e-19	5.5107212903869e-17	OK	534.112900810997	129.554762766361
Acin1	Acin1	2450.31286377614	-0.0778705391722248	0.0709176314735288	-1.09804201796124	0.272186142002541	0.486815144342851	OK	2506.76328897494	2375.04563017775
Ackr1	Ackr1	3.01294158328405	2.00306481244993	1.33826273091816	1.49676499701644	0.13445441713012	0.307945779969903	OK	1.31606286436137	5.27544654184763
Ackr2	Ackr2	78.4968831663	-1.25929273777986	0.303967001211125	-4.14286002349708	3.43001312404938e-05	0.00042841591328359	OK	104.597837229732	43.6956110817243
Ackr3	Ackr3	458.310137600107	0.0253042132282037	0.114430412741299	0.221131888123227	0.824989741659521	0.91195911523923	OK	454.860811405785	462.909239192536
Ackr4	Ackr4	1261.48346325008	-0.14726462152954	0.0907997915423965	-1.62186078875279	0.104833158974206	0.261920405183883	OK	1316.22279695553	1188.49768497614
Acly	Acly	3338.50931555567	-0.0988698282700605	0.089195120474778	-1.10846678320277	0.267660276893713	0.481574646936133	OK	3436.04762447617	3208.458236995
Acmsd	Acmsd	0.236442366461454	-0.0150998047461444	3.8166871977243	-0.00395625943754251	0.996843369910846	NaN	Low	0.237502149064935	0.235029322990147
Acnat1	Acnat1	1.4519500329164	-2.90251638747118	1.894854515521	-1.53178851658335	0.125574630722242	NaN	Low	2.3092830249022	0.308839376935337
Acnat2	Acnat2	0	NaN	NaN	NaN	NaN	NaN	Low	NaN	NaN
Aco1	Aco1	439.877250921364	0.349916344672809	0.152452348262828	2.29525060558302	0.0217187665605138	0.0855266464088254	OK	393.577865722086	501.6097645204
Aco2	Aco2	1380.73824592171	-0.216782649382418	0.0990578458204746	-2.18844502004717	0.0286372019711862	0.104534320330101	OK	1468.54757851223	1263.65913580103
Acod1	Acod1	0	NaN	NaN	NaN	NaN	NaN	Low	NaN	NaN
Acot1	Acot1	1217.70725843379	0.69257620848459	0.115424847040065	6.00023501217368	1.97032148973684e-09	7.00035567803716e-08	OK	963.321475929333	1556.88830177308
Acot10	Acot10	4.05770811595661	0.290069584865741	0.885226194018739	0.3276784925996	0.743154766765507	0.863557616550522	OK	3.7041724995917	4.5290889377765
Acot11	Acot11	64.0400087136234	-0.18711747603578	0.24718858967233	-0.756982659611516	0.449060251265336	0.657971450351745	OK	67.5621507813763	59.3438192899527
Acot12	Acot12	7.17518272351409	5.64898942802607	2.51518248867301	2.24595609005151	0.0247068205948834	0.0942539969530267	OK	0.325016263287752	16.3087380038159
Acot13	Acot13	107.819944434442	-0.238494004207689	0.205998665163307	-1.15774538645006	0.246967956372019	0.456560112962905	OK	115.35265374895	97.7763320150986
Acot2	Acot2	148.056346056246	-0.0128732426234746	0.182554023773199	-0.0705174411245412	0.943781819096315	0.975366412325264	OK	148.622173572566	147.301909367819
Acot3	Acot3	0.584190297023721	2.78932237073224	2.46732059451058	1.13050666254643	0.258262792636645	NaN	Low	0.165298001519102	1.14271335769655
Acot4	Acot4	16.0673144605357	1.24762388977197	0.48615447903159	2.5663116223	0.0102786439194694	0.048266444139477	OK	10.1111335959879	24.0088889465994
Acot5	Acot5	14.8594834736757	1.8994133466544	0.548129899564336	3.46526133342496	0.000529716464480119	0.00444468395648442	OK	6.8468570787959	25.5429853335154
Acot6	Acot6	49.7361458728658	1.36159697899696	0.273763501254174	4.97362494546997	6.57123865355743e-07	1.3085224642643e-05	OK	29.7335825825145	76.4062302600009
Acot7	Acot7	172.243371148777	0.1252448169069	0.225005004638108	0.556631249639716	0.577779398352585	0.759771226017444	OK	165.799037242235	180.8358163575
Acot8	Acot8	195.756223684211	-0.189661546248476	0.148109618114979	-1.28054847931104	0.200352306260003	0.399092523362989	OK	206.667244884913	181.208195416607
Acot9	Acot9	829.230525656458	0.114789384260938	0.0894116225489426	1.28383068093976	0.199201205920092	0.397741008804299	OK	800.807480832149	867.127918755536
Acox1	Acox1	1739.34193018368	0.58060169940241	0.093838822818827	6.18722275026156	6.12334112092624e-10	2.41666810785421e-08	OK	1434.69162243001	2145.5423405219
Acox2	Acox2	44.6225765453854	1.90239374167226	0.376247119060164	5.05623470665847	4.27615019275997e-07	8.98226171491543e-06	OK	20.5296267420734	76.7465096164682
Acox3	Acox3	781.652837086699	0.620152567679494	0.127632532673611	4.85889102636068	1.18045080238049e-06	2.22888324745407e-05	OK	635.407962143162	976.646003678082
Acoxl	Acoxl	55.1290437165787	-1.95704261988133	1.28929982943306	-1.51791117566648	0.129036792253753	0.299677337800028	OK	80.8569410689916	20.8251805800281
Acp1	Acp1	520.624475951574	0.0517034042474255	0.104637804747965	0.494117822635523	0.621222971614191	0.79186080168995	OK	512.608452909895	531.312506673813
Acp2	Acp2	200.619641347667	0.350936960770722	0.14442847270645	2.42983224979467	0.0151058125384135	0.0650127339518622	OK	179.441311630011	228.857414304541
Acp4	Acp4	1.60121449266003	1.47028936472708	1.66041006340269	0.885497743680262	0.375888236003605	NaN	Low	0.910348166003557	2.52236959486866
Acp5	Acp5	384.646591178872	-0.49363247184329	0.165141275494579	-2.98915259292335	0.00279752380462531	0.0174069410890806	OK	439.187121123706	311.925884585759
Acp6	Acp6	314.471948602114	0.268979482866097	0.16197580738028	1.66061516973703	0.0967907603284812	0.248475593111489	OK	289.079778198576	348.328175806831
Acp7	Acp7	565.04640240798	0.509723673409354	0.133274639395097	3.82461116175496	0.000130978639804123	0.00134880693431106	OK	478.196815960423	680.845851004722
Acpp	Acpp	6237.9558792465	0.287511996034453	0.0960936959855532	2.99199643728635	0.00277159497600904	0.017280714115483	OK	5699.29085563244	6956.17591073192
Acr	Acr	0.724428054537049	3.08853176857476	2.61177183556726	1.18254271928158	0.236990425471297	NaN	Low	0.171788118297089	1.46128130285699
Acrbp	Acrbp	162.20453197709	-0.162931421244716	0.173085072921455	-0.941337219291311	0.346532075069667	0.564455447882333	OK	169.984353262401	151.831436930008
Acrv1	Acrv1	0	NaN	NaN	NaN	NaN	NaN	Low	NaN	NaN
Acsbg1	Acsbg1	7707.37770004044	0.382337109250012	0.112751166227016	3.39098141548446	0.000696428234331124	0.0055688801839752	OK	6820.38208063625	8890.03852591269
Acsbg2	Acsbg2	0.217679212506954	-1.57506562139239	3.80095375961905	-0.414386946277992	0.678590747337938	NaN	Low	0.304331919029984	0.102142270476247
Acsf2	Acsf2	329.997796416784	-0.279525050394285	0.130917906237822	-2.13511702430153	0.0327514523668182	0.116012720354635	OK	356.942543099966	294.071467505875
Acsf3	Acsf3	135.491615878182	-0.019694476818422	0.189320203926471	-0.104027337864431	0.917147653785565	0.961212923305616	OK	136.283525357174	134.43573657286
Acsl1	Acsl1	2742.06587187014	-0.391306905246225	0.106277191407677	-3.68194623948218	0.000231460225902902	0.0021880549245365	OK	3052.88641010221	2327.63848756072
Acsl3	Acsl3	810.774020484086	-0.477711402291986	0.34371048116596	-1.38986568192933	0.164569668403348	0.35369197645761	OK	922.180292447451	662.232324532931
Acsl4	Acsl4	961.71196238693	0.876940871796658	0.141785394858718	6.18498733716885	6.21074551622725e-10	2.43859348948687e-08	OK	707.927069246833	1300.09181990706
Acsl5	Acsl5	4387.94599164723	0.437491983403072	0.0830591661373987	5.26723303096206	1.38495356758659e-07	3.31371780944586e-06	OK	3809.57422094606	5159.10835258211
Acsl6	Acsl6	13.2535874274955	0.978933942535352	0.640407518387327	1.52861094604339	0.126360920820061	0.295554603777982	OK	9.35891006447914	18.4464905781841
Acsm1	Acsm1	9.42583262103144	0.632502428730265	0.788325915004546	0.802336212334993	0.422358500534139	0.634895144606477	OK	7.62717573634467	11.8240418006138
Acsm2	Acsm2	0	NaN	NaN	NaN	NaN	NaN	Low	NaN	NaN
Acsm3	Acsm3	82.2387432489668	3.53904748960128	0.339459415138202	10.4255393480851	1.89580659904644e-25	5.92458907167307e-23	OK	14.8092875488608	172.144684182442
Acsm4	Acsm4	0.224394586789369	-0.981121389813367	3.81694647031143	-0.25704352875908	0.797145170574498	NaN	Low	0.284570855838622	0.144159561390365
Acsm5	Acsm5	0.649366231704685	-2.74010665352546	2.52235821587235	-1.08632732507338	0.277334201917381	NaN	Low	1.02169967204782	0.152921644580503
Acss1	Acss1	60.1847374076478	-0.114045897222135	0.271680502189669	-0.41977947001333	0.674646563900949	0.825016996726979	OK	62.2112279015808	57.4827500824037
Acss2	Acss2	279.855620978741	0.815039602224653	0.20611884279871	3.95422170606982	7.67841857372465e-05	0.000858245427879164	OK	211.142599829048	371.472982511666
Acss2os	Acss2os	1.72472653323217	-2.33156932849699	1.64929836718097	-1.41367345951004	0.157457801472863	NaN	Low	2.62686597797891	0.521873940236525
Acss3	Acss3	1.68174867217119	0.151973891768403	1.46770207398635	0.103545463661869	0.917530068599098	NaN	Low	1.60532032027968	1.78365314135986
Acta1	Acta1	118.733223249969	3.23977498977046	0.665529302800353	4.86796746009295	1.12751889535964e-06	2.13949155447858e-05	OK	25.7003058508621	242.777113115445
Acta2	Acta2	13.110743680867	1.29448516605146	0.662482660368512	1.95399101514806	0.0507022797681083	0.158546867488063	OK	8.07973974440772	19.8187489294793
Actb	Actb	19570.4360331562	-0.000912529626496322	0.112073027257962	-0.00814227694943869	0.993503474715344	0.997260016156773	OK	19575.7409247763	19563.3628443294
Actbl2	Actbl2	0	NaN	NaN	NaN	NaN	NaN	Low	NaN	NaN
Actc1	Actc1	1.17912290699558	1.18009785681709	1.93291794240757	0.610526619328293	0.541513015502923	NaN	Low	0.764404561562782	1.73208070090597
Actg1	Actg1	36430.4047624875	0.0143121451296114	0.116396044764266	0.122960751446472	0.902138177862267	0.953640888968997	OK	36275.4083342426	36637.066666814
Actg2	Actg2	0.955854120154101	-1.4476446303015	2.02605209758039	-0.714515007797847	0.47490877934666	NaN	Low	1.31199304832483	0.48100221592646
Actl10	Actl10	0.824494957345599	-0.711340865268561	1.99553249580114	-0.356466690853351	0.7214910927785	NaN	Low	0.989576591668013	0.60438611158238
Actl11	Actl11	0.0921595033527085	0.701337928927747	3.81684727335299	0.183747967550099	0.854211176856619	NaN	Low	0.0726643277279265	0.118153070852418
Actl6a	Actl6a	393.585573713935	-0.115151068660743	0.131015523766426	-0.878911638486698	0.379449187716701	0.594972907178562	OK	406.965622147668	375.745509135625
Actl6b	Actl6b	1.62071597902217	-4.14139371762804	1.8851629375641	-2.19683595253539	0.0280321643724773	NaN	Low	2.72062925492724	0.154164944482078
Actl7a	Actl7a	0.0921595033527085	0.701337928927747	3.81684727335299	0.183747967550099	0.854211176856619	NaN	Low	0.0726643277279265	0.118153070852418
Actl7b	Actl7b	1.54711378081377	0.3196811902753	1.55603770458237	0.205445658118613	0.83722395095975	NaN	Low	1.39844613813979	1.74533730437908
Actl9	Actl9	4.88741860461375	1.59929123385903	0.868751207310839	1.84090821445823	0.0656350104293162	0.190317916058345	OK	2.61362624962675	7.91914174459642
Actn1	Actn1	2365.04798156172	-0.394223860918944	0.0798729419639082	-4.93563716605155	7.98895092283832e-07	1.56238576604627e-05	OK	2635.06881274223	2005.02020665437
Actn2	Actn2	11.2067854644844	2.65043785681696	0.82246039089483	3.22257203648836	0.00127045215419828	0.00920266501288469	OK	3.43529565829881	21.5687718727318
Actn3	Actn3	8.76365849395581	4.26181938410703	0.998203638459766	4.26948892981701	1.95921372634272e-05	0.00026386490581782	OK	0.996654819954441	19.1196633926243
Actn4	Actn4	7904.49433254204	-0.120496248057621	0.0759978184603626	-1.58552245970675	0.112847678102888	0.274814964184085	OK	8185.5952071381	7529.69316641396
Actr10	Actr10	769.136328911208	0.0908646606512177	0.0984764314322486	0.922704644448171	0.356161144831969	0.573490600505987	OK	748.288490900212	796.933446259202
Actr1a	Actr1a	2842.56998776194	-0.194498659615595	0.0701183850761606	-2.77386108371344	0.00553953271814014	0.0299107420708321	OK	3004.9989592139	2625.998025826
Actr1b	Actr1b	694.746900394379	0.153361839587533	0.105978887733086	1.44709802931489	0.147869469901021	0.328353421199874	OK	662.883584388433	737.231321735641
Actr2	Actr2	3472.09575048629	0.158742999976705	0.0918870834590538	1.72758775228124	0.0840621601851037	0.22418040036825	OK	3307.23380404628	3691.91167907297
Actr3	Actr3	4398.77032155125	0.00427965843544361	0.0688373955494562	0.0621705455484423	0.950427018347898	0.978534605985331	OK	4393.17685836815	4406.22827246205
Actr3b	Actr3b	8.93565535987747	-0.284170438767233	0.669803854754717	-0.424259186850002	0.67137680045482	0.822200331523085	OK	9.67714438404538	7.94700332765359
Actr5	Actr5	167.101195461524	0.112237709393708	0.16111359824703	0.696637097146932	0.486029933629351	0.687091614998731	OK	161.501467631988	174.56749923424
Actr6	Actr6	64.8027174015075	-0.0435675048304979	0.24404593649642	-0.17852173839058	0.858313250633924	0.931954251361928	OK	65.6395447471255	63.6869476073502
Actr8	Actr8	226.062386761256	-0.179731244321081	0.154492492125708	-1.16336555808056	0.244681217328016	0.453553260010157	OK	238.010430691269	210.131661521239
Actrt1	Actrt1	0	NaN	NaN	NaN	NaN	NaN	Low	NaN	NaN
Actrt2	Actrt2	0	NaN	NaN	NaN	NaN	NaN	Low	NaN	NaN
Actrt3	Actrt3	0.644833187148596	0.524442216332083	2.26982731456747	0.231049389954152	0.817276432275733	NaN	Low	0.542845533855476	0.780816724872756
Acvr1	Acvr1	370.703038124433	0.118669959943162	0.142797305075229	0.831037811817556	0.405952269056331	0.62014635834593	OK	357.565058586441	388.22034417509
Acvr1b	Acvr1b	1815.0729438578	-0.258249257275733	0.105855481869029	-2.43963990070211	0.0147019087973821	0.0636500789975437	OK	1952.19938992092	1632.23768244031
Acvr1c	Acvr1c	2.13364649259697	3.81595403641601	1.60397621562441	2.37905899055398	0.0173568980666619	0.0721852743331869	OK	0.322922693686944	4.54794489114366
Acvr2a	Acvr2a	941.809300181255	0.417217221558372	0.140125356765857	2.97745697986355	0.00290650431334314	0.0179609768160709	OK	823.46059721078	1099.60757080855
Acvr2b	Acvr2b	409.842878338803	0.240612050468778	0.124208141014699	1.9371681155771	0.0527247964058321	0.163040146882574	OK	380.264726481827	449.280414148106
[truncated: 22,973 more rows]
