# Supplementary material for: MLL4 mediates differentiation and tumor suppression through ferroptosis
Source: Sci Adv. 2021 Dec 10;7(50):eabj9141. doi: 10.1126/sciadv.abj9141 (PMC8664260; doi:10.1126/sciadv.abj9141)
Supplement: Supplementary file 2 — Data files S1 to S3 [file sciadv.abj9141_data_s1_to_s3.zip › sciadv.abj9141_data_s3.csv]

	GeneName	baseMean	log2FoldChange	lfcSE	stat	pvalue	padj	status	control	comparison
0610005C13Rik	0610005C13Rik	0	NaN	NaN	NaN	NaN	NaN	Low	NaN	NaN
0610009B22Rik	0610009B22Rik	341.837374621955	-0.0596495184203628	0.132077831643705	-0.451623998350263	0.651539878480994	0.99652738302869	OK	350.109280931312	335.92887011527
0610009E02Rik	0610009E02Rik	198.348707704366	0.12444502595064	0.216388184768525	0.575100835952578	0.565223102616914	0.996518988390726	OK	188.445604921246	205.422352549452
0610009L18Rik	0610009L18Rik	12.7777172497419	-0.142504188395828	0.371343858154486	-0.383752646681835	0.701161788145436	0.996542170523702	OK	13.5194662194571	12.2478965570881
0610010B08Rik	0610010B08Rik	66.9098284441635	-0.41029624080845	0.370271012914665	-1.1080971139996	0.267819877226492	0.959202165162881	OK	78.201606507489	58.8442726846452
0610010F05Rik	0610010F05Rik	230.835701639185	0.17418341908796	0.143241915758799	1.21600872318171	0.223981599038843	0.926784428606852	OK	214.759535544283	242.318677421258
0610010K14Rik	0610010K14Rik	567.077800847428	-0.0687686936199508	0.127713614356078	-0.538460163128868	0.59025940058122	0.996518988390726	OK	582.905642002465	555.772200022401
0610012G03Rik	0610012G03Rik	270.889248558713	0.0366395861444167	0.178326120162386	0.205463933780717	0.837209673628592	0.998739457139886	OK	266.884796238797	273.749571644368
0610030E20Rik	0610030E20Rik	915.016278023707	-0.0922395844114394	0.150092274968512	-0.614552510652464	0.538850284738323	0.996518988390726	OK	949.313568200251	890.51821361189
0610031O16Rik	0610031O16Rik	0	NaN	NaN	NaN	NaN	NaN	Low	NaN	NaN
0610037L13Rik	0610037L13Rik	427.520652672934	-0.0330957759358152	0.119940447044777	-0.27593507237354	0.782597935395209	0.998739457139886	OK	433.252358202876	423.426577294404
0610038B21Rik	0610038B21Rik	7.84256561432129	0.103955041549775	0.514325700459093	0.202119088073926	0.839823625691881	0.998739457139886	OK	7.51502946292372	8.07652000817671
0610039H22Rik	0610039H22Rik	0.325196221768597	-0.333053372255239	2.86867455366487	-0.116100089440173	0.907573217931198	NaN	Low	0.369646806818717	0.293445803875654
0610039K10Rik	0610039K10Rik	5.21380881233385	0.494960143466927	0.588545140442834	0.84098926225864	0.400353949903194	0.983087271729691	OK	4.20893511264133	5.93157574068565
0610040B10Rik	0610040B10Rik	9.13798587395942	0.284337327422361	0.414938174977183	0.685252272674106	0.493184743417693	0.996518988390726	OK	8.10766682874247	9.87392804911439
0610040F04Rik	0610040F04Rik	6.21275965139484	-0.235124336221532	0.635562984198684	-0.369946554577869	0.71142231279701	0.997216057939349	OK	6.81019388990274	5.78602090960348
0610040J01Rik	0610040J01Rik	8.02791368317221	0.40206268058274	0.46218992976183	0.869907920300052	0.384350726753362	0.983087271729691	OK	6.76045714672046	8.93323978063774
0610043K17Rik	0610043K17Rik	3.2906183324922	-0.653478415028267	0.83182587673174	-0.78559519883632	0.432104678133218	0.989283266924978	OK	4.17846589212453	2.65644150418339
1010001N08Rik	1010001N08Rik	5.49788410577508	0.184130234243695	0.573669472182385	0.320969204694155	0.748233728260715	0.998739457139886	OK	5.09341486678144	5.78679070505625
1110002J07Rik	1110002J07Rik	19.9506280731437	-0.461368022978317	0.406640116884739	-1.13458560486567	0.256548987387449	0.956196075428109	OK	23.7411368107416	17.2431218320024
1110002L01Rik	1110002L01Rik	127.967072815435	-0.00173205215595443	0.174015578014782	-0.00995343161637691	0.992058441715926	0.99954443689092	OK	128.056701052921	127.903052645802
1110004F10Rik	1110004F10Rik	1704.76964371515	0.0220824901828334	0.0572866773993566	0.385473397748172	0.699886712105762	0.99652738302869	OK	1689.56788161972	1715.62804521188
1110006O24Rik	1110006O24Rik	5.04450605067689	-0.0643362902339383	0.630291549456221	-0.10207385818427	0.918698050760285	0.998739457139886	OK	5.17619872603478	4.95043985399268
1110008L16Rik	1110008L16Rik	326.925236084802	0.15205554392659	0.106153426508567	1.43241296044569	0.152025671581239	0.882764068787537	OK	307.018644757756	341.144229889834
1110008P14Rik	1110008P14Rik	316.138538636697	0.00497070727110179	0.288496746682839	0.0172296822347407	0.986253382701995	0.998739457139886	OK	315.503335288765	316.59225531379
1110012L19Rik	1110012L19Rik	258.67082174578	0.0508736501021385	0.130356625462644	0.390265166205284	0.69634047849473	0.99652738302869	OK	253.3660904243	262.459915546838
1110015O18Rik	1110015O18Rik	0	NaN	NaN	NaN	NaN	NaN	Low	NaN	NaN
1110017D15Rik	1110017D15Rik	3.39342386875029	-0.314046149834663	0.981528937581127	-0.319956078532535	0.749001625941175	0.998739457139886	OK	3.83052563548071	3.08120832108571
1110019D14Rik	1110019D14Rik	31.5193612294151	-0.116238196481712	0.254535160574722	-0.456668525555583	0.647909316957309	0.99652738302869	OK	33.0099500347858	30.4546549398646
1110020A21Rik	1110020A21Rik	8.76949004344968	-0.524050742525172	0.4549112652548	-1.15198453533932	0.249327428208611	0.94777937884161	OK	10.6642460167968	7.4160929196303
1110025L11Rik	1110025L11Rik	10.976806712142	0.804445116847473	0.551811557147002	1.45782578568424	0.144888568889026	0.873222161699589	OK	7.64698124498579	13.3552534743965
1110028F11Rik	1110028F11Rik	11.3636664311303	-0.0490905328329682	0.412829482186032	-0.118912371696474	0.905344780113497	0.998739457139886	OK	11.5898440795774	11.2021109679538
1110028F18Rik	1110028F18Rik	1.70381359154992	0.600945954042108	1.55458267174179	0.386564166040006	0.699078890752196	NaN	Low	1.30920123743494	1.98567955877491
1110032A03Rik	1110032A03Rik	249.516148590125	0.098365073724154	0.116405618489042	0.845019982720281	0.39809968217142	0.983087271729691	OK	239.6521272753	256.561878100714
1110032F04Rik	1110032F04Rik	1.8886625558411	-1.62269054130166	1.16953835426429	-1.38746244224066	0.165300795936483	0.891838034173419	OK	3.11613133686406	1.0118991408247
1110036E04Rik	1110036E04Rik	0	NaN	NaN	NaN	NaN	NaN	Low	NaN	NaN
1110038B12Rik	1110038B12Rik	218.42861027946	-0.104399943049808	0.19239450127464	-0.542634754933974	0.587381304657365	0.996518988390726	OK	227.700928253428	211.80552601234
1110038F14Rik	1110038F14Rik	345.139333561493	-0.0766269768215193	0.121075168423603	-0.632887633518925	0.526807024010563	0.996518988390726	OK	355.877803012528	337.468998239326
1110046J04Rik	1110046J04Rik	5.30287764959391	-0.113991076927808	0.689158073485515	-0.165406285311702	0.868624206854995	0.998739457139886	OK	5.54878209496996	5.12723161718245
1110051M20Rik	1110051M20Rik	556.031122971079	-0.0121515647319374	0.0941195620111936	-0.129107748402954	0.897272390986794	0.998739457139886	OK	558.764980831096	554.07836735678
1110058D11Rik	1110058D11Rik	0.667622643625041	1.86200781267871	1.90374489284839	0.978076327176778	0.328036575106957	NaN	Low	0.263137733805974	0.956540436352945
1110059E24Rik	1110059E24Rik	271.761909039903	0.11488723324824	0.142891385618733	0.804017910182394	0.421386631462738	0.986233902673436	OK	259.227548626426	280.715023620959
1110059G10Rik	1110059G10Rik	265.917958818022	-0.0747660957927042	0.127676682685725	-0.585589272997797	0.558151558692462	0.996518988390726	OK	273.989875159833	260.152304288158
1110065P20Rik	1110065P20Rik	119.854049977976	0.137489475021836	0.19972513864287	0.688393438883433	0.491205054445194	0.996518988390726	OK	113.248589860261	124.572235776345
1190002N15Rik	1190002N15Rik	1330.52526137713	-0.197293887579093	0.159981076628553	-1.23323265311668	0.21748897609177	0.922381240161406	OK	1437.71984117957	1253.95770437539
1190005I06Rik	1190005I06Rik	31.5103738647778	-0.102358844547662	0.296299011517503	-0.345457934616212	0.729750129201193	0.998739457139886	OK	32.8217079578288	30.5737066554557
1190007I07Rik	1190007I07Rik	53.5090008703297	-0.257721440667447	0.249070058138387	-1.0347347352537	0.3007928095858	0.975339349290789	OK	59.1539915474726	49.4768646723705
1190028D05Rik	1190028D05Rik	0	NaN	NaN	NaN	NaN	NaN	Low	NaN	NaN
1300002E11Rik	1300002E11Rik	187.287572655868	-0.143276110521526	0.226497898299537	-0.632571479016761	0.527013516971462	0.996518988390726	OK	198.218938756913	179.479454012265
1300017J02Rik	1300017J02Rik	0.170848848020143	-0.160621841560329	3.16074414721399	-0.0508177296482246	0.959470762913884	NaN	Low	0.182036902586648	0.162857380472638
1500004A13Rik	1500004A13Rik	31.4896860247064	0.0466541024252816	0.299010212305402	0.156028458244196	0.876010589494651	0.998739457139886	OK	30.8973148764	31.9128082734967
1500009C09Rik	1500009C09Rik	12.4645871895998	0.671747301940724	0.551752846117963	1.21747863498489	0.22342216043909	0.926784428606852	OK	9.26103474602892	14.7528389350076
1500009L16Rik	1500009L16Rik	9.40399801012407	0.522940362294464	0.54021492529602	0.96802279575654	0.333032985117974	0.978786336320104	OK	7.49413841469042	10.7681834354338
1500011B03Rik	1500011B03Rik	118.540077559131	-0.0348727393897078	0.222008302039938	-0.157078537465839	0.875182952212658	0.998739457139886	OK	120.214820023915	117.343832941428
1500011K16Rik	1500011K16Rik	341.686220532741	-0.370879819352272	0.255361165722189	-1.45237361485011	0.146397748667146	0.875874698334898	OK	393.754502111737	304.494590833459
1500012K07Rik	1500012K07Rik	0.416897249500332	0.0980341096168806	2.33238214463489	0.0420317527478871	0.966473385443694	NaN	Low	0.400471316902424	0.428630058498837
1500015A07Rik	1500015A07Rik	193.373308309015	-0.190809603926393	0.207185156846013	-0.920961746638101	0.357070399141199	0.97930185832361	OK	208.436351874903	182.613991476237
1500015L24Rik	1500015L24Rik	1.17248247049407	-0.953598141151602	1.23483352924315	-0.772248338394308	0.439967356847583	NaN	Low	1.63328695789358	0.843336408065854
1500015O10Rik	1500015O10Rik	1.06814570899496	3.31753330260064	1.87550963329451	1.76887030794563	0.0769155202614859	NaN	Low	0.171389859993282	1.70868560113902
1500026H17Rik	1500026H17Rik	2.67623783803385	-0.0355147634565045	0.865849165374887	-0.0410172636028675	0.967282133078684	0.998739457139886	OK	2.71474537532299	2.64873245425589
1600002D24Rik	1600002D24Rik	7.18285001787455	-0.70901295153598	0.60258775330892	-1.17661360962393	0.239349763202611	0.943492013308588	OK	9.28599702305527	5.68060215703117
1600002K03Rik	1600002K03Rik	130.536391815979	0.249474739191659	0.167557027362133	1.48889451620839	0.136515147835914	0.861371884930156	OK	117.587821183435	139.785370839225
1600010M07Rik	1600010M07Rik	2.99310514402677	-0.331234272798617	0.873388252837342	-0.37925203564686	0.70450071375402	0.996613731954806	OK	3.39997017660868	2.70248726361113
1600012H06Rik	1600012H06Rik	795.836464868824	0.000975676671801797	0.0978820253879553	0.00996788396985763	0.99204691097824	0.99954443689092	OK	795.522524243371	796.06070817272
1600014C10Rik	1600014C10Rik	457.830358565812	-0.0531596309435209	0.171179150364917	-0.310549683359195	0.756142983789801	0.998739457139886	OK	467.70031235222	450.780391575521
1600014C23Rik	1600014C23Rik	0.0890574702921984	-0.576375579321057	3.16074414721399	-0.182354392660696	0.855304615020053	NaN	Low	0.11023640550239	0.0739296594277757
1600015I10Rik	1600015I10Rik	0	NaN	NaN	NaN	NaN	NaN	Low	NaN	NaN
1600019K03Rik	1600019K03Rik	0	NaN	NaN	NaN	NaN	NaN	Low	NaN	NaN
1600020E01Rik	1600020E01Rik	135.576966447977	-0.03136124573399	0.237509486254707	-0.132042076417773	0.894951010927117	0.998739457139886	OK	137.29919893349	134.346800386896
1600023N17Rik	1600023N17Rik	3.15349918557348	0.239121267433828	0.998392940908417	0.2395061679986	0.810713114254129	0.998739457139886	OK	2.85343336055227	3.36783191773149
1600025M17Rik	1600025M17Rik	0	NaN	NaN	NaN	NaN	NaN	Low	NaN	NaN
1600027J07Rik	1600027J07Rik	0	NaN	NaN	NaN	NaN	NaN	Low	NaN	NaN
1600029I14Rik	1600029I14Rik	0.0863060118696393	0.412887773778592	3.16074414721399	0.130629925912393	0.896068068115198	NaN	Low	0.0723263206637639	0.0962915055881217
1600029O15Rik	1600029O15Rik	0.324593544741654	-0.332852614055608	2.43355731095479	-0.136776155859266	0.891207731358589	NaN	Low	0.368934725023303	0.292921273111904
1700001C02Rik	1700001C02Rik	0	NaN	NaN	NaN	NaN	NaN	Low	NaN	NaN
1700001C19Rik	1700001C19Rik	27.1280144311049	0.101130861893833	0.381567828534353	0.265040326597471	0.790978396185557	0.998739457139886	OK	26.0256183844049	27.9154401787478
1700001D01Rik	1700001D01Rik	0	NaN	NaN	NaN	NaN	NaN	Low	NaN	NaN
1700001F09Rik	1700001F09Rik	0.178114940584397	-1.15546317644464	3.16052992649202	-0.365591594864957	0.714669847895445	NaN	Low	0.262498163180672	0.117841210158486
1700001G01Rik	1700001G01Rik	0.175115613335402	-1.15344446735369	3.16074414721399	-0.364928135157786	0.715165051683652	NaN	Low	0.25793849286616	0.115956413670575
1700001G11Rik	1700001G11Rik	0.461345972049591	-1.89643708185889	2.61082712698679	-0.726374052979758	0.467609493229461	NaN	Low	0.804644983156052	0.216132392687833
1700001G17Rik	1700001G17Rik	4.7029241258681	-0.2160347649598	0.629229497607929	-0.343332227400456	0.731348538665363	0.998739457139886	OK	5.11813305618688	4.40634631849753
1700001J03Rik	1700001J03Rik	1.30644210692199	0.229334802916285	1.30375264571554	0.175903614592796	0.86036966559777	NaN	Low	1.18712963088099	1.39166530409413
1700001J11Rik	1700001J11Rik	9.37759266861106	0.139726455978676	0.648717939497342	0.215388611091814	0.829464348670003	0.998739457139886	OK	8.85244117947637	9.75270087513584
1700001K19Rik	1700001K19Rik	0.170446643501928	0.825082238845611	3.16074414721399	0.261040501988392	0.794061273671479	NaN	Low	0.117539599652579	0.208237389108606
1700001K23Rik	1700001K23Rik	0	NaN	NaN	NaN	NaN	NaN	Low	NaN	NaN
1700001L05Rik	1700001L05Rik	64.970705665827	-0.151207205927585	0.245031537079547	-0.617092835190831	0.537173494250895	0.996518988390726	OK	68.9742196219227	62.1110528400442
1700001L19Rik	1700001L19Rik	2.50925436898003	0.207362208849926	0.93193572398832	0.222506985741996	0.823919235733042	0.998739457139886	OK	2.30171157324437	2.65749922307693
1700001O22Rik	1700001O22Rik	48.4480405359939	-0.241234544526254	0.240027508120811	-1.00502874197584	0.314883010173697	0.978786336320104	OK	53.2291379938173	45.0329709232629
1700001P01Rik	1700001P01Rik	1.76536342943111	-0.585567956408747	1.13606305169274	-0.515436141978429	0.606248282233111	NaN	Low	2.19192962669185	1.46067328853058
1700003C15Rik	1700003C15Rik	0.160694270794574	-1.15546317644464	3.16052992649202	-0.365591594864957	0.714669847895444	NaN	Low	0.236824326914035	0.106315659280673
1700003D09Rik	1700003D09Rik	0	NaN	NaN	NaN	NaN	NaN	Low	NaN	NaN
1700003E16Rik	1700003E16Rik	20.8400716647011	0.120974291586068	0.425971282164818	0.283996355273688	0.776413173771575	0.998739457139886	OK	19.8283576629164	21.5627245231187
1700003E24Rik	1700003E24Rik	0	NaN	NaN	NaN	NaN	NaN	Low	NaN	NaN
1700003F12Rik	1700003F12Rik	0.323568374825208	-1.17987579546127	2.3993767116262	-0.491742622050205	0.622901303304018	NaN	Low	0.479969317780998	0.211853415571072
1700003G13Rik	1700003G13Rik	5.26719183614194	-0.452187680886568	0.615200027452966	-0.735025456287287	0.462323990873347	0.993835503791091	OK	6.24782096338311	4.56674245954111
1700003G18Rik	1700003G18Rik	0.107675112407468	-0.576375579321057	3.16074414721399	-0.182354392660696	0.855304615020053	NaN	Low	0.133281546342159	0.0893848024541173
1700003H04Rik	1700003H04Rik	0	NaN	NaN	NaN	NaN	NaN	Low	NaN	NaN
1700003I22Rik	1700003I22Rik	0	NaN	NaN	NaN	NaN	NaN	Low	NaN	NaN
1700003L19Rik	1700003L19Rik	0	NaN	NaN	NaN	NaN	NaN	Low	NaN	NaN
1700003M07Rik	1700003M07Rik	1.06328409920498	0.619781845774443	1.44905315069722	0.427715053430739	0.668858588842695	NaN	Low	0.809787039968328	1.24435342723116
1700003P14Rik	1700003P14Rik	0	NaN	NaN	NaN	NaN	NaN	Low	NaN	NaN
1700006A11Rik	1700006A11Rik	0	NaN	NaN	NaN	NaN	NaN	Low	NaN	NaN
1700006F04Rik	1700006F04Rik	0	NaN	NaN	NaN	NaN	NaN	Low	NaN	NaN
1700006H21Rik	1700006H21Rik	0	NaN	NaN	NaN	NaN	NaN	Low	NaN	NaN
1700007F19Rik	1700007F19Rik	0.0863060118696393	0.412887773778592	3.16074414721399	0.130629925912393	0.896068068115198	NaN	Low	0.0723263206637639	0.0962915055881217
1700007J10Rik	1700007J10Rik	7.6132046423003	1.1469055312249	0.543892268901386	2.10869982311303	0.0349705001228112	0.601025218577382	OK	4.45636022417249	9.86809351239158
1700007K13Rik	1700007K13Rik	16.7723688932667	0.390338856244851	0.350127681296816	1.11484717460527	0.264915916961899	0.957375289445753	OK	14.198922412201	18.6105449511708
1700007L15Rik	1700007L15Rik	5.09326986675733	-0.190578856920105	0.590429953472059	-0.322779790895423	0.746862019011044	0.998739457139886	OK	5.48953246253351	4.81022515548862
1700007P06Rik	1700007P06Rik	0	NaN	NaN	NaN	NaN	NaN	Low	NaN	NaN
1700008C04Rik	1700008C04Rik	0	NaN	NaN	NaN	NaN	NaN	Low	NaN	NaN
1700008J07Rik	1700008J07Rik	64.4424378319332	-0.0962519122886271	0.19924789969888	-0.483076170108147	0.629041653494311	0.996518988390726	OK	66.9634963671308	62.6416817353635
1700008K24Rik	1700008K24Rik	0	NaN	NaN	NaN	NaN	NaN	Low	NaN	NaN
1700008O03Rik	1700008O03Rik	1.03306006978578	-0.491677489863579	1.44123237867253	-0.341150738173427	0.732990106252727	NaN	Low	1.24235759929015	0.883561834425517
1700008P02Rik	1700008P02Rik	0	NaN	NaN	NaN	NaN	NaN	Low	NaN	NaN
1700009C05Rik	1700009C05Rik	0	NaN	NaN	NaN	NaN	NaN	Low	NaN	NaN
1700009J07Rik	1700009J07Rik	0.333295124159535	-1.34468598688538	2.39941599813301	-0.560422197706307	0.575191494247877	NaN	Low	0.515658822719835	0.203035339473607
1700009N14Rik	1700009N14Rik	3.04343670577801	1.39914522163231	1.25596589845511	1.11399937160182	0.265279456237783	0.957375289445753	OK	1.55660120803133	4.10546206131134
1700010B08Rik	1700010B08Rik	0.230476131624243	1.22821096475457	3.12625132249734	0.392870194381379	0.694415356624141	NaN	Low	0.129242935705943	0.302785557280171
1700010D01Rik	1700010D01Rik	0	NaN	NaN	NaN	NaN	NaN	Low	NaN	NaN
1700010I02Rik	1700010I02Rik	0	NaN	NaN	NaN	NaN	NaN	Low	NaN	NaN
1700010I14Rik	1700010I14Rik	1.54533619730929	0.936098756849051	1.55907494594818	0.600419344356628	0.548226798950429	NaN	Low	1.00818788864495	1.92901356064096
1700010J16Rik	1700010J16Rik	0	NaN	NaN	NaN	NaN	NaN	Low	NaN	NaN
1700010K23Rik	1700010K23Rik	0	NaN	NaN	NaN	NaN	NaN	Low	NaN	NaN
1700010N08Rik	1700010N08Rik	0.0863060118696393	0.412887773778592	3.16074414721399	0.130629925912393	0.896068068115198	NaN	Low	0.0723263206637639	0.0962915055881217
1700011B04Rik	1700011B04Rik	0	NaN	NaN	NaN	NaN	NaN	Low	NaN	NaN
1700011C11Rik	1700011C11Rik	0	NaN	NaN	NaN	NaN	NaN	Low	NaN	NaN
1700011L22Rik	1700011L22Rik	0.79694654238893	0.389781827598685	2.08875586186001	0.186609567310365	0.851966764893496	NaN	Low	0.674836708362148	0.88416785240806
1700011M02Rik	1700011M02Rik	0	NaN	NaN	NaN	NaN	NaN	Low	NaN	NaN
1700012A03Rik	1700012A03Rik	0	NaN	NaN	NaN	NaN	NaN	Low	NaN	NaN
1700012B07Rik	1700012B07Rik	0	NaN	NaN	NaN	NaN	NaN	Low	NaN	NaN
1700012B09Rik	1700012B09Rik	0	NaN	NaN	NaN	NaN	NaN	Low	NaN	NaN
1700012C14Rik	1700012C14Rik	0.204124851719755	-0.742099775059838	3.16069187891876	-0.2347902938624	0.814371501564583	NaN	Low	0.266682300246232	0.159440959915128
1700012D01Rik	1700012D01Rik	11.3184273648901	0.25529561995086	0.394566549963181	0.647028036144177	0.517613798574121	0.996518988390726	OK	10.1700110348194	12.1387247435121
1700012D14Rik	1700012D14Rik	5.66658174052667	0.00926332709044291	0.612508979845949	0.0151235776049728	0.987933590903384	0.998991357905938	OK	5.64536900854195	5.68173369194433
1700012D16Rik	1700012D16Rik	0	NaN	NaN	NaN	NaN	NaN	Low	NaN	NaN
1700012H19Rik	1700012H19Rik	0	NaN	NaN	NaN	NaN	NaN	Low	NaN	NaN
1700012I11Rik	1700012I11Rik	0.0683100746201853	0.412887773778592	3.16074414721399	0.130629925912393	0.896068068115199	NaN	Low	0.057245332677493	0.0762134617221083
1700012P22Rik	1700012P22Rik	15.1515827537673	0.036346893772604	0.845644414575243	0.0429812970394425	0.965716442874732	0.998739457139886	OK	14.9293880002593	15.3102932919873
1700013D24Rik	1700013D24Rik	0	NaN	NaN	NaN	NaN	NaN	Low	NaN	NaN
1700013F07Rik	1700013F07Rik	0	NaN	NaN	NaN	NaN	NaN	Low	NaN	NaN
1700013G24Rik	1700013G24Rik	0	NaN	NaN	NaN	NaN	NaN	Low	NaN	NaN
1700013H16Rik	1700013H16Rik	0.448770356546501	-0.382599229914667	2.29188610516768	-0.166936406242873	0.867420087027203	NaN	Low	0.519340975774148	0.398362771383897
1700015F17Rik	1700015F17Rik	0	NaN	NaN	NaN	NaN	NaN	Low	NaN	NaN
1700015G11Rik	1700015G11Rik	0	NaN	NaN	NaN	NaN	NaN	Low	NaN	NaN
1700016A09Rik	1700016A09Rik	1.3508804036864	-0.36475080706879	1.09730864764293	-0.332404932606966	0.739583514425157	NaN	Low	1.55329834434871	1.20629616035617
1700016C15Rik	1700016C15Rik	0.3467941665973	0.670604805639043	2.82120352926869	0.237701675431009	0.812112484106647	NaN	Low	0.257804694908482	0.410358074946455
1700016D06Rik	1700016D06Rik	0	NaN	NaN	NaN	NaN	NaN	Low	NaN	NaN
1700016G22Rik	1700016G22Rik	0.225808562619669	0.249366321804193	3.16074414721399	0.0788948140658569	0.937116288161459	NaN	Low	0.203419008086437	0.241801101571978
1700016H13Rik	1700016H13Rik	0.954374579701951	-2.07685687617605	1.54126539661811	-1.3475011381772	0.177818887109939	NaN	Low	1.71979737651656	0.407644010548662
1700016K05Rik	1700016K05Rik	0.551309382618453	0.577977997631838	2.23437082713273	0.258675950568837	0.795885276806821	NaN	Low	0.428221159818906	0.639229541760986
1700016K19Rik	1700016K19Rik	0.686944233386781	0.26162065217884	1.71278588755145	0.152745684139683	0.878598832718631	NaN	Low	0.615551882714245	0.737938769581449
1700016L04Rik	1700016L04Rik	0.0890574702921983	-0.576375579321057	3.16074414721399	-0.182354392660696	0.855304615020053	NaN	Low	0.11023640550239	0.0739296594277756
1700016L21Rik	1700016L21Rik	0	NaN	NaN	NaN	NaN	NaN	Low	NaN	NaN
1700016P04Rik	1700016P04Rik	0	NaN	NaN	NaN	NaN	NaN	Low	NaN	NaN
1700017B05Rik	1700017B05Rik	1154.71010056019	-0.0224934234722458	0.265752465982588	-0.0846405070563655	0.932547194622656	0.998739457139886	OK	1165.22552007205	1147.19908662314
1700017D01Rik	1700017D01Rik	0.422694923761576	0.0818876275937103	2.0472802881843	0.0399982494171988	0.968094521940413	NaN	Low	0.408769059012863	0.432641970010657
1700017G19Rik	1700017G19Rik	0.0890574702921983	-0.576375579321057	3.16074414721399	-0.182354392660696	0.855304615020053	NaN	Low	0.11023640550239	0.0739296594277757
1700017J07Rik	1700017J07Rik	0	NaN	NaN	NaN	NaN	NaN	Low	NaN	NaN
1700017L05Rik	1700017L05Rik	0.0863060118696393	0.412887773778592	3.16074414721399	0.130629925912393	0.896068068115198	NaN	Low	0.0723263206637639	0.0962915055881217
1700017N19Rik	1700017N19Rik	0	NaN	NaN	NaN	NaN	NaN	Low	NaN	NaN
1700018A04Rik	1700018A04Rik	0	NaN	NaN	NaN	NaN	NaN	Low	NaN	NaN
1700018B08Rik	1700018B08Rik	0.692571520510304	-1.89189689176746	1.59629919863305	-1.18517687247324	0.235947522110959	NaN	Low	1.2068916246651	0.325200017542591
1700018B24Rik	1700018B24Rik	0	NaN	NaN	NaN	NaN	NaN	Low	NaN	NaN
1700018F24Rik	1700018F24Rik	0	NaN	NaN	NaN	NaN	NaN	Low	NaN	NaN
1700018G05Rik	1700018G05Rik	0.428917711963537	-0.993739646885162	2.30256064529911	-0.431580227393348	0.666046531732829	NaN	Low	0.604448518478013	0.303538564453197
1700018L02Rik	1700018L02Rik	12.7595173680147	-0.183188472522352	0.365081375049367	-0.501774357833457	0.615826252414075	0.996518988390726	OK	13.7134229065141	12.0781562690866
1700019A02Rik	1700019A02Rik	0	NaN	NaN	NaN	NaN	NaN	Low	NaN	NaN
1700019C18Rik	1700019C18Rik	0	NaN	NaN	NaN	NaN	NaN	Low	NaN	NaN
1700019D03Rik	1700019D03Rik	20.6410534885548	-0.0435890072300449	0.551880917108174	-0.0789826317214389	0.93704643777942	0.998739457139886	OK	21.0057342209223	20.3805672511494
1700019E08Rik	1700019E08Rik	0	NaN	NaN	NaN	NaN	NaN	Low	NaN	NaN
1700019G24Rik	1700019G24Rik	0.0949111637753467	0.412887773778592	3.16074414721399	0.130629925912393	0.896068068115198	NaN	Low	0.0795376256772856	0.105892262416819
1700019M22Rik	1700019M22Rik	0	NaN	NaN	NaN	NaN	NaN	Low	NaN	NaN
1700019N19Rik	1700019N19Rik	0.191191632906501	0.825082238845611	3.16074414721399	0.261040501988392	0.794061273671479	NaN	Low	0.131845294967623	0.233581874291414
1700019P21Rik	1700019P21Rik	0	NaN	NaN	NaN	NaN	NaN	Low	NaN	NaN
1700020A23Rik	1700020A23Rik	0	NaN	NaN	NaN	NaN	NaN	Low	NaN	NaN
1700020D05Rik	1700020D05Rik	1.9023629295788	-0.00544702262184531	1.01593852621647	-0.00536156714336937	0.995722108850271	0.999555952101874	OK	1.90655405789002	1.89936926649936
1700020D14Rik	1700020D14Rik	0	NaN	NaN	NaN	NaN	NaN	Low	NaN	NaN
1700020G17Rik	1700020G17Rik	0	NaN	NaN	NaN	NaN	NaN	Low	NaN	NaN
1700020I14Rik	1700020I14Rik	276.664900305497	0.0354095703394602	0.135765389627693	0.260814412543309	0.794235629424941	0.998739457139886	OK	272.712072927342	279.488348432751
1700020L24Rik	1700020L24Rik	25.540061625583	-0.0243380945728533	0.493664722654147	-0.0493008583680065	0.960679535472645	0.998739457139886	OK	25.7917432028909	25.360289070363
1700020M21Rik	1700020M21Rik	0	NaN	NaN	NaN	NaN	NaN	Low	NaN	NaN
1700020N01Rik	1700020N01Rik	0.160694270794574	-1.15546317644464	3.16052992649202	-0.365591594864957	0.714669847895444	NaN	Low	0.236824326914035	0.106315659280673
1700020N15Rik	1700020N15Rik	0	NaN	NaN	NaN	NaN	NaN	Low	NaN	NaN
1700020N18Rik	1700020N18Rik	0.79289691818693	-1.10585932116115	1.48251758516475	-0.745933358381215	0.45570767287883	NaN	Low	1.15297206490359	0.535700384817889
1700021F02Rik	1700021F02Rik	0	NaN	NaN	NaN	NaN	NaN	Low	NaN	NaN
1700021F05Rik	1700021F05Rik	168.645634432865	0.110253612728769	0.14730701227939	0.748461400599561	0.454181898997949	0.993242925551974	OK	161.178685274493	173.979169545988
1700021F07Rik	1700021F07Rik	0	NaN	NaN	NaN	NaN	NaN	Low	NaN	NaN
1700021N21Rik	1700021N21Rik	0.153760996178801	-1.15546317644464	3.16052992649202	-0.365591594864957	0.714669847895444	NaN	Low	0.226606364032896	0.101728590568733
1700022A21Rik	1700022A21Rik	0.502875887319714	-1.26847749110125	2.21427785743894	-0.572862835095313	0.566737570169274	NaN	Low	0.763312983198209	0.316849390263645
1700022A22Rik	1700022A22Rik	0	NaN	NaN	NaN	NaN	NaN	Low	NaN	NaN
1700022E09Rik	1700022E09Rik	0	NaN	NaN	NaN	NaN	NaN	Low	NaN	NaN
1700022H01Rik	1700022H01Rik	0.0863060118696393	0.412887773778592	3.16074414721399	0.130629925912393	0.896068068115198	NaN	Low	0.0723263206637639	0.0962915055881217
1700022H16Rik	1700022H16Rik	0	NaN	NaN	NaN	NaN	NaN	Low	NaN	NaN
1700022I11Rik	1700022I11Rik	0	NaN	NaN	NaN	NaN	NaN	Low	NaN	NaN
1700023C21Rik	1700023C21Rik	0	NaN	NaN	NaN	NaN	NaN	Low	NaN	NaN
1700023D09Rik	1700023D09Rik	24.8593482601029	0.269336703518643	0.293934979991788	0.916313885221039	0.359502287339404	0.981549640095426	OK	22.2011739634232	26.7580441863027
1700023F02Rik	1700023F02Rik	0.267523187514625	1.24862555717505	3.15990453289422	0.395146607809512	0.692734693719866	NaN	Low	0.148396960118486	0.352613349940439
1700023F06Rik	1700023F06Rik	3.63311559291299	-0.910596006660654	1.06055773697238	-0.858601068962237	NaN	NaN	Outlier	4.99754719321127	2.65852159269993
1700024B18Rik	1700024B18Rik	0	NaN	NaN	NaN	NaN	NaN	Low	NaN	NaN
1700024F13Rik	1700024F13Rik	0.559282774387327	0.754239940743892	1.94706647481418	0.387372465450043	0.698480485063951	NaN	Low	0.399316582045339	0.67354434034589
1700024G13Rik	1700024G13Rik	0	NaN	NaN	NaN	NaN	NaN	Low	NaN	NaN
1700024I08Rik	1700024I08Rik	0	NaN	NaN	NaN	NaN	NaN	Low	NaN	NaN
1700024N05Rik	1700024N05Rik	1.46475140233968	-1.88612834605961	1.48977933019184	-1.26604545239376	0.20549680990403	NaN	Low	2.54971263310068	0.689779094653249
1700024P04Rik	1700024P04Rik	0	NaN	NaN	NaN	NaN	NaN	Low	NaN	NaN
1700025B11Rik	1700025B11Rik	0	NaN	NaN	NaN	NaN	NaN	Low	NaN	NaN
1700025C18Rik	1700025C18Rik	0	NaN	NaN	NaN	NaN	NaN	Low	NaN	NaN
1700025F22Rik	1700025F22Rik	0.0758639656317244	0.412887773778592	3.16074414721399	0.130629925912393	0.896068068115198	NaN	Low	0.0635756581290378	0.0846413281336435
1700025F24Rik	1700025F24Rik	0.080347135397287	-0.576375579321057	3.16074414721399	-0.182354392660696	0.855304615020053	NaN	Low	0.0994546484371304	0.0666989117973989
1700025G04Rik	1700025G04Rik	1756.49696233053	-0.231755124072733	0.0796708301522877	-2.90890811140969	0.0036269344561592	0.217539974480514	OK	1922.96347278405	1637.59231200659
1700025J12Rik	1700025J12Rik	0	NaN	NaN	NaN	NaN	NaN	Low	NaN	NaN
1700025K24Rik	1700025K24Rik	0.0768804980894003	-0.576375579321057	3.16074414721399	-0.182354392660696	0.855304615020053	NaN	Low	0.0951636031744694	0.063821137314351
1700025M24Rik	1700025M24Rik	0	NaN	NaN	NaN	NaN	NaN	Low	NaN	NaN
1700025N23Rik	1700025N23Rik	0.779599794628333	2.05841173920824	1.64462246054439	1.25160137879114	0.210715151934615	NaN	Low	0.273888752764991	1.14082196738786
1700026D11Rik	1700026D11Rik	0	NaN	NaN	NaN	NaN	NaN	Low	NaN	NaN
1700026F02Rik	1700026F02Rik	0	NaN	NaN	NaN	NaN	NaN	Low	NaN	NaN
1700026J14Rik	1700026J14Rik	0.0818388971236148	0.412887773778592	3.16074414721399	0.130629925912393	0.896068068115199	NaN	Low	0.0685827810590049	0.091307551455479
1700027A15Rik	1700027A15Rik	0	NaN	NaN	NaN	NaN	NaN	Low	NaN	NaN
1700027F06Rik	1700027F06Rik	0	NaN	NaN	NaN	NaN	NaN	Low	NaN	NaN
1700027F09Rik	1700027F09Rik	0.675874756284839	0.236044860370442	1.89342026697443	0.124665857067025	0.900788088590808	NaN	Low	0.612375690039665	0.72123123217425
1700027H10Rik	1700027H10Rik	0	NaN	NaN	NaN	NaN	NaN	Low	NaN	NaN
1700027I24Rik	1700027I24Rik	0	NaN	NaN	NaN	NaN	NaN	Low	NaN	NaN
1700027J07Rik	1700027J07Rik	0	NaN	NaN	NaN	NaN	NaN	Low	NaN	NaN
1700028B04Rik	1700028B04Rik	26.1656380128732	0.458647914112203	0.507498707880557	0.903742033211538	0.366132205231232	0.982844924616417	OK	21.4769174766351	29.5147241101862
1700028D13Rik	1700028D13Rik	0	NaN	NaN	NaN	NaN	NaN	Low	NaN	NaN
1700028E10Rik	1700028E10Rik	2.8131895479061	-0.0152218160703911	0.841290808494079	-0.0180934058909289	0.985564338428556	0.998739457139886	OK	2.83051903494564	2.80081134287786
1700028I16Rik	1700028I16Rik	0.635140169041493	1.07367828296009	1.72909996357794	0.620946333685869	0.534634934029237	NaN	Low	0.386229640827702	0.812933403479915
1700028J19Rik	1700028J19Rik	10.6049570382381	-0.757521665480548	0.432960696930078	-1.74963148122169	0.0801819238595864	0.766477645581426	OK	13.9224719900276	8.23530350124565
1700028K03Rik	1700028K03Rik	1.80312987789437	0.971005441115076	1.18164458846426	0.821740691401176	0.411224494861757	0.984368259206106	OK	1.15576336085298	2.26553453292394
1700028M03Rik	1700028M03Rik	0	NaN	NaN	NaN	NaN	NaN	Low	NaN	NaN
1700028P14Rik	1700028P14Rik	0.406656857722984	0.0765140665247136	2.34317785609124	0.0326539730331654	0.973950528497111	NaN	Low	0.394134240180506	0.415601584539041
1700028P15Rik	1700028P15Rik	0	NaN	NaN	NaN	NaN	NaN	Low	NaN	NaN
1700029B22Rik	1700029B22Rik	13.4206036145219	-0.0295045098926235	0.389217748034076	-0.0758046364577403	0.939574527381536	0.998739457139886	OK	13.5809755326947	13.3060522443985
1700029F12Rik	1700029F12Rik	0	NaN	NaN	NaN	NaN	NaN	Low	NaN	NaN
1700029H14Rik	1700029H14Rik	2.42776121390382	0.192106390453545	0.928333625681083	0.206936800670776	0.836059215734473	0.998739457139886	OK	2.24152530899252	2.56078686026903
1700029I15Rik	1700029I15Rik	15.1997807334357	-0.490911233126011	0.448770455613383	-1.0939027446783	0.273997634876485	0.963682183653031	OK	18.2744060230368	13.003619812292
1700029J03Rik	1700029J03Rik	0.0683100746201852	0.412887773778592	3.16074414721399	0.130629925912393	0.896068068115199	NaN	Low	0.057245332677493	0.0762134617221083
1700029J07Rik	1700029J07Rik	71.4547874870703	-0.540474397473497	0.260533255936961	-2.07449293000918	0.038033554688517	0.619036704413896	OK	87.3814067893045	60.0786308426173
1700029M20Rik	1700029M20Rik	8.93076021483994	-0.970380296310403	0.460647053610511	-2.10655921644271	0.0351558050580775	0.601025218577382	OK	12.5013549456298	6.38033540713287
1700029N11Rik	1700029N11Rik	0	NaN	NaN	NaN	NaN	NaN	Low	NaN	NaN
1700029P11Rik	1700029P11Rik	0.876729926196856	0.222853562746646	1.59751185629319	0.139500412387391	0.889054730088222	NaN	Low	0.798886585838338	0.932332312167227
1700030A11Rik	1700030A11Rik	0	NaN	NaN	NaN	NaN	NaN	Low	NaN	NaN
1700030C10Rik	1700030C10Rik	88.0037445813247	-0.468235475447096	0.332931378862626	-1.40640235548449	0.159604681234634	0.88976173328985	OK	104.975302137758	75.8812034695867
1700030C14Rik	1700030C14Rik	0	NaN	NaN	NaN	NaN	NaN	Low	NaN	NaN
1700030F04Rik	1700030F04Rik	0.215350224814936	-1.15546317644464	3.16052992649202	-0.365591594864957	0.714669847895444	NaN	Low	0.317373928705773	0.142476150607195
1700030F18Rik	1700030F18Rik	0	NaN	NaN	NaN	NaN	NaN	Low	NaN	NaN
1700030J22Rik	1700030J22Rik	26.5238455947083	-0.241629613026711	0.309235369201774	-0.78137767245198	0.434580399104381	0.989857605297357	OK	29.1456796771699	24.6511069643786
1700030K09Rik	1700030K09Rik	124.866000946146	-0.136323620860416	0.195775288252815	-0.696327008771268	0.486224062527112	0.99574557705253	OK	131.798109570254	119.914494786069
1700030L20Rik	1700030L20Rik	0.0768804980894003	-0.576375579321057	3.16074414721399	-0.182354392660696	0.855304615020053	NaN	Low	0.0951636031744694	0.063821137314351
1700030M09Rik	1700030M09Rik	0	NaN	NaN	NaN	NaN	NaN	Low	NaN	NaN
1700030N03Rik	1700030N03Rik	0	NaN	NaN	NaN	NaN	NaN	Low	NaN	NaN
1700030O20Rik	1700030O20Rik	0.175121138482388	-0.169138279793764	3.16074414721399	-0.0535121705256811	0.957323833866792	NaN	Low	0.187201630819018	0.166492215384794
1700031A10Rik	1700031A10Rik	1.88497671785004	-1.29641743107206	1.37724227391876	-0.941313997996362	0.346543971417403	0.978786336320104	OK	2.88151078561557	1.17316666944609
1700031F05Rik	1700031F05Rik	0.0863060118696393	0.412887773778592	3.16074414721399	0.130629925912393	0.896068068115198	NaN	Low	0.0723263206637639	0.0962915055881217
1700031L13Rik	1700031L13Rik	0	NaN	NaN	NaN	NaN	NaN	Low	NaN	NaN
1700031M16Rik	1700031M16Rik	0	NaN	NaN	NaN	NaN	NaN	Low	NaN	NaN
1700031P21Rik	1700031P21Rik	0	NaN	NaN	NaN	NaN	NaN	Low	NaN	NaN
1700034E13Rik	1700034E13Rik	0	NaN	NaN	NaN	NaN	NaN	Low	NaN	NaN
1700034G24Rik	1700034G24Rik	0	NaN	NaN	NaN	NaN	NaN	Low	NaN	NaN
1700034H15Rik	1700034H15Rik	21.0803687035947	-0.619398370653326	0.464279479771399	-1.33410671296156	0.182168886126978	0.904326220231103	OK	26.4701382222818	17.230533333104
1700034I23Rik	1700034I23Rik	1.81975232500435	-1.02045030617703	1.65985738653249	-0.614781917083126	0.538698752864527	0.996518988390726	OK	2.5840382111491	1.27383383490096
1700034J05Rik	1700034J05Rik	0	NaN	NaN	NaN	NaN	NaN	Low	NaN	NaN
1700034K08Rik	1700034K08Rik	0.175351694608323	-0.161648985887991	3.16074414721399	-0.0511426987946732	0.959211811773778	NaN	Low	0.186908586535045	0.167096771803522
1700034P13Rik	1700034P13Rik	6.15884446006222	-0.231086503201369	0.602173462592559	-0.383754046892841	0.701160750246646	0.996542170523702	OK	6.74083030096977	5.7431402879854
1700036G14Rik	1700036G14Rik	0	NaN	NaN	NaN	NaN	NaN	Low	NaN	NaN
1700037C18Rik	1700037C18Rik	29.4203817735273	-0.236780701645898	0.293449883872073	-0.806886336166079	0.419731971698524	0.985446268373063	OK	32.2696338579553	27.3852017132216
1700037H04Rik	1700037H04Rik	418.962307716036	-0.0159736138841196	0.104079889652968	-0.153474546690817	0.878024061292581	0.998739457139886	OK	421.670732917027	417.027718286758
1700039E22Rik	1700039E22Rik	0	NaN	NaN	NaN	NaN	NaN	Low	NaN	NaN
1700039M10Rik	1700039M10Rik	0.227591896895173	1.24862555717505	3.15990453289422	0.395146607809512	0.692734693719866	NaN	Low	0.126246797373395	0.299981253696444
1700040D17Rik	1700040D17Rik	0.241041406191861	-1.68256016062803	3.13913105412519	-0.535995513286057	0.591961651317704	NaN	Low	0.402815153624818	0.125488729454035
1700041A01Rik	1700041A01Rik	0	NaN	NaN	NaN	NaN	NaN	Low	NaN	NaN
1700041C23Rik	1700041C23Rik	0	NaN	NaN	NaN	NaN	NaN	Low	NaN	NaN
1700041M19Rik	1700041M19Rik	0.285576877807294	1.24862555717505	3.15990453289422	0.395146607809512	0.692734693719866	NaN	Low	0.158411466835614	0.376409314215637
1700042G07Rik	1700042G07Rik	0.0863060118696393	0.412887773778592	3.16074414721399	0.130629925912393	0.896068068115199	NaN	Low	0.0723263206637639	0.0962915055881216
1700042G15Rik	1700042G15Rik	5.81957452633375	-0.775237367832095	0.623946877244319	-1.2424733516673	0.214061966653756	0.921961365574089	OK	7.68256659508988	4.48886590579366
1700042O10Rik	1700042O10Rik	0	NaN	NaN	NaN	NaN	NaN	Low	NaN	NaN
1700044C05Rik	1700044C05Rik	0	NaN	NaN	NaN	NaN	NaN	Low	NaN	NaN
1700044K03Rik	1700044K03Rik	0	NaN	NaN	NaN	NaN	NaN	Low	NaN	NaN
1700045H11Rik	1700045H11Rik	0	NaN	NaN	NaN	NaN	NaN	Low	NaN	NaN
1700046C09Rik	1700046C09Rik	0	NaN	NaN	NaN	NaN	NaN	Low	NaN	NaN
1700047A11Rik	1700047A11Rik	0	NaN	NaN	NaN	NaN	NaN	Low	NaN	NaN
1700047E10Rik	1700047E10Rik	0.394884080705615	-1.65819952371642	2.7120038314597	-0.611429639029645	0.540915185845396	NaN	Low	0.656513424942918	0.208005977678969
1700047G03Rik	1700047G03Rik	0.714534132448606	1.99821038432984	1.84742801743067	1.08161745165523	0.279422546679342	NaN	Low	0.260104188100469	1.03912694984013
1700047I17Rik2	1700047I17Rik2	578.849910351648	-0.189293203131624	0.222758730601833	-0.849767830065317	0.395454178447332	0.983087271729691	OK	623.578857124429	546.900662656805
1700047L14Rik	1700047L14Rik	0	NaN	NaN	NaN	NaN	NaN	Low	NaN	NaN
1700047M11Rik	1700047M11Rik	0.272330055125938	-1.09910475722276	3.14954117340794	-0.348972976287045	0.727109597526814	NaN	Low	0.395271161090781	0.184514979436765
1700048M11Rik	1700048M11Rik	0.0683100746201852	0.412887773778592	3.16074414721399	0.130629925912393	0.896068068115199	NaN	Low	0.057245332677493	0.0762134617221083
1700048O20Rik	1700048O20Rik	10.0810659612719	0.26539727566237	0.463469778713469	0.572631243398604	0.566894400567218	0.996518988390726	OK	9.0185534097756	10.840003498055
1700049E15Rik	1700049E15Rik	0.0677485899023307	-0.576375579321057	3.16074414721399	-0.182354392660696	0.855304615020053	NaN	Low	0.083860017628894	0.0562404272404998
1700049E17Rik1	1700049E17Rik1	0.212037106006563	-1.54431943440392	3.14770245743571	-0.490617984160424	0.623696664184497	NaN	Low	0.343843872064155	0.117889415965425
1700049E17Rik2	1700049E17Rik2	0.212037106006563	-1.54431943440392	3.14770245743571	-0.490617984160424	0.623696664184497	NaN	Low	0.343843872064155	0.117889415965425
1700049E22Rik	1700049E22Rik	0	NaN	NaN	NaN	NaN	NaN	Low	NaN	NaN
1700049L16Rik	1700049L16Rik	11.6068409177534	0.804368109955814	0.569003166093565	1.41364434837529	0.157466353032138	0.88976173328985	OK	8.08620025818127	14.1215842460192
1700051A21Rik	1700051A21Rik	0	NaN	NaN	NaN	NaN	NaN	Low	NaN	NaN
1700052I22Rik	1700052I22Rik	0.221509586081131	-1.5911685454494	3.14470401345972	-0.505983564316069	0.612868187708437	NaN	Low	0.362965964799785	0.120469315567807
1700052K11Rik	1700052K11Rik	66.5916937540071	0.0442125256977072	0.203369289893132	0.21740020688935	0.827896469980224	0.998739457139886	OK	65.4043785031658	67.4397760760366
1700054A03Rik	1700054A03Rik	0.0818388971236148	0.412887773778592	3.16074414721399	0.130629925912393	0.896068068115198	NaN	Low	0.0685827810590049	0.091307551455479
1700054K19Rik	1700054K19Rik	0	NaN	NaN	NaN	NaN	NaN	Low	NaN	NaN
1700054M17Rik	1700054M17Rik	0	NaN	NaN	NaN	NaN	NaN	Low	NaN	NaN
1700055C04Rik	1700055C04Rik	0	NaN	NaN	NaN	NaN	NaN	Low	NaN	NaN
1700055D16Rik	1700055D16Rik	5.6886405097999	0.0370011394306606	0.595649404217561	0.0621189900781735	0.950468074306569	0.998739457139886	OK	5.60371955377832	5.7492983355296
1700056E22Rik	1700056E22Rik	2.94616019641085	-0.482050897361965	0.876325626860357	-0.550081935968284	0.582263175969376	0.996518988390726	OK	3.53125579997791	2.52823476529153
1700057G04Rik	1700057G04Rik	1.4972530008051	1.23728937772767	1.27104303275519	0.973444128831463	0.330332615688703	NaN	Low	0.835564883915651	1.96988737001185
1700057H15Rik	1700057H15Rik	0	NaN	NaN	NaN	NaN	NaN	Low	NaN	NaN
1700057H21Rik	1700057H21Rik	0.0677485899023307	-0.576375579321057	3.16074414721399	-0.182354392660696	0.855304615020053	NaN	Low	0.083860017628894	0.0562404272404997
1700060C16Rik	1700060C16Rik	0	NaN	NaN	NaN	NaN	NaN	Low	NaN	NaN
1700060C20Rik	1700060C20Rik	0.0768804980894004	-0.576375579321057	3.16074414721399	-0.182354392660696	0.855304615020053	NaN	Low	0.0951636031744694	0.063821137314351
1700061F12Rik	1700061F12Rik	0	NaN	NaN	NaN	NaN	NaN	Low	NaN	NaN
1700061G19Rik	1700061G19Rik	4.28304385380594	0.414758441494532	0.723918272238414	0.572935450589009	0.566688400338286	0.996518988390726	OK	3.58625581335909	4.78074959698226
1700061I17Rik	1700061I17Rik	3.3476993735982	-0.637213936591591	0.756894851447207	-0.841879073920529	0.399855644707244	0.983087271729691	OK	4.22837301690404	2.71864677123688
1700061J23Rik	1700061J23Rik	0	NaN	NaN	NaN	NaN	NaN	Low	NaN	NaN
1700061N14Rik	1700061N14Rik	0.421577789286595	1.13119077104051	2.74200815645989	0.412540994225542	0.679942939993636	NaN	Low	0.248806998532492	0.544985496968098
1700063A18Rik	1700063A18Rik	0	NaN	NaN	NaN	NaN	NaN	Low	NaN	NaN
1700063D05Rik	1700063D05Rik	17.0769309777926	0.376461180447272	0.473250052518418	0.795480483190482	0.426334059422348	0.987493406169588	OK	14.5468921740835	18.8841015518705
1700063H04Rik	1700063H04Rik	0	NaN	NaN	NaN	NaN	NaN	Low	NaN	NaN
1700063O14Rik	1700063O14Rik	0	NaN	NaN	NaN	NaN	NaN	Low	NaN	NaN
1700064J06Rik	1700064J06Rik	0.448910340165745	1.08092705893191	2.00863322790505	0.538140584311298	0.59047999568949	NaN	Low	0.271960220365221	0.575303282880406
1700064M15Rik	1700064M15Rik	0.241761516936275	-1.68486045012006	3.13904132039298	-0.536743635445082	0.591444710317	NaN	Low	0.404214133537364	0.125723933649783
1700065D16Rik	1700065D16Rik	0.0955958164532505	0.412887773778592	3.16074414721399	0.130629925912393	0.896068068115199	NaN	Low	0.0801113795566813	0.106656128522228
1700065I16Rik	1700065I16Rik	0	NaN	NaN	NaN	NaN	NaN	Low	NaN	NaN
1700065J11Rik	1700065J11Rik	0	NaN	NaN	NaN	NaN	NaN	Low	NaN	NaN
1700065J18Rik	1700065J18Rik	0	NaN	NaN	NaN	NaN	NaN	Low	NaN	NaN
1700065L07Rik	1700065L07Rik	0	NaN	NaN	NaN	NaN	NaN	Low	NaN	NaN
1700065O20Rik	1700065O20Rik	0	NaN	NaN	NaN	NaN	NaN	Low	NaN	NaN
1700066B17Rik	1700066B17Rik	0	NaN	NaN	NaN	NaN	NaN	Low	NaN	NaN
1700066B19Rik	1700066B19Rik	0.703900019595182	-1.350575654703	1.83545462318488	-0.735826229449076	0.461836456516715	NaN	Low	1.09062053163559	0.427671082423463
1700066C05Rik	1700066C05Rik	0.160694270794574	-1.15546317644464	3.16052992649202	-0.365591594864957	0.714669847895444	NaN	Low	0.236824326914035	0.106315659280673
1700066J03Rik	1700066J03Rik	0	NaN	NaN	NaN	NaN	NaN	Low	NaN	NaN
1700066M21Rik	1700066M21Rik	185.21431980196	-0.245136734636453	0.135708103761748	-1.80635295786624	0.070863224638708	0.738834765794163	OK	203.790675822185	171.945494073227
1700066N21Rik	1700066N21Rik	0	NaN	NaN	NaN	NaN	NaN	Low	NaN	NaN
1700066O22Rik	1700066O22Rik	0	NaN	NaN	NaN	NaN	NaN	Low	NaN	NaN
1700067G17Rik	1700067G17Rik	0.0758639656317244	0.412887773778592	3.16074414721399	0.130629925912393	0.896068068115199	NaN	Low	0.0635756581290378	0.0846413281336434
1700067K01Rik	1700067K01Rik	2.72573634385514	-1.15503123636478	0.771213531533405	-1.49768020027894	0.134216358468391	0.858616906379596	OK	4.01660918331548	1.80368431566919
1700067P10Rik	1700067P10Rik	0.107675112407468	-0.576375579321057	3.16074414721399	-0.182354392660696	0.855304615020053	NaN	Low	0.133281546342159	0.0893848024541173
1700069L16Rik	1700069L16Rik	0	NaN	NaN	NaN	NaN	NaN	Low	NaN	NaN
1700069P05Rik	1700069P05Rik	0	NaN	NaN	NaN	NaN	NaN	Low	NaN	NaN
1700071K01Rik	1700071K01Rik	185.139419714359	0.688358409064657	0.51264379936793	1.34276160155136	0.179349180654935	0.902381123320408	OK	136.46521197884	219.906710954016
1700071M16Rik	1700071M16Rik	0.0818388971236148	0.412887773778592	3.16074414721399	0.130629925912393	0.896068068115198	NaN	Low	0.0685827810590049	0.091307551455479
1700072B07Rik	1700072B07Rik	0	NaN	NaN	NaN	NaN	NaN	Low	NaN	NaN
1700072I22Rik	1700072I22Rik	0	NaN	NaN	NaN	NaN	NaN	Low	NaN	NaN
1700072O05Rik	1700072O05Rik	0	NaN	NaN	NaN	NaN	NaN	Low	NaN	NaN
1700073E17Rik	1700073E17Rik	26.6951073774633	0.445483704717134	0.495773987960489	0.898562077751922	0.368885965591619	0.983087271729691	OK	22.0432560662979	30.01785831401
1700074H08Rik	1700074H08Rik	0	NaN	NaN	NaN	NaN	NaN	Low	NaN	NaN
1700074P13Rik	1700074P13Rik	0	NaN	NaN	NaN	NaN	NaN	Low	NaN	NaN
1700080E11Rik	1700080E11Rik	0	NaN	NaN	NaN	NaN	NaN	Low	NaN	NaN
1700080N15Rik	1700080N15Rik	0	NaN	NaN	NaN	NaN	NaN	Low	NaN	NaN
1700080O16Rik	1700080O16Rik	0	NaN	NaN	NaN	NaN	NaN	Low	NaN	NaN
1700081H04Rik	1700081H04Rik	0	NaN	NaN	NaN	NaN	NaN	Low	NaN	NaN
1700083H02Rik	1700083H02Rik	0	NaN	NaN	NaN	NaN	NaN	Low	NaN	NaN
1700084D21Rik	1700084D21Rik	0	NaN	NaN	NaN	NaN	NaN	Low	NaN	NaN
1700084E18Rik	1700084E18Rik	2.97665256672576	0.281326990118141	0.867118318423208	0.324438988475891	0.745605706154849	0.998739457139886	OK	2.64450583035865	3.21390023555941
1700084F23Rik	1700084F23Rik	0	NaN	NaN	NaN	NaN	NaN	Low	NaN	NaN
1700084J12Rik	1700084J12Rik	20.8025619231136	0.844726039522246	0.447315491113782	1.88843457537976	0.0589676333207651	0.698828279195474	OK	14.2065976070014	25.513965006051
1700084M14Rik	1700084M14Rik	0	NaN	NaN	NaN	NaN	NaN	Low	NaN	NaN
1700085C21Rik	1700085C21Rik	0	NaN	NaN	NaN	NaN	NaN	Low	NaN	NaN
1700086L19Rik	1700086L19Rik	0	NaN	NaN	NaN	NaN	NaN	Low	NaN	NaN
1700086O06Rik	1700086O06Rik	22.1186059190843	-0.178405414942254	0.32865618206514	-0.542832980719329	0.587244803194484	0.996518988390726	OK	23.7286879604287	20.968547318124
1700088E04Rik	1700088E04Rik	74.5532725281633	0.0850977133173488	0.183542652825873	0.463639987802079	0.642905699834984	0.996518988390726	OK	72.0013231103075	76.3760935409174
1700091H14Rik	1700091H14Rik	0.170863627273785	-0.161802275139681	3.16074414721399	-0.0511911966307998	0.959173166719697	NaN	Low	0.182135481270172	0.162812302990651
1700092C02Rik	1700092C02Rik	0	NaN	NaN	NaN	NaN	NaN	Low	NaN	NaN
1700092C10Rik	1700092C10Rik	0	NaN	NaN	NaN	NaN	NaN	Low	NaN	NaN
1700092E19Rik	1700092E19Rik	0	NaN	NaN	NaN	NaN	NaN	Low	NaN	NaN
1700092K14Rik	1700092K14Rik	0	NaN	NaN	NaN	NaN	NaN	Low	NaN	NaN
1700092M07Rik	1700092M07Rik	1.56818607605325	0.310124836907216	0.942902615218466	0.32890441907976	0.742227934042966	NaN	Low	1.37573206929203	1.70565322373985
1700093K21Rik	1700093K21Rik	7.16610570378505	0.221937001968695	0.622168699278938	0.35671515173603	0.721305061370083	0.998217821270001	OK	6.5324131370923	7.61874325142274
1700094D03Rik	1700094D03Rik	114.293801376721	0.0585603462458519	0.256366677320465	0.228424172977247	0.819316498828994	0.998739457139886	OK	111.59703956585	116.220059813057
1700094J05Rik	1700094J05Rik	0.71963030415249	-1.44358183443692	1.48017755524735	-0.97527612773164	0.329423308702846	NaN	Low	1.14022309847798	0.419206879634282
1700094M24Rik	1700094M24Rik	0	NaN	NaN	NaN	NaN	NaN	Low	NaN	NaN
1700095A21Rik	1700095A21Rik	0.0863060118696393	0.412887773778592	3.16074414721399	0.130629925912393	0.896068068115199	NaN	Low	0.0723263206637639	0.0962915055881216
1700095B10Rik	1700095B10Rik	0	NaN	NaN	NaN	NaN	NaN	Low	NaN	NaN
1700095J03Rik	1700095J03Rik	0.0683100746201852	0.412887773778592	3.16074414721399	0.130629925912393	0.896068068115199	NaN	Low	0.057245332677493	0.0762134617221083
1700095J12Rik	1700095J12Rik	0	NaN	NaN	NaN	NaN	NaN	Low	NaN	NaN
1700096J18Rik	1700096J18Rik	0.178114940584397	-1.15546317644464	3.16052992649202	-0.365591594864957	0.714669847895444	NaN	Low	0.262498163180671	0.117841210158486
1700096K18Rik	1700096K18Rik	92.3138634133728	0.0853160281199105	0.15752505131313	0.541602922257225	0.58809207828727	0.996518988390726	OK	89.1459089955129	94.5766879975584
1700096P03Rik	1700096P03Rik	0	NaN	NaN	NaN	NaN	NaN	Low	NaN	NaN
1700097N02Rik	1700097N02Rik	9.08448168941139	-0.0285663865334403	0.412727970063118	-0.0692135949232411	0.944819601875591	0.998739457139886	OK	9.18958120351503	9.0094106079088
1700099I09Rik	1700099I09Rik	3.87515404621255	1.26789440915233	0.800811405848702	1.58326217620317	0.113361720110362	0.829048541125869	OK	2.12757967971425	5.12342145085419
1700100I10Rik	1700100I10Rik	0.605341574021836	1.71568315818189	2.58125907895046	0.664669103606402	0.506262159479287	NaN	Low	0.25950949550004	0.85236448725169
1700100L14Rik	1700100L14Rik	0	NaN	NaN	NaN	NaN	NaN	Low	NaN	NaN
1700101I11Rik	1700101I11Rik	1.83007718039444	-0.541580541891508	0.933549611452475	-0.580130434684541	0.561826661205259	0.996518988390726	OK	2.23882624635588	1.53811356185056
1700101O22Rik	1700101O22Rik	0	NaN	NaN	NaN	NaN	NaN	Low	NaN	NaN
1700102H20Rik	1700102H20Rik	2.41475669635975	0.37610427590336	1.02890047619911	0.365539995950568	0.714708356823238	0.997216057939349	OK	2.05732582543733	2.67006446130433
1700102P08Rik	1700102P08Rik	46.749483908515	0.358556233907028	0.261995648130467	1.36855797592667	0.171137487780912	0.90104189679703	OK	40.1426835371384	51.4686270309269
1700104L18Rik	1700104L18Rik	0	NaN	NaN	NaN	NaN	NaN	Low	NaN	NaN
1700105P06Rik	1700105P06Rik	0.0863060118696393	0.412887773778592	3.16074414721399	0.130629925912393	0.896068068115198	NaN	Low	0.0723263206637639	0.0962915055881217
1700108F19Rik	1700108F19Rik	0.0803471353972871	-0.576375579321057	3.16074414721399	-0.182354392660696	0.855304615020053	NaN	Low	0.0994546484371305	0.0666989117973989
1700108J01Rik	1700108J01Rik	0	NaN	NaN	NaN	NaN	NaN	Low	NaN	NaN
1700109G14Rik	1700109G14Rik	0	NaN	NaN	NaN	NaN	NaN	Low	NaN	NaN
1700109G15Rik	1700109G15Rik	0	NaN	NaN	NaN	NaN	NaN	Low	NaN	NaN
1700109H08Rik	1700109H08Rik	10.7895803814551	-0.315301916306734	0.404096670840023	-0.780263583095833	0.435235743459205	0.989857605297357	OK	12.1849850810481	9.79286273888871
1700109I08Rik	1700109I08Rik	0	NaN	NaN	NaN	NaN	NaN	Low	NaN	NaN
1700109K24Rik	1700109K24Rik	0.721411738237791	-2.07604903780949	1.78313762616415	-1.16426741679802	0.244315656705826	NaN	Low	1.29981342748438	0.308267674490226
1700110C19Rik	1700110C19Rik	0.346583604436688	-1.33554519802284	2.37515530927784	-0.56229804965003	0.573912966934765	NaN	Low	0.535009756394776	0.211993495895196
1700110I01Rik	1700110I01Rik	0	NaN	NaN	NaN	NaN	NaN	Low	NaN	NaN
1700110I07Rik	1700110I07Rik	0.0768804980894003	-0.576375579321057	3.16074414721399	-0.182354392660696	0.855304615020053	NaN	Low	0.0951636031744694	0.063821137314351
1700110K17Rik	1700110K17Rik	0	NaN	NaN	NaN	NaN	NaN	Low	NaN	NaN
1700111N16Rik	1700111N16Rik	0	NaN	NaN	NaN	NaN	NaN	Low	NaN	NaN
1700112H15Rik	1700112H15Rik	0	NaN	NaN	NaN	NaN	NaN	Low	NaN	NaN
1700112J05Rik	1700112J05Rik	0	NaN	NaN	NaN	NaN	NaN	Low	NaN	NaN
1700112J16Rik	1700112J16Rik	3.35291031172879	-0.280882988860155	1.01902251984004	-0.275639628557223	0.782824869117036	0.998739457139886	OK	3.73874586301919	3.07731348937851
1700113A16Rik	1700113A16Rik	40.5735337678746	-0.165594919500818	0.239152176683188	-0.692424889446799	0.488670539847642	0.996435528341562	OK	43.3133733371406	38.6165055041131
1700113B09Rik	1700113B09Rik	0	NaN	NaN	NaN	NaN	NaN	Low	NaN	NaN
1700113H08Rik	1700113H08Rik	0.0949111637753467	0.412887773778592	3.16074414721399	0.130629925912393	0.896068068115198	NaN	Low	0.0795376256772856	0.105892262416819
1700116B05Rik	1700116B05Rik	0.252715792369786	0.246703912176163	3.16074414721399	0.0780524777349088	0.937786309083511	NaN	Low	0.227920803619044	0.270426498620317
1700119H24Rik	1700119H24Rik	0	NaN	NaN	NaN	NaN	NaN	Low	NaN	NaN
1700120C14Rik	1700120C14Rik	2.17137789123793	0.722027757196358	1.16085814041744	0.621977597483805	0.533956598904429	0.996518988390726	OK	1.57474677781936	2.59754297225119
1700120E14Rik	1700120E14Rik	0	NaN	NaN	NaN	NaN	NaN	Low	NaN	NaN
1700120G07Rik	1700120G07Rik	0	NaN	NaN	NaN	NaN	NaN	Low	NaN	NaN
1700120K04Rik	1700120K04Rik	1.14956540575487	-1.31344312608645	1.24495103542771	-1.05501589115528	0.291418056968676	NaN	Low	1.76482520159795	0.710094123009816
1700121L16Rik	1700121L16Rik	0	NaN	NaN	NaN	NaN	NaN	Low	NaN	NaN
1700121N20Rik	1700121N20Rik	0	NaN	NaN	NaN	NaN	NaN	Low	NaN	NaN
1700122C19Rik	1700122C19Rik	0	NaN	NaN	NaN	NaN	NaN	Low	NaN	NaN
1700122H20Rik	1700122H20Rik	0	NaN	NaN	NaN	NaN	NaN	Low	NaN	NaN
1700122O11Rik	1700122O11Rik	0.482082812383722	-2.65722876675493	3.08547835505707	-0.861204799054823	0.3891252573992	NaN	Low	0.946859169314628	0.150099700290219
1700123J17Rik	1700123J17Rik	0	NaN	NaN	NaN	NaN	NaN	Low	NaN	NaN
1700123K08Rik	1700123K08Rik	0	NaN	NaN	NaN	NaN	NaN	Low	NaN	NaN
1700123L14Rik	1700123L14Rik	0.084154086481567	0.412887773778592	3.16074414721399	0.130629925912393	0.896068068115198	NaN	Low	0.0705229602455199	0.0938906052216007
1700123M08Rik	1700123M08Rik	9.45863746708096	-0.352835439577912	0.463697770027895	-0.760916835025293	0.446706742461535	0.992785384315096	OK	10.829152169378	8.47969839401164
1700123O12Rik	1700123O12Rik	0	NaN	NaN	NaN	NaN	NaN	Low	NaN	NaN
1700123O20Rik	1700123O20Rik	581.096222498878	0.114851567381891	0.108340379778804	1.06009936107276	0.289099398454872	0.969707272579666	OK	554.30282227934	600.234365512834
1700123O21Rik	1700123O21Rik	0	NaN	NaN	NaN	NaN	NaN	Low	NaN	NaN
1700124L16Rik	1700124L16Rik	3.09124468776315	-0.0128090171370002	0.71652432578232	-0.0178765977317169	0.985737298336016	0.998739457139886	OK	3.10726644081521	3.07980057844025
1700125G02Rik	1700125G02Rik	0	NaN	NaN	NaN	NaN	NaN	Low	NaN	NaN
1700125G22Rik	1700125G22Rik	0	NaN	NaN	NaN	NaN	NaN	Low	NaN	NaN
1700125H03Rik	1700125H03Rik	2.1010399802343	-0.159973170140672	0.948077757834063	-0.16873422967557	0.866005693412123	0.998739457139886	OK	2.23806713021783	2.00316344453178
1700125H20Rik	1700125H20Rik	0	NaN	NaN	NaN	NaN	NaN	Low	NaN	NaN
1700126H18Rik	1700126H18Rik	0	NaN	NaN	NaN	NaN	NaN	Low	NaN	NaN
1700128A07Rik	1700128A07Rik	0	NaN	NaN	NaN	NaN	NaN	Low	NaN	NaN
1700128F08Rik	1700128F08Rik	0	NaN	NaN	NaN	NaN	NaN	Low	NaN	NaN
1700129C05Rik	1700129C05Rik	0	NaN	NaN	NaN	NaN	NaN	Low	NaN	NaN
1810006J02Rik	1810006J02Rik	0.241382220764775	-0.753727320829569	3.16041087357752	-0.238490294768656	0.811500841878839	NaN	Low	0.316515466490935	0.187715616674661
1810007C17Rik	1810007C17Rik	0.0949111637753466	0.412887773778592	3.16074414721399	0.130629925912393	0.896068068115198	NaN	Low	0.0795376256772856	0.105892262416819
1810007D17Rik	1810007D17Rik	0	NaN	NaN	NaN	NaN	NaN	Low	NaN	NaN
1810008I18Rik	1810008I18Rik	0.0768804980894003	-0.576375579321057	3.16074414721399	-0.182354392660696	0.855304615020053	NaN	Low	0.0951636031744693	0.0638211373143509
1810009A15Rik	1810009A15Rik	292.463674687061	0.0444802203493824	0.130487330076557	0.340877695353915	0.73319565679007	0.998739457139886	OK	287.217624840891	296.21085314861
1810009J06Rik	1810009J06Rik	0	NaN	NaN	NaN	NaN	NaN	Low	NaN	NaN
1810010D01Rik	1810010D01Rik	1.17047012787654	-0.680321784204489	1.26223587502246	-0.538981499153147	0.58989962035351	NaN	Low	1.49929204623474	0.93559732904926
1810010H24Rik	1810010H24Rik	17.3338684542187	0.469468039724473	0.384435138672626	1.22118920072043	0.222014392146383	0.925436390457583	OK	14.1576167540441	19.6026196686291
1810012K16Rik	1810012K16Rik	0.080347135397287	-0.576375579321057	3.16074414721399	-0.182354392660696	0.855304615020053	NaN	Low	0.0994546484371304	0.0666989117973989
1810013A23Rik	1810013A23Rik	7.0177984687474	0.395387670789485	0.740917010473577	0.533646366867407	0.593586222349148	0.996518988390726	OK	5.92758137707288	7.79652496280062
1810013L24Rik	1810013L24Rik	2931.34370511385	0.126389076335587	0.136604464485561	0.925219221872113	0.354851886852308	0.978786336320104	OK	2782.72144750708	3037.50246054725
1810014B01Rik	1810014B01Rik	44.4612864988907	-0.179487381154835	0.212107422981716	-0.846209805539467	0.397435712787712	0.983087271729691	OK	47.7175442002873	42.1353881407503
1810018F18Rik	1810018F18Rik	0.341730042925888	0.678692395706976	3.15987610392409	0.214784495779484	0.829935341379106	NaN	Low	0.253058102859737	0.405067142973139
1810019D21Rik	1810019D21Rik	166.033547699371	0.099702147863907	0.316175248608807	0.315338244541922	0.752504850163523	0.998739457139886	OK	159.381170443942	170.785245738962
1810020O05Rik	1810020O05Rik	0.14359356753907	-0.165363436278335	3.16074414721399	-0.0523178810357341	0.958275405821787	NaN	Low	0.153276463178871	0.136677213510642
1810021B22Rik	1810021B22Rik	16.0984459904361	-0.559128847383467	0.448544815365973	-1.2465395390364	0.212566382789529	0.921961365574089	OK	19.8114743832907	13.4462828526828
1810022K09Rik	1810022K09Rik	358.136948514392	-0.152828708218552	0.184115117336676	-0.830071481523632	0.406498369990449	0.983087271729691	OK	380.443770814366	342.203504014411
1810024B03Rik	1810024B03Rik	0.239044433532279	0.238422491220681	3.09279338154858	0.0770896926523107	0.938552192671552	NaN	Low	0.216363839629275	0.255244857748711
1810026B05Rik	1810026B05Rik	1130.08153972339	-0.0476452902357298	0.12102520532718	-0.393680722184483	0.693816775850872	0.99652738302869	OK	1151.91031164395	1114.48955978013
1810030O07Rik	1810030O07Rik	688.442873331202	-0.113787832142746	0.122181323361533	-0.931302993060973	0.351696854162448	0.978786336320104	OK	720.31003093385	665.68061790074
1810032O08Rik	1810032O08Rik	405.880584394065	0.00547371382676845	0.192142703729196	0.0284877526990723	0.977273135996536	0.998739457139886	OK	404.982566876712	406.522025477889
1810034E14Rik	1810034E14Rik	42.8450796891074	0.398260659832783	0.208978965188565	1.90574520011345	0.0566832718653008	0.693959432197153	OK	36.1423935323903	47.632712658191
1810037I17Rik	1810037I17Rik	2967.01444196307	0.191371597574003	0.14728338750408	1.29934272165421	0.193826339155714	0.912036594528216	OK	2740.2704356641	3128.97444646234
1810041H14Rik	1810041H14Rik	2.24754900847526	1.6494618840041	0.916209302430018	1.80031121669395	0.0718115107737785	0.742112649169123	OK	1.00038671458785	3.13837921839485
1810043G02Rik	1810043G02Rik	113.194274635579	0.0620403958611051	0.179810890452695	0.345031358806529	0.730070795754072	0.998739457139886	OK	110.365352187226	115.214933527259
1810044D09Rik	1810044D09Rik	13.1122694227222	-0.124006190559109	0.440138869215639	-0.28174332973613	0.778140327439978	0.998739457139886	OK	13.7740534471728	12.6395665481147
1810046K07Rik	1810046K07Rik	0.295849782292432	1.51594622601086	3.15425250972298	0.480603953341706	0.630798005183459	NaN	Low	0.141899804064999	0.405814052454885
1810053B23Rik	1810053B23Rik	0.0890574702921984	-0.576375579321057	3.16074414721399	-0.182354392660696	0.855304615020053	NaN	Low	0.11023640550239	0.0739296594277757
1810055G02Rik	1810055G02Rik	345.44522897455	0.191961030084795	0.190239710809888	1.00904815964857	0.312951538049593	0.978786336320104	OK	318.965565421947	364.359274369266
1810058I24Rik	1810058I24Rik	1953.32183842492	-0.0349504616526727	0.138884235610649	-0.251651755139824	0.801310250816017	0.998739457139886	OK	1980.98012947017	1933.56591624973
1810062G17Rik	1810062G17Rik	10.2199505256648	-0.495264719321078	0.473292469106962	-1.04642425487051	0.295365199219869	0.975114407862716	OK	12.3057550317372	8.73009016418454
1810062O18Rik	1810062O18Rik	5.08347061070131	-0.838462110656504	0.636889664793817	-1.31649508071063	0.188007928442869	0.910235717502677	OK	6.84283412047327	3.82678238943562
1810063I02Rik	1810063I02Rik	0.332731027074221	-0.330982497384888	2.85253386794562	-0.11603104913291	0.907627934334183	NaN	Low	0.377925776457169	0.300449063229258
1810064F22Rik	1810064F22Rik	2.45084322406656	-0.174854499688307	0.822799136180345	-0.212511768668145	0.83170779738867	0.998739457139886	OK	2.62566949026917	2.32596731963613
1810065E05Rik	1810065E05Rik	0	NaN	NaN	NaN	NaN	NaN	Low	NaN	NaN
2010001A14Rik	2010001A14Rik	37.0921215986402	0.189756294741411	0.207403190435569	0.914915022970005	0.360236242712574	0.982244554659639	OK	34.2810809285484	39.1000077915629
2010003K11Rik	2010003K11Rik	2.64430284157748	-0.368673240891775	0.977536410792275	-0.377145277476643	0.706065644749597	0.997056819561713	OK	3.04483547721114	2.35820810183915
2010005H15Rik	2010005H15Rik	0.884199627398331	0.199361510209735	1.81916691036265	0.109589454971997	0.912734973996753	NaN	Low	0.813847237905791	0.934451334178717
2010009K17Rik	2010009K17Rik	0	NaN	NaN	NaN	NaN	NaN	Low	NaN	NaN
2010010A06Rik	2010010A06Rik	4.25062098363832	-0.832276872751299	0.669142869171893	-1.24379547492047	0.213574846239005	0.921961365574089	OK	5.71096455199166	3.20751843481451
2010016I18Rik	2010016I18Rik	44.6775939139069	0.0444098784903353	0.473266959558854	0.0938368453435478	0.925238762451691	0.998739457139886	OK	43.8774561282239	45.2491209036805
2010106C02Rik	2010106C02Rik	0	NaN	NaN	NaN	NaN	NaN	Low	NaN	NaN
2010106E10Rik	2010106E10Rik	0	NaN	NaN	NaN	NaN	NaN	Low	NaN	NaN
2010109A12Rik	2010109A12Rik	0.768396474338489	-0.0219959699273194	1.85869940265714	-0.0118340652048817	0.990558002466252	NaN	Low	0.775238968735198	0.76350897834084
2010109I03Rik	2010109I03Rik	2232.3470454016	0.101236414317104	0.230584507522642	0.439042567971154	0.660630692368664	0.99652738302869	OK	2141.53752192802	2297.21099073987
2010111I01Rik	2010111I01Rik	3264.51440442508	-0.130107957867568	0.100076282765266	-1.3000878357237	0.193570866321357	0.912036594528216	OK	3437.43409969779	3141.00033637314
2010204K13Rik	2010204K13Rik	3.60954519105695	0.372655491829978	0.790083037463133	0.471666235268804	0.637165041258479	0.996518988390726	OK	3.08000582111867	3.98778759815572
2010300C02Rik	2010300C02Rik	344.411988083002	0.154430249498873	0.117826230949735	1.31066103238721	0.189972309427945	0.910295669164238	OK	323.116612374167	359.62297073217
2010308F09Rik	2010308F09Rik	0.149587487025945	-0.164181114254039	3.16074414721399	-0.0519438165846974	0.958573460794113	NaN	Low	0.159601915295151	0.142434323976513
2010310C07Rik	2010310C07Rik	2.02460938996261	0.224871131894356	0.938106839614319	0.239707379158228	0.810557113967466	0.998739457139886	OK	1.84324765030137	2.15415348972064
2010315B03Rik	2010315B03Rik	174.919615132375	-0.242422855268532	0.254946045304395	-0.950879057484846	0.341665774098196	0.978786336320104	OK	192.267399494621	162.528340587913
2010320M18Rik	2010320M18Rik	91.5386920822329	-0.0281777238326623	0.17835429577789	-0.157987357185682	0.874466761102087	0.998739457139886	OK	92.5832835534552	90.7925553170741
2200002D01Rik	2200002D01Rik	87.0910309051	-0.167111485260246	0.385095708789554	-0.433947928907119	0.664326254012673	0.99652738302869	OK	93.0263564842218	82.8515126342987
2200002J24Rik	2200002J24Rik	0.774854018367457	0.099660321046432	2.16748085253395	0.045979793053268	0.963326355680394	NaN	Low	0.743821296690427	0.797020248136765
2210010C04Rik	2210010C04Rik	0.0803471353972871	-0.576375579321057	3.16074414721399	-0.182354392660696	0.855304615020053	NaN	Low	0.0994546484371305	0.0666989117973989
2210011C24Rik	2210011C24Rik	0.252096744463595	0.24332921080742	3.16074414721399	0.0769847856941854	0.938635648302356	NaN	Low	0.227694570437977	0.269526868767609
2210016F16Rik	2210016F16Rik	515.33738235559	0.14319981977335	0.134712432550868	1.06300374109329	0.287780254781727	0.969619930941766	OK	485.767784096439	536.458523969268
2210016L21Rik	2210016L21Rik	266.860808637961	0.0857137584607902	0.126255702961227	0.67889019228789	0.497207440489187	0.996518988390726	OK	257.660432073349	273.432506184112
2210039B01Rik	2210039B01Rik	6.48803279416642	-0.785772205984305	0.510998955333777	-1.53771783245829	0.124117621554874	0.84620957457753	OK	8.59314601583702	4.98438049297314
2210404E10Rik	2210404E10Rik	0	NaN	NaN	NaN	NaN	NaN	Low	NaN	NaN
2210406O10Rik	2210406O10Rik	3.11722996431292	-1.56543749381212	0.857455050525718	-1.82567878380602	0.0678986608015122	0.731375649267697	OK	5.0789024344916	1.71603534275672
2210407C18Rik	2210407C18Rik	0.0677485899023307	-0.576375579321057	3.16074414721399	-0.182354392660696	0.855304615020053	NaN	Low	0.083860017628894	0.0562404272404997
2210408F21Rik	2210408F21Rik	6.32493321161221	0.00300839475678426	0.733733947816331	0.00410011662365843	0.996728589414418	0.999656914163654	OK	6.31724089053909	6.33042772666443
2210408I21Rik	2210408I21Rik	58.7816852060552	0.34883761931764	0.238713258772205	1.46132485942275	0.14392631077044	0.87213395480979	OK	50.6930261760618	64.5592987989077
2210409D07Rik	2210409D07Rik	7.70531592773223	-0.417041501390411	0.6102545743145	-0.68338939017192	0.494360822496148	0.996518988390726	OK	9.02727588546428	6.76105881506648
2210409E12Rik	2210409E12Rik	0	NaN	NaN	NaN	NaN	NaN	Low	NaN	NaN
2210414B05Rik	2210414B05Rik	0	NaN	NaN	NaN	NaN	NaN	Low	NaN	NaN
2210416O15Rik	2210416O15Rik	0.641591378281413	0.291038054408077	1.753769629409	0.165949991109239	0.868196305666961	NaN	Low	0.567585670708412	0.694452597976414
2210417A02Rik	2210417A02Rik	0	NaN	NaN	NaN	NaN	NaN	Low	NaN	NaN
2210418O10Rik	2210418O10Rik	147.999398462938	-0.781406949745774	1.23235142789173	-0.634078017082011	0.526029908327821	0.996518988390726	OK	195.75358445761	113.889265609602
2210420H20Rik	2210420H20Rik	0.0803471353972871	-0.576375579321057	3.16074414721399	-0.182354392660696	0.855304615020053	NaN	Low	0.0994546484371304	0.0666989117973989
2300002M23Rik	2300002M23Rik	0.487936232343059	0.45727081242597	2.00336807222388	0.22825102324725	0.819451097336435	NaN	Low	0.400752661714219	0.550210211363659
2300003K06Rik	2300003K06Rik	0	NaN	NaN	NaN	NaN	NaN	Low	NaN	NaN
2300009A05Rik	2300009A05Rik	38.8449626777852	0.293814435696496	0.218824605471317	1.3426937755179	0.179371151051145	0.902381123320408	OK	34.3225638482625	42.0752475560157
2310001H17Rik	2310001H17Rik	94.2809983140051	0.0997810535866828	0.211962024000818	0.470749673471214	0.63781950726428	0.996518988390726	OK	90.5005219554531	96.9813385701136
2310001K24Rik	2310001K24Rik	0.249983806116869	1.24862555717505	3.15990453289422	0.395146607809512	0.692734693719866	NaN	Low	0.138667744098123	0.329495278987401
2310002D06Rik	2310002D06Rik	0.0949111637753466	0.412887773778592	3.16074414721399	0.130629925912393	0.896068068115199	NaN	Low	0.0795376256772855	0.105892262416819
2310002F09Rik	2310002F09Rik	27.073639494163	-0.239296502953056	0.279723889373074	-0.855473958585999	0.392288815075186	0.983087271729691	OK	29.7237382376787	25.1807118202232
2310002L09Rik	2310002L09Rik	1.21501347075501	2.79491232832742	1.3858726422778	2.01671657486055	0.0437250992172327	NaN	Low	0.272123468956529	1.8885063291825
2310003N18Rik	2310003N18Rik	0.639119287072483	1.02966753122212	1.71894135958793	0.599012598934123	0.549164483016382	NaN	Low	0.397567815200449	0.811656052695365
2310005A03Rik	2310005A03Rik	7.87951340698133	0.643435568701684	0.514689606337748	1.25014292260538	0.211247342630989	0.921961365574089	OK	5.93399722496	9.26916782271085
2310005E17Rik	2310005E17Rik	0.379319828158622	1.83759267114978	3.13851160773628	0.585498128036297	0.558212824944714	NaN	Low	0.151632303159514	0.541953774586556
2310007B03Rik	2310007B03Rik	642.778664174576	-0.389216103953845	0.152357408014638	-2.5546253971218	0.0106302132239976	0.365770217615413	OK	745.624476642493	569.317369554634
2310008N11Rik	2310008N11Rik	0.871264880565014	-0.2096407458155	1.58551007097978	-0.132222903942799	0.894807985442985	NaN	Low	0.945890279993061	0.817961023830696
2310009A05Rik	2310009A05Rik	127.400294157377	-0.12723566378801	0.128606154089373	-0.989343509172888	0.322495103342536	0.978786336320104	OK	133.998740576428	122.687118143769
2310009B15Rik	2310009B15Rik	69.9165855823264	-0.124721090402051	0.233382843602832	-0.534405565022166	0.593060969596255	0.996518988390726	OK	73.4657825314866	67.3814449043549
2310010J17Rik	2310010J17Rik	10.7005224906129	-0.2667919101674	0.487475985750476	-0.547292416377537	0.584177853090772	0.996518988390726	OK	11.8695108911138	9.86553077596943
2310011J03Rik	2310011J03Rik	641.160347087511	-0.00067876170509854	0.142100618083216	-0.0047766273944076	0.996188817242065	0.999656914163654	OK	641.336318962685	641.034652890958
2310015A10Rik	2310015A10Rik	185.860896555547	-0.334139508498709	0.265617735030025	-1.25797137928662	0.208402107167801	0.921961365574089	OK	211.349667894015	167.654631313784
2310015D24Rik	2310015D24Rik	5.98966277720365	-0.433851252497339	0.48997184947411	-0.885461589197408	0.375907727386702	0.983087271729691	OK	7.05913267297773	5.22575570879358
2310016D03Rik	2310016D03Rik	0	NaN	NaN	NaN	NaN	NaN	Low	NaN	NaN
2310016G11Rik	2310016G11Rik	0.498743664685344	0.521501769800579	2.27035082956777	0.229700962075479	0.818324147267289	NaN	Low	0.397718497152913	0.57090449863708
2310020H05Rik	2310020H05Rik	0.181210486577416	0.825082238845611	3.16074414721399	0.261040501988392	0.794061273671479	NaN	Low	0.124962320216752	0.221387748263604
2310022A10Rik	2310022A10Rik	760.404251477575	0.108662925535562	0.123704611556374	0.878406424533675	0.379723199142909	0.983087271729691	OK	727.218868154701	784.1080967082
2310022B05Rik	2310022B05Rik	3437.57876206546	0.0493919798192888	0.136087189236037	0.362943640004356	0.716646986275564	0.99743609093534	OK	3369.12902624062	3486.47143051177
2310030A07Rik	2310030A07Rik	0	NaN	NaN	NaN	NaN	NaN	Low	NaN	NaN
2310030G06Rik	2310030G06Rik	242.173429696982	-0.0907974488131803	0.111603331641543	-0.813572923654384	0.415889654455289	0.984647313827973	OK	251.108172255323	235.791470726738
2310033P09Rik	2310033P09Rik	305.249458559213	-0.226075770963639	0.161330914575587	-1.40131710998092	0.161119266920826	0.88976173328985	OK	333.463198504859	285.096787169465
2310034C09Rik	2310034C09Rik	0	NaN	NaN	NaN	NaN	NaN	Low	NaN	NaN
2310034G01Rik	2310034G01Rik	7.50211562750058	0.397996626911183	0.48949249304659	0.813080144363525	0.416172109670103	0.984647313827973	OK	6.32923545967493	8.33988717594746
2310034O05Rik	2310034O05Rik	0	NaN	NaN	NaN	NaN	NaN	Low	NaN	NaN
2310039H08Rik	2310039H08Rik	86.5295811707094	-0.271194552367863	0.24129371453527	-1.12391884260301	0.261047456923688	0.956196075428109	OK	96.1401328453221	79.664901403129
2310039L15Rik	2310039L15Rik	0.0863060118696393	0.412887773778592	3.16074414721399	0.130629925912393	0.896068068115199	NaN	Low	0.0723263206637639	0.0962915055881216
2310040G24Rik	2310040G24Rik	6.16688600905846	-0.0357119801704838	0.51688765514215	-0.0690904102955654	0.944917654264344	0.998739457139886	OK	6.25611308823206	6.10315238107732
2310043L19Rik	2310043L19Rik	0.724679412790487	-2.11863651204126	2.02351961026016	-1.04700567333216	0.295096961585764	NaN	Low	1.31523727916073	0.302852365383168
2310043M15Rik	2310043M15Rik	141.979363840292	-0.0276017399326355	0.39178947555569	-0.0704504374281287	0.943835147678712	0.998739457139886	OK	143.566388363082	140.845774895442
2310043O21Rik	2310043O21Rik	0	NaN	NaN	NaN	NaN	NaN	Low	NaN	NaN
2310050C09Rik	2310050C09Rik	9433.13907806467	-0.0515375573547579	0.225547939150627	-0.228499349401459	0.819258061847572	0.998739457139886	OK	9630.27728172606	9292.32607544939
2310057J18Rik	2310057J18Rik	0	NaN	NaN	NaN	NaN	NaN	Low	NaN	NaN
2310057M21Rik	2310057M21Rik	475.702917921462	-0.128835871442875	0.0994567588826219	-1.2953958372495	0.195183713326326	0.913635310429355	OK	500.652786474907	457.88158324043
2310057N15Rik	2310057N15Rik	0	NaN	NaN	NaN	NaN	NaN	Low	NaN	NaN
2310061I04Rik	2310061I04Rik	222.521098690406	0.0309485406421801	0.157066870013906	0.197040538462631	0.843795814484061	0.998739457139886	OK	219.741632956288	224.506431357634
2310061N02Rik	2310061N02Rik	0.196935548757231	-1.15546292640197	3.16052993102859	-0.365591515226032	0.71466990733043	NaN	Low	0.290235149203702	0.130292977009752
2310065F04Rik	2310065F04Rik	1.07172758933057	0.757080144075291	1.25389083315199	0.603784734730191	0.545986769798904	NaN	Low	0.764133960400875	1.29143732428036
2310068J16Rik	2310068J16Rik	3.30376009403059	0.39587159633131	0.794540542320193	0.498239643222356	0.618315143639608	0.996518988390726	OK	2.78991339996604	3.67079344693384
2310069B03Rik	2310069B03Rik	0.241041406191861	-1.68256016062803	3.13913105412519	-0.535995513286057	0.591961651317704	NaN	Low	0.402815153624818	0.125488729454035
2310069G16Rik	2310069G16Rik	0	NaN	NaN	NaN	NaN	NaN	Low	NaN	NaN
2310075C17Rik	2310075C17Rik	0.341218914575732	0.665831454956283	2.83658212161435	0.234730188095998	0.81441815554485	NaN	Low	0.254239757701128	0.403346883771878
2310079G19Rik	2310079G19Rik	0	NaN	NaN	NaN	NaN	NaN	Low	NaN	NaN
2310081J21Rik	2310081J21Rik	0.189822327550693	0.825082238845611	3.16074414721399	0.261040501988392	0.794061273671479	NaN	Low	0.130901025253553	0.231908972048651
2400006E01Rik	2400006E01Rik	2.67981719040205	-0.837048347196961	0.831527448583135	-1.00663946647009	0.314108061438369	0.978786336320104	OK	3.60573600434277	2.01844660901582
2410002F23Rik	2410002F23Rik	1144.49052331754	-0.21153489384651	0.109835098567656	-1.92593166123677	0.0541129074647992	0.686463276585185	OK	1243.41163526972	1073.83258620883
2410003L11Rik	2410003L11Rik	0	NaN	NaN	NaN	NaN	NaN	Low	NaN	NaN
2410004B18Rik	2410004B18Rik	552.752079360055	0.0781076888797294	0.097996517279397	0.797045558844068	0.425424572468593	0.987493406169588	OK	535.377837990956	565.162251766555
2410004I01Rik	2410004I01Rik	0.64221786445545	2.59211325016202	1.82411654174985	1.42102392628678	0.15530980383239	NaN	Low	0.163245670715282	0.984340859984141
2410004P03Rik	2410004P03Rik	1.08571584960257	0.0493177458865966	1.21123846845542	0.0407167929115451	0.967521673889591	NaN	Low	1.06412925854131	1.10113484321776
2410006H16Rik	2410006H16Rik	518.230644319036	-0.0839440077880236	0.229250536435475	-0.36616711608721	0.71424037832604	0.997216057939349	OK	535.900901590549	505.609031982241
2410012E07Rik	2410012E07Rik	0	NaN	NaN	NaN	NaN	NaN	Low	NaN	NaN
2410015M20Rik	2410015M20Rik	1261.66171260563	0.11377401760452	0.163566528072742	0.695582518899725	0.486690316907781	0.99574557705253	OK	1204.03020732063	1302.8270735235
2410017I17Rik	2410017I17Rik	0.946273392699395	0.0568640421400741	1.32732702310662	0.0428410189427042	0.965828265601472	NaN	Low	0.924590539393498	0.96176114506075
2410018L13Rik	2410018L13Rik	2.70852567300201	0.318102163694578	1.01196361122135	0.314341504148214	0.753261678822332	0.998739457139886	OK	2.36779480628681	2.95190486351287
2410021H03Rik	2410021H03Rik	0	NaN	NaN	NaN	NaN	NaN	Low	NaN	NaN
2410022M11Rik	2410022M11Rik	43.2881104260485	-0.252439747164143	0.262022815625924	-0.963426587723328	0.335333488868371	0.978786336320104	OK	47.7603540971777	40.0936506609562
2410124H12Rik	2410124H12Rik	3.82570678241086	-0.349154504453971	0.750483873099256	-0.465239183637719	0.64176018130448	0.996518988390726	OK	4.37419084334122	3.43393245317489
2410131K14Rik	2410131K14Rik	186.36729863657	0.102871483997079	0.205035922305591	0.501724199546637	0.615861539470366	0.996518988390726	OK	178.664454325682	191.869330287204
2410137M14Rik	2410137M14Rik	11.974888018102	-0.130846302865002	0.475108198183616	-0.275403167878895	0.783006510542488	0.998739457139886	OK	12.6128138755927	11.519226691323
2410141K09Rik	2410141K09Rik	0.193788009353798	-0.159511009978505	3.16074414721399	-0.050466283428573	0.959750817079458	NaN	Low	0.206389839498645	0.184786702107478
2500002B13Rik	2500002B13Rik	66.8671135421612	-0.186522751002936	0.259230923725917	-0.719523536474936	0.471818405665759	0.993835503791091	OK	71.9578448461574	63.2308768964496
2500004C02Rik	2500004C02Rik	30.5637451375867	0.101147858070772	0.249727439672906	0.405033016008394	0.685453242377517	0.99652738302869	OK	29.3215245925982	31.4510455268643
2510002D24Rik	2510002D24Rik	465.196133580916	-0.175553590625231	0.1610695332733	-1.08992425232495	0.275746512408556	0.965083352205045	OK	498.513721345801	441.397856605998
2510003B16Rik	2510003B16Rik	1.37630605424927	0.377484200133467	1.27105972661964	0.296983841300188	0.76647884567059	NaN	Low	1.17186271900448	1.52233700799555
2510009E07Rik	2510009E07Rik	444.144553711526	0.279062199038169	0.145250828905593	1.92124341830468	0.0547010267295559	0.690716354466427	OK	394.975352181972	479.265411946921
2510039O18Rik	2510039O18Rik	2093.66202866479	-0.00354996329014938	0.0774139565847995	-0.0458568899815983	0.963424314816106	0.998739457139886	OK	2096.66783875115	2091.51502146025
2610001J05Rik	2610001J05Rik	1051.6853379067	-0.046036132466189	0.100996682285376	-0.455818264763482	0.648520668849906	0.99652738302869	OK	1071.31199573172	1037.66629660311
2610002M06Rik	2610002M06Rik	303.333991257682	0.10638217976018	0.114206674229584	0.931488290660886	0.351601038811939	0.978786336320104	OK	290.371867060838	312.592651398285
2610005L07Rik	2610005L07Rik	272.332069625354	-0.10087458620645	0.192710457835105	-0.523451541445478	0.600660064723123	0.996518988390726	OK	283.50026002452	264.354790768806
2610008E11Rik	2610008E11Rik	313.340488385032	-0.16688639420221	0.225577612562376	-0.739818071068837	0.459410392336344	0.993242925551974	OK	334.665922778213	298.108035247046
2610016A17Rik	2610016A17Rik	0.0949111637753466	0.412887773778592	3.16074414721399	0.130629925912393	0.896068068115199	NaN	Low	0.0795376256772855	0.105892262416819
2610020C07Rik	2610020C07Rik	17.1562807649379	-0.017228537049252	0.320352494241785	-0.0537799372844865	0.957110494110802	0.998739457139886	OK	17.2759110237174	17.0708305800954
2610024D14Rik	2610024D14Rik	0.866207387279114	-0.51506694569	1.46923263827073	-0.35056867937281	0.725911957251628	NaN	Low	1.05012620922206	0.734836800177008
2610027K06Rik	2610027K06Rik	8.0841788581043	-0.185346351315308	0.550746328150441	-0.336536699096575	0.736466181859407	0.998739457139886	OK	8.6957311886665	7.64735576484559
2610028E06Rik	2610028E06Rik	0.181170631227019	0.825082238845611	3.16074414721399	0.261040501988392	0.794061273671479	NaN	Low	0.124934836061985	0.221339056344901
2610028H24Rik	2610028H24Rik	2.79091559449605	1.0174482565956	0.964562931945268	1.05482827807168	0.291503869077186	0.97196512876255	OK	1.74702039511089	3.53655502262832
2610035D17Rik	2610035D17Rik	214.1392493523	0.184936230144848	0.254309951321942	0.727207996319141	0.46709854846129	0.993835503791091	OK	198.317372466025	225.440589985353
2610035F20Rik	2610035F20Rik	0	NaN	NaN	NaN	NaN	NaN	Low	NaN	NaN
2610037D02Rik	2610037D02Rik	1.41849854957762	0.824257292266218	1.42130457992777	0.579930089515441	0.561961763579432	NaN	Low	0.978591895453443	1.73271758823775
2610042L04Rik	2610042L04Rik	4.07152610069049	0.473887573453703	0.790246981319669	0.599670210270638	0.548726045345963	0.996518988390726	OK	3.31874413342873	4.60922750587746
2610044O15Rik8	2610044O15Rik8	92.9534598215504	-0.318163935022874	0.178335093489485	-1.78407922298049	0.0744107928764063	0.748970904465475	OK	105.085293036746	84.2878646678393
2610203C22Rik	2610203C22Rik	6.61687695663043	0.164883103117392	0.588953180715333	0.279959610570619	0.77950849234211	0.998739457139886	OK	6.18037429112487	6.92866457484869
2610206C17Rik	2610206C17Rik	25.3241120528878	0.246802956117265	0.552396012739137	0.446786273661638	0.65502938297175	0.99652738302869	OK	22.8384802225054	27.0995633603038
2610301B20Rik	2610301B20Rik	117.253007096402	-0.0999024993436023	0.138941311757874	-0.719026602524794	0.472124528808958	0.993835503791091	OK	122.014920498182	113.851640380844
2610306M01Rik	2610306M01Rik	51.1355604789236	0.378538078272823	0.237016871916649	1.5970933850057	0.110244892505176	0.823059036874993	OK	43.5191109008653	56.575881606108
2610307P16Rik	2610307P16Rik	5.28332703416712	-1.59352188300865	0.599922690448399	-2.65621205595275	0.00790239049731562	0.32059450557179	OK	8.66174699488955	2.87016991936538
2610316D01Rik	2610316D01Rik	0.172127490761839	-0.174365904683574	3.16074414721399	-0.0551660927181555	0.956006141873123	NaN	Low	0.184371306047668	0.163381908414818
2610318M16Rik	2610318M16Rik	0	NaN	NaN	NaN	NaN	NaN	Low	NaN	NaN
2610318N02Rik	2610318N02Rik	0.820840376773348	-1.11691951830053	1.30118575220219	-0.858385911781008	0.390679404268163	NaN	Low	1.19720881018301	0.552005781480735
2610507B11Rik	2610507B11Rik	3725.28581933163	0.08861950140801	0.0996775116453722	0.889062135933892	0.373969686847674	0.983087271729691	OK	3592.52256124896	3820.11671796211
2610507I01Rik	2610507I01Rik	371.652191454333	-0.174422130937347	0.169842076954079	-1.02696654483627	0.304436217659487	0.975339349290789	OK	398.097237593762	352.762872783312
2610524H06Rik	2610524H06Rik	121.80512376593	0.205366462222691	0.171010308757577	1.20090106681122	0.229789580400442	0.929938573521789	OK	111.82601043245	128.933061861274
2610528A11Rik	2610528A11Rik	69.6555975525706	0.62166458037931	0.284092690563666	2.18824560091944	0.0286517170762253	0.551823317132	OK	53.0017897081519	81.5511745842982
2610528J11Rik	2610528J11Rik	322.929816976926	0.0821327588809091	0.14663670418597	0.560110508053599	0.575404063417902	0.996518988390726	OK	312.259075583309	330.551775115224
2700012I20Rik	2700012I20Rik	4.02046958460691	1.63486995714711	0.746185569712916	2.1909696776582	0.0284539868017719	0.551783013422272	OK	1.8043057079628	5.60344378220985
2700038G22Rik	2700038G22Rik	67.3258144290256	-0.162344198997131	0.237462145749117	-0.68366348870043	0.49418768395605	0.996518988390726	OK	71.7822756229273	64.1426278619531
2700046A07Rik	2700046A07Rik	2.94676565079314	-0.335472496615792	0.811300555920564	-0.413499650860141	0.67924057817129	0.99652738302869	OK	3.35251121508719	2.6569473905831
2700046G09Rik	2700046G09Rik	12.0371212263009	0.00276942496988009	0.427557513783551	0.0064773156373112	0.994831885996137	0.99954443689092	OK	12.023644484997	12.0467474700894
2700049A03Rik	2700049A03Rik	193.726985790036	-0.0891861874831284	0.160604616933376	-0.555315215627491	0.578679073217189	0.996518988390726	OK	200.746936686526	188.712735149686
2700054A10Rik	2700054A10Rik	21.5480419229137	-0.300648295605799	0.302908319983194	-0.99253891613964	0.320934705443746	0.978786336320104	OK	24.2040028941993	19.650926943424
2700062C07Rik	2700062C07Rik	125.130510317084	0.0140422193225039	0.149961471776281	0.093638847073018	0.925396049669969	0.998739457139886	OK	124.420629110492	125.637568321792
2700069I18Rik	2700069I18Rik	0	NaN	NaN	NaN	NaN	NaN	Low	NaN	NaN
2700070H01Rik	2700070H01Rik	3.38780714246563	0.0668496291886557	1.03415920909341	0.0646415257929763	0.948459421028947	0.998739457139886	OK	3.2966042124756	3.45295209245851
2700081O15Rik	2700081O15Rik	207.393294704641	0.123839150501762	0.164876969089742	0.751100357954522	0.452592260334534	0.993242925551974	OK	197.088609713516	214.753783984015
2700089I24Rik	2700089I24Rik	0.168308172963134	0.825082238845611	3.16074414721399	0.261040501988392	0.794061273671479	NaN	Low	0.11606491545913	0.205624785465994
2700097O09Rik	2700097O09Rik	101.491055121392	-0.0513597907743375	0.174508083427537	-0.294311815049326	0.768519645158192	0.998739457139886	OK	103.604727082856	99.9812894346316
2700099C18Rik	2700099C18Rik	20.2797480921057	-0.583395416573553	0.401886126386601	-1.45164358326803	0.146600733646389	0.875970114642475	OK	25.1616582100937	16.7926694363999
2810001G20Rik	2810001G20Rik	47.9396578336831	-0.266117101562588	0.23494424306768	-1.13268194226801	0.257347843557138	0.956196075428109	OK	53.1634929165969	44.2083470601733
2810002D19Rik	2810002D19Rik	42.1189547949513	0.0101321755470984	0.262224619316901	0.0386392992904054	0.969177969371959	0.998739457139886	OK	41.9465034196209	42.2421343487588
2810004N23Rik	2810004N23Rik	258.950021817335	-0.0322063304453119	0.097777243105518	-0.329384726163284	0.741864911032987	0.998739457139886	OK	262.32825837755	256.536995702895
2810006K23Rik	2810006K23Rik	118.420238326322	-0.132920525309237	0.169167630893277	-0.78573261685678	0.432024150347951	0.989283266924978	OK	124.829353682412	113.842298786258
2810013P06Rik	2810013P06Rik	329.844833738099	-0.131826345952963	0.203262264447286	-0.64855297323105	0.516627360297142	0.996518988390726	OK	347.548753783666	317.199176562694
2810021J22Rik	2810021J22Rik	40.7822318512233	0.0374092432286042	0.322238557878063	0.11609176591077	0.90757981454124	0.998739457139886	OK	40.1667284502311	41.2218771376463
2810025M15Rik	2810025M15Rik	454.491798894495	0.107565311354946	0.133261174776503	0.807176670439441	0.419564704646618	0.985446268373063	OK	434.855906300237	468.517436461822
2810029C07Rik	2810029C07Rik	83.0937368090734	-0.395390913591587	0.260965011602957	-1.51511082333578	0.129744341184295	0.850944026459405	OK	96.6020583213616	73.4449357288675
2810032G03Rik	2810032G03Rik	14.5987131046821	0.132834003063766	0.477161138543282	0.278383951109878	0.780717637949064	0.998739457139886	OK	13.8211382095441	15.1541237440665
2810047C21Rik1	2810047C21Rik1	300.967714461941	0.390353789740725	0.1863614743643	2.09460561026503	0.0362060660858721	0.605527982803514	OK	254.787419832314	333.953639197389
2810049E08Rik	2810049E08Rik	0.262277215678999	0.251570884711043	3.16074414721399	0.0795922963055355	0.936561522436611	NaN	Low	0.236046209741792	0.28101364849129
2810403D21Rik	2810403D21Rik	21.0313500676366	-0.0889328779500587	0.313222272062349	-0.283928972753112	0.776464812755804	0.998739457139886	OK	21.7912742340951	20.4885470915948
2810404M03Rik	2810404M03Rik	0	NaN	NaN	NaN	NaN	NaN	Low	NaN	NaN
2810405F15Rik	2810405F15Rik	0.398421619484295	1.00912392757159	2.75970366280038	0.365663872238947	0.714615907591023	NaN	Low	0.250463858275753	0.504105734633253
2810408A11Rik	2810408A11Rik	30.4991375610473	-0.145769770664468	0.247750926764575	-0.588372251793778	0.556282458580454	0.996518988390726	OK	32.3104656822929	29.2053317601577
2810408I11Rik	2810408I11Rik	8.43417723529859	0.115186765520645	0.562937471729316	0.20461733550406	0.83787111019163	0.998739457139886	OK	8.04416477776709	8.71275756210681
2810410L24Rik	2810410L24Rik	15.7268337905731	-0.15621239996666	0.360022905964765	-0.43389572546239	0.664364163941605	0.99652738302869	OK	16.7282340069399	15.0115479217397
2810414N06Rik	2810414N06Rik	10.5074979212007	0.521573544048177	0.385888173218144	1.35161837093496	0.176497430343693	0.901580560698465	OK	8.37882814901865	12.0279763299022
2810429I04Rik	2810429I04Rik	0.400775971226153	0.0826891356066006	2.35402218409179	0.0351267444144767	0.971978675609015	NaN	Low	0.387443683097358	0.410299034175293
2810433D01Rik	2810433D01Rik	2.80484282607677	-0.299281470735331	1.027917040041	-0.291153331521184	0.770934053113168	0.998739457139886	OK	3.14897332251674	2.55903532861965
2810442N19Rik	2810442N19Rik	0.107675112407468	-0.576375579321057	3.16074414721399	-0.182354392660696	0.855304615020053	NaN	Low	0.133281546342159	0.0893848024541173
2810454H06Rik	2810454H06Rik	21.13969756621	-0.532972982976966	0.281703467665565	-1.89196458032141	0.0584957001864483	0.697267496699918	OK	25.7856133095494	17.8211863209677
2810459M11Rik	2810459M11Rik	1.85134872166393	-0.282030021898846	0.907464458136055	-0.310789055560523	0.755960990360275	0.998739457139886	OK	2.06527110728173	1.69854701765121
2810468N07Rik	2810468N07Rik	2.82347674800828	1.41254779386616	1.08787192820429	1.29845044921584	0.194132592906869	0.912161571145093	OK	1.43357162339221	3.81626612273405
2810471M01Rik	2810471M01Rik	1.66355803030142	3.26971168605792	1.67259247047449	1.95487648293093	0.0505976509341019	NaN	Low	0.275302936269728	2.65516881175263
2900005J15Rik	2900005J15Rik	33.182189712696	0.0219338804011034	0.534414983485127	0.0410427871203461	0.96726178539265	0.998739457139886	OK	32.8882863656226	33.3921206748913
2900009J06Rik	2900009J06Rik	7.00757368584201	0.454060444520121	0.523563047225061	0.86725074836104	0.385804635942818	0.983087271729691	OK	5.76390043758072	7.89591172031436
2900011O08Rik	2900011O08Rik	10.5640659403291	0.587504984847759	0.702627530761426	0.836154234109059	0.403068141136604	0.983087271729691	OK	8.16887088073081	12.2749195543279
2900026A02Rik	2900026A02Rik	3394.36743259754	-0.223664069647643	0.116361392536764	-1.92215016313918	0.0545868656370246	0.690205993772867	OK	3704.72668291067	3172.68225380245
2900040C04Rik	2900040C04Rik	0	NaN	NaN	NaN	NaN	NaN	Low	NaN	NaN
2900041M22Rik	2900041M22Rik	52.800348386548	0.127924851475439	0.328884226649405	0.388966210932969	0.697301141790541	0.99652738302869	OK	50.0910656858246	54.7355503156361
2900052L18Rik	2900052L18Rik	30.6116771836721	-0.113293625443254	0.311957959347639	-0.3631695298949	0.71647824759082	0.99743609093534	OK	32.0224649518554	29.6039716349697
2900052N01Rik	2900052N01Rik	0	NaN	NaN	NaN	NaN	NaN	Low	NaN	NaN
2900055J20Rik	2900055J20Rik	0.25569351710995	-1.71164203093266	3.01347588834602	-0.567995927079448	0.570037733539125	NaN	Low	0.429906399832712	0.131255743736549
2900057B20Rik	2900057B20Rik	0	NaN	NaN	NaN	NaN	NaN	Low	NaN	NaN
2900060B14Rik	2900060B14Rik	12.1477961773067	0.459101144802631	0.644467359367899	0.712372997839522	0.476233831741594	0.995069203755737	OK	9.96892518270743	13.7041326020205
2900076A07Rik	2900076A07Rik	31.2872623659366	-0.0977141498777229	0.29183496090713	-0.334826744451698	0.737755784675915	0.998739457139886	OK	32.5299401687744	30.3996353639097
2900079G21Rik	2900079G21Rik	0	NaN	NaN	NaN	NaN	NaN	Low	NaN	NaN
2900092C05Rik	2900092C05Rik	0	NaN	NaN	NaN	NaN	NaN	Low	NaN	NaN
2900092D14Rik	2900092D14Rik	1.46382971941462	1.89482503158722	1.62791957629545	1.16395493928462	0.244442273320778	NaN	Low	0.566070731774647	2.10508613915746
2900093K20Rik	2900093K20Rik	23.2408820883282	-0.0502148294921033	0.289530178063941	-0.173435563186832	0.862309073271193	0.998739457139886	OK	23.7140817186783	22.9028823523639
2900097C17Rik	2900097C17Rik	6157.41037208925	-0.0166141486442196	0.0728719562732003	-0.227990978888126	0.819653253660091	0.998739457139886	OK	6198.81325870795	6127.83688164733
3000002C10Rik	3000002C10Rik	23.2273973790578	-0.169047834160427	0.304205085027582	-0.555703512139186	0.578413555234579	0.996518988390726	OK	24.8288443466697	22.0835066879065
3010001F23Rik	3010001F23Rik	1.49564384879347	-0.643240237849287	1.21200941752901	-0.530722145014927	0.595611337903454	NaN	Low	1.89283807516098	1.21193368710238
3010003L21Rik	3010003L21Rik	31.6694772535607	-0.00257409268054564	0.358217909638375	-0.00718582910369898	0.994266587243517	0.99954443689092	OK	31.7024436739409	31.645929810432
3100003L05Rik	3100003L05Rik	2.85473531313503	0.674892472382336	1.01694473428889	0.663647147801264	0.506916173730057	0.996518988390726	OK	2.11784199460562	3.38108768351319
3110009E18Rik	3110009E18Rik	47.3377730583714	-0.0886224117635573	0.218386468362165	-0.405805416554421	0.684885578480149	0.99652738302869	OK	49.0422270462513	46.1203059241715
3110009F21Rik	3110009F21Rik	0.0683100746201853	0.412887773778592	3.16074414721399	0.130629925912393	0.896068068115199	NaN	Low	0.057245332677493	0.0762134617221083
3110015C05Rik	3110015C05Rik	0	NaN	NaN	NaN	NaN	NaN	Low	NaN	NaN
3110021A11Rik	3110021A11Rik	3.81220338580282	-0.024968865601725	0.74970203921353	-0.0333050522683898	0.973431324868881	0.998739457139886	OK	3.85074528314831	3.78467345912748
3110039I08Rik	3110039I08Rik	114.808244573642	-0.483258006511558	0.357007182761185	-1.35363664891534	0.175852328539874	0.901580560698465	OK	137.666337946	98.4810350219581
3110039M20Rik	3110039M20Rik	0.0863060118696393	0.412887773778592	3.16074414721399	0.130629925912393	0.896068068115199	NaN	Low	0.0723263206637639	0.0962915055881216
3110040N11Rik	3110040N11Rik	183.082254085862	0.0772903630030655	0.145477391021595	0.531287799845079	0.595219358400962	0.996518988390726	OK	177.387488126876	187.149944056566
3110045C21Rik	3110045C21Rik	11.5055178460351	-0.876067275114166	0.561928055982016	-1.55903814694421	0.118987351681165	0.840077962859629	OK	15.6645026426784	8.53481441986131
3110056K07Rik	3110056K07Rik	91.9284852808508	0.106498944374694	0.187312549095434	0.568562783908481	0.569652886986174	0.996518988390726	OK	87.995898798326	94.7374756255114
3110070M22Rik	3110070M22Rik	6.26389031841037	0.252094741557181	0.63397950122659	0.397638631958039	0.69089657949919	0.99652738302869	OK	5.63614351682267	6.71228089097301
3110082I17Rik	3110082I17Rik	137.054915467572	-0.178595143980766	0.164261102088499	-1.08726376305782	0.276920258340919	0.965566992196917	OK	147.042261574146	129.921096820019
3110082J24Rik	3110082J24Rik	0	NaN	NaN	NaN	NaN	NaN	Low	NaN	NaN
3110099E03Rik	3110099E03Rik	0.0683100746201852	0.412887773778592	3.16074414721399	0.130629925912393	0.896068068115199	NaN	Low	0.057245332677493	0.0762134617221083
3200001D21Rik	3200001D21Rik	0.947863848495542	1.09896141832576	1.81466805529622	0.60559914256405	0.544780971854693	NaN	Low	0.56888810691469	1.21856080676758
3300002I08Rik	3300002I08Rik	3.41223331198169	0.692296472515635	0.926020804976415	0.747603583845254	0.454699302393655	0.993242925551974	OK	2.51038332389001	4.05641187490432
3300002P13Rik	3300002P13Rik	0.179011265713939	0.825082238845611	3.16074414721399	0.261040501988392	0.794061273671479	NaN	Low	0.123445742744003	0.218700924978179
3300005D01Rik	3300005D01Rik	84.6446127048474	-0.248143722589197	0.680765654794354	-0.364506817935984	0.715479583510104	0.997216057939349	OK	93.2393071860589	78.5055452182677
3425401B19Rik	3425401B19Rik	3.85512814047962	0.0558572542750705	0.75696142343134	0.0737914146560693	0.941176358513501	0.998739457139886	OK	3.76835054457759	3.9171121375525
3632454L22Rik	3632454L22Rik	0	NaN	NaN	NaN	NaN	NaN	Low	NaN	NaN
3830403N18Rik	3830403N18Rik	1.03128145663975	-0.36005185205531	1.52422591186211	-0.236219479837765	0.813262364464937	NaN	Low	1.18379850084913	0.92234071077591
3830406C13Rik	3830406C13Rik	955.874038051026	-0.134192733160477	0.106076945923442	-1.26505087408273	0.205853091505926	0.918805966452188	OK	1008.10595484529	918.565526055124
3830408C21Rik	3830408C21Rik	9.25276487754202	-0.246701630227863	0.602408974300367	-0.409525157745834	0.682154308303575	0.99652738302869	OK	10.1867658081676	8.58562135566665
3830417A13Rik	3830417A13Rik	0	NaN	NaN	NaN	NaN	NaN	Low	NaN	NaN
3830432H09Rik	3830432H09Rik	1.22140750471022	-1.30118538049266	1.36279279406418	-0.954793264361351	0.339682254310896	NaN	Low	1.86937049570742	0.758576796855083
3930402G23Rik	3930402G23Rik	0.237067599392941	-1.66325559815978	3.07557442333029	-0.540795106612564	0.588648816041865	NaN	Low	0.394560219982767	0.124572870400208
4430402I18Rik	4430402I18Rik	6.84164869487063	-0.0190510069655753	0.650418184564807	-0.0292903971901128	0.976632985550189	0.998739457139886	OK	6.89440724071867	6.80396401926489
4631405J19Rik	4631405J19Rik	0.594768604693115	-0.872398677851215	2.1773031670451	-0.40067855090441	0.688656804563264	NaN	Low	0.808872845211867	0.441837004322578
4632404H12Rik	4632404H12Rik	83.7480863644621	-0.0233397238100423	0.239579004976871	-0.0974197376447721	0.922393070906554	0.998739457139886	OK	84.5394740106185	83.1828094743503
4632415L05Rik	4632415L05Rik	108.413463864935	-0.0294909789586734	0.181783389107968	-0.16223142886371	0.871123610965741	0.998739457139886	OK	109.70837496363	107.488527365868
4632427E13Rik	4632427E13Rik	5.2144843321673	0.0186671492148938	0.733649820709458	0.0254442224177772	0.979700638124601	0.998739457139886	OK	5.17516939918863	5.24256642715207
4632428C04Rik	4632428C04Rik	1.19746973736608	0.559811988016982	1.25514796768755	0.446012743061971	0.655588041037097	NaN	Low	0.938055265683357	1.38276578856803
4732414G09Rik	4732414G09Rik	1.23153201506671	-1.43329006098841	1.2988401246859	-1.10351538557143	0.26980341384865	NaN	Low	1.94657365365003	0.720787987507192
4732416N19Rik	4732416N19Rik	1.96576536711337	1.28434378887787	1.14422124408987	1.12246105856866	0.261666455897568	0.956196075428109	OK	1.06980492544807	2.60573711116
4732471J01Rik	4732471J01Rik	17.4885775746459	0.508377772643211	0.422132031590843	1.20430987131525	0.228469832741567	0.92711576098893	OK	14.0309448843102	19.9583152105999
4732490B19Rik	4732490B19Rik	14.7981131321754	-0.474030232034401	0.373417070593298	-1.26943910539827	0.204284496280408	0.917070088752642	OK	17.6875973486082	12.7341958347234
4732491K20Rik	4732491K20Rik	12.3550346056681	-0.253711087039021	0.41597616960975	-0.609917359633945	0.541916552350624	0.996518988390726	OK	13.637966118242	11.4386549538296
4831407H17Rik	4831407H17Rik	0.0803471353972871	-0.576375579321057	3.16074414721399	-0.182354392660696	0.855304615020053	NaN	Low	0.0994546484371305	0.0666989117973989
4831440E17Rik	4831440E17Rik	19.8255772022007	0.224955038987282	0.391726155103665	0.574266068416471	0.565787766907738	0.996518988390726	OK	18.0489775753945	21.0945769356337
4833411C07Rik	4833411C07Rik	0.084154086481567	0.412887773778592	3.16074414721399	0.130629925912393	0.896068068115198	NaN	Low	0.0705229602455199	0.0938906052216007
4833412C05Rik	4833412C05Rik	0.68903195868814	1.9395870032659	2.9985035629907	0.646851658675826	0.517727954977605	NaN	Low	0.259589961144213	0.995776242648089
4833415N18Rik	4833415N18Rik	3.76961429742655	0.31041540339551	0.670484577369469	0.462971728020011	0.643384632238289	0.996518988390726	OK	3.30656972600414	4.10036041987113
4833417C18Rik	4833417C18Rik	3.72109447023125	-0.304983553502844	0.770216896720313	-0.395970998301265	0.69212642329821	0.99652738302869	OK	4.18643009173789	3.38871188344079
4833418N02Rik	4833418N02Rik	33.0072961891289	-0.428545675603035	0.276431495720964	-1.55027803356973	0.121074797320559	0.843552576846901	OK	38.8280291653054	28.8496297775742
4833419F23Rik	4833419F23Rik	16.9133209015671	0.283702765621715	0.347404270706296	0.816635803137734	0.414136588138492	0.984647313827973	OK	15.010483944189	18.2724901568372
4833420G17Rik	4833420G17Rik	836.850476443377	-0.128928391777115	0.159794712342834	-0.806837659937729	0.419760018828036	0.985446268373063	OK	880.773679158623	805.476760218202
4833422C13Rik	4833422C13Rik	6.29461197528555	-0.0202383843231181	0.554328755248401	-0.0365097140126694	0.970875933212533	0.998739457139886	OK	6.34618088159899	6.25777704220451
4833422M21Rik	4833422M21Rik	0.728325132604378	0.377505628596114	1.94391819620526	0.194198310059058	0.846020606060477	NaN	Low	0.620130157833729	0.805607257440556
4833423E24Rik	4833423E24Rik	1844.67459773373	-0.158659736863949	0.131047946727755	-1.21069990660408	0.226010438222616	0.926784428606852	OK	1963.98704883856	1759.45141837313
4833427F10Rik	4833427F10Rik	0.454754172985627	-1.16480542541637	1.95003274719395	-0.597326084442681	0.550289692536786	NaN	Low	0.671870878007186	0.299670812255942
4833427G06Rik	4833427G06Rik	0.0955958164532505	0.412887773778592	3.16074414721399	0.130629925912393	0.896068068115199	NaN	Low	0.0801113795566813	0.106656128522228
4833428L15Rik	4833428L15Rik	0.246878778450593	1.24862555717505	3.15990453289422	0.395146607809512	0.692734693719865	NaN	Low	0.136945363802644	0.325402646056272
4833438C02Rik	4833438C02Rik	107.465447028141	-0.0203671983484599	0.163573417986615	-0.12451410870516	0.900908230179069	0.998739457139886	OK	108.351472903069	106.832571403193
4833439L19Rik	4833439L19Rik	4156.85938059193	-0.0361226681330758	0.109186848495032	-0.330833508164855	0.740770248902163	0.998739457139886	OK	4217.69694063769	4113.40398055924
4921501E09Rik	4921501E09Rik	1.51115792260697	0.674487452755679	1.24359307063533	0.542369902729592	0.587563709058794	NaN	Low	1.12129992269677	1.78962792254283
4921504A21Rik	4921504A21Rik	0.162247959495373	-0.172054864407662	3.16074414721399	-0.0544349230415623	0.956588655527323	NaN	Low	0.173634891088116	0.154114436929128
4921504E06Rik	4921504E06Rik	1.38412958987379	1.73733318618876	1.8159458955307	0.956709773382891	0.338713763743594	NaN	Low	0.586096593818138	1.95415315848497
4921507G05Rik	4921507G05Rik	0.284006540448081	-1.91328582367574	3.12474172710021	-0.612302068706102	0.54033792123011	NaN	Low	0.496919593416153	0.13192578832803
4921507P07Rik	4921507P07Rik	4.08402771378114	0.726552337906938	0.994662993250699	0.730450758535272	0.465114701610595	0.993835503791091	OK	2.955378371357	4.89020581551266
4921508D12Rik	4921508D12Rik	0.0949111637753467	0.412887773778592	3.16074414721399	0.130629925912393	0.896068068115198	NaN	Low	0.0795376256772856	0.105892262416819
4921509C19Rik	4921509C19Rik	0	NaN	NaN	NaN	NaN	NaN	Low	NaN	NaN
4921509O07Rik	4921509O07Rik	0.189822327550693	0.825082238845611	3.16074414721399	0.261040501988392	0.794061273671479	NaN	Low	0.130901025253553	0.231908972048651
4921511C10Rik	4921511C10Rik	0.911771549835283	-0.212958516268887	1.3609066686163	-0.156482822209558	0.875652458334266	NaN	Low	0.991113212915636	0.855098933349317
4921511C20Rik	4921511C20Rik	0	NaN	NaN	NaN	NaN	NaN	Low	NaN	NaN
4921511I17Rik	4921511I17Rik	0	NaN	NaN	NaN	NaN	NaN	Low	NaN	NaN
4921511M17Rik	4921511M17Rik	0	NaN	NaN	NaN	NaN	NaN	Low	NaN	NaN
4921513H07Rik	4921513H07Rik	0	NaN	NaN	NaN	NaN	NaN	Low	NaN	NaN
4921513I03Rik	4921513I03Rik	0.0955958164532504	0.412887773778592	3.16074414721399	0.130629925912393	0.896068068115199	NaN	Low	0.0801113795566813	0.106656128522228
4921515E04Rik	4921515E04Rik	0	NaN	NaN	NaN	NaN	NaN	Low	NaN	NaN
4921517D22Rik	4921517D22Rik	0.0803471353972871	-0.576375579321057	3.16074414721399	-0.182354392660696	0.855304615020053	NaN	Low	0.0994546484371305	0.0666989117973989
4921518K17Rik	4921518K17Rik	0	NaN	NaN	NaN	NaN	NaN	Low	NaN	NaN
4921524J17Rik	4921524J17Rik	550.971258401427	-0.0842405644990066	0.153233526366118	-0.54975282822724	0.582488917180168	0.996518988390726	OK	569.824537525591	537.504630455595
4921524L21Rik	4921524L21Rik	0	NaN	NaN	NaN	NaN	NaN	Low	NaN	NaN
4921525O09Rik	4921525O09Rik	0.0768804980894003	-0.576375579321057	3.16074414721399	-0.182354392660696	0.855304615020053	NaN	Low	0.0951636031744694	0.063821137314351
4921529L05Rik	4921529L05Rik	0	NaN	NaN	NaN	NaN	NaN	Low	NaN	NaN
4921530L21Rik	4921530L21Rik	0	NaN	NaN	NaN	NaN	NaN	Low	NaN	NaN
4921531C22Rik	4921531C22Rik	36.586528455071	0.0690004550220047	0.223866089556452	0.308222005211759	0.757913409284853	0.998739457139886	OK	35.5700329265506	37.3125966897284
4921531P14Rik	4921531P14Rik	0	NaN	NaN	NaN	NaN	NaN	Low	NaN	NaN
4921533I20Rik	4921533I20Rik	5.39384468909079	0.907230124973146	0.710483902434723	1.27691862104715	0.201630979298639	0.91432893719238	OK	3.57048861423327	6.69624188541759
4921534H16Rik	4921534H16Rik	0	NaN	NaN	NaN	NaN	NaN	Low	NaN	NaN
4921536K21Rik	4921536K21Rik	68.9651632122435	0.100811160653711	0.258696702132061	0.389688619231984	0.696766813086091	0.99652738302869	OK	66.1714398491771	70.9606799001481
4921539E11Rik	4921539E11Rik	0.0803471353972871	-0.576375579321057	3.16074414721399	-0.182354392660696	0.855304615020053	NaN	Low	0.0994546484371304	0.0666989117973989
4922502B01Rik	4922502B01Rik	0.26882760211403	1.24862555717505	3.15990453289422	0.395146607809512	0.692734693719866	NaN	Low	0.149120527907447	0.354332655118732
4922502D21Rik	4922502D21Rik	0	NaN	NaN	NaN	NaN	NaN	Low	NaN	NaN
4922502H24Rik	4922502H24Rik	0	NaN	NaN	NaN	NaN	NaN	Low	NaN	NaN
4922502N22Rik	4922502N22Rik	0.335351374015643	0.674802569788322	2.41550070216885	0.279363433503631	0.779965930209017	NaN	Low	0.248797777224709	0.397175371723453
4930401C15Rik	4930401C15Rik	0	NaN	NaN	NaN	NaN	NaN	Low	NaN	NaN
4930401O10Rik	4930401O10Rik	0	NaN	NaN	NaN	NaN	NaN	Low	NaN	NaN
4930401O12Rik	4930401O12Rik	0	NaN	NaN	NaN	NaN	NaN	Low	NaN	NaN
4930402F06Rik	4930402F06Rik	0.268121445108433	0.250852133105669	2.98853405336025	0.0839381879632977	0.933105577076736	NaN	Low	0.241381085085104	0.287221702267954
4930402F11Rik	4930402F11Rik	0	NaN	NaN	NaN	NaN	NaN	Low	NaN	NaN
4930402H24Rik	4930402H24Rik	577.600919227439	0.240835701579746	0.114062814191018	2.11143047177868	0.0347353282258577	0.600816743470358	OK	522.253425393366	617.134843394634
4930402K13Rik	4930402K13Rik	0	NaN	NaN	NaN	NaN	NaN	Low	NaN	NaN
4930404A05Rik	4930404A05Rik	0.579699589623106	0.142158002148782	2.20526691795017	0.0644629459552771	0.948601610564028	NaN	Low	0.546676581491267	0.603287452574419
4930404H11Rik	4930404H11Rik	0.084154086481567	0.412887773778592	3.16074414721399	0.130629925912393	0.896068068115198	NaN	Low	0.0705229602455199	0.0938906052216007
4930404I05Rik	4930404I05Rik	5.40754564661096	-0.244200445609242	0.574728807810239	-0.42489682488627	0.670911889369467	0.99652738302869	OK	5.94781272122825	5.02164059331289
4930404N11Rik	4930404N11Rik	15.29524108739	0.17479376724914	0.367249800323894	0.475953335018784	0.634107623614174	0.996518988390726	OK	14.2263433357911	16.0587394813892
4930405A10Rik	4930405A10Rik	0	NaN	NaN	NaN	NaN	NaN	Low	NaN	NaN
4930405A21Rik	4930405A21Rik	1.30532227405935	-0.702106611197497	1.14495042636638	-0.613220096721311	0.539730818231724	NaN	Low	1.68379469096333	1.03498483341365
4930405D11Rik	4930405D11Rik	0.664179828193171	0.315223695799149	2.5188557814109	0.125145591155116	0.900408290456824	NaN	Low	0.581363107932174	0.723334628379596
4930405J17Rik	4930405J17Rik	0.0758639656317244	0.412887773778592	3.16074414721399	0.130629925912393	0.896068068115198	NaN	Low	0.0635756581290378	0.0846413281336435
4930405L22Rik	4930405L22Rik	0	NaN	NaN	NaN	NaN	NaN	Low	NaN	NaN
4930405O22Rik	4930405O22Rik	1.16388146229913	-0.34617837593772	1.34189807256617	-0.257976654870446	0.796424924265676	NaN	Low	1.32930755935537	1.04571996440181
4930406D18Rik	4930406D18Rik	0	NaN	NaN	NaN	NaN	NaN	Low	NaN	NaN
4930407G08Rik	4930407G08Rik	0.227591896895173	1.24862555717505	3.15990453289422	0.395146607809512	0.692734693719866	NaN	Low	0.126246797373395	0.299981253696444
4930407I10Rik	4930407I10Rik	0	NaN	NaN	NaN	NaN	NaN	Low	NaN	NaN
4930407I19Rik	4930407I19Rik	0	NaN	NaN	NaN	NaN	NaN	Low	NaN	NaN
4930412B13Rik	4930412B13Rik	0	NaN	NaN	NaN	NaN	NaN	Low	NaN	NaN
4930412C18Rik	4930412C18Rik	11.1495855688067	-0.174419795477962	0.455005296549774	-0.38333574751889	0.701470837177056	0.996542170523702	OK	11.9429276590213	10.5829126472249
4930412O13Rik	4930412O13Rik	510.571174213123	0.00681336866288561	0.525326049984159	0.0129697902152217	0.98965189474978	0.999245705307136	OK	509.165163132785	511.575467841937
4930413E15Rik	4930413E15Rik	0.0863060118696393	0.412887773778592	3.16074414721399	0.130629925912393	0.896068068115199	NaN	Low	0.0723263206637639	0.0962915055881216
4930413F20Rik	4930413F20Rik	9.60491193449297	-0.435662030439978	0.50862030488387	-0.856556504442836	0.391690032581194	0.983087271729691	OK	11.3271250372007	8.37475971827318
4930413G21Rik	4930413G21Rik	4.45520373680997	-0.0209820736186603	0.685079185827964	-0.0306272239074116	0.975566830791829	0.998739457139886	OK	4.49304601189299	4.4281735403221
4930413M19Rik	4930413M19Rik	0	NaN	NaN	NaN	NaN	NaN	Low	NaN	NaN
4930414N06Rik	4930414N06Rik	0.259219393594469	1.24862555717505	3.15990453289422	0.395146607809512	0.692734693719866	NaN	Low	0.143790788269797	0.341668397397807
4930415L06Rik	4930415L06Rik	0	NaN	NaN	NaN	NaN	NaN	Low	NaN	NaN
4930415O20Rik	4930415O20Rik	11.9420224897643	0.133882653935491	0.491447209344434	0.272425301008595	0.785295020725025	0.998739457139886	OK	11.3009757655607	12.3999130070526
4930417O13Rik	4930417O13Rik	12.0229208785999	-0.397659033873546	0.503730291477873	-0.789428471150446	0.429861620840295	0.988940770662194	OK	13.988784517696	10.6187325649598
4930417O22Rik	4930417O22Rik	0.0803471353972871	-0.576375579321057	3.16074414721399	-0.182354392660696	0.855304615020053	NaN	Low	0.0994546484371305	0.0666989117973989
4930419G24Rik	4930419G24Rik	0.0841540864815671	0.412887773778592	3.16074414721399	0.130629925912393	0.896068068115198	NaN	Low	0.0705229602455199	0.0938906052216008
4930422M22Rik	4930422M22Rik	0.480330824377644	0.361446115648362	2.29357278479901	0.157590863496419	0.874779203480825	NaN	Low	0.411918356812197	0.529196872638677
4930423M02Rik	4930423M02Rik	0	NaN	NaN	NaN	NaN	NaN	Low	NaN	NaN
4930425K10Rik	4930425K10Rik	0	NaN	NaN	NaN	NaN	NaN	Low	NaN	NaN
4930425L21Rik	4930425L21Rik	0	NaN	NaN	NaN	NaN	NaN	Low	NaN	NaN
4930425O10Rik	4930425O10Rik	0.203245769706992	-1.50469437430046	3.14967976423375	-0.477729320735092	0.632842872542224	NaN	Low	0.326637673447122	0.115108695606899
4930426D05Rik	4930426D05Rik	1.43794763476297	-2.72572238508913	1.65286370793961	-1.64909083065712	0.0991290278561855	NaN	Low	2.84826010799171	0.430581582456728
4930426L09Rik	4930426L09Rik	1.16058950576822	-0.123307077363112	1.41992178227544	-0.0868407534149595	0.930798093425165	NaN	Low	1.21883295203266	1.11898704415077
4930428D20Rik	4930428D20Rik	0	NaN	NaN	NaN	NaN	NaN	Low	NaN	NaN
4930428E07Rik	4930428E07Rik	0	NaN	NaN	NaN	NaN	NaN	Low	NaN	NaN
4930428G15Rik	4930428G15Rik	0	NaN	NaN	NaN	NaN	NaN	Low	NaN	NaN
4930428O21Rik	4930428O21Rik	0.0677485899023307	-0.576375579321057	3.16074414721399	-0.182354392660696	0.855304615020053	NaN	Low	0.083860017628894	0.0562404272404997
4930429B21Rik	4930429B21Rik	100.423384676663	-0.219120019677191	0.278583694649957	-0.786550052588388	0.431545307805702	0.989147132530608	OK	109.417255266175	93.9991913984404
4930429D17Rik	4930429D17Rik	0	NaN	NaN	NaN	NaN	NaN	Low	NaN	NaN
4930429F11Rik	4930429F11Rik	0	NaN	NaN	NaN	NaN	NaN	Low	NaN	NaN
4930429F24Rik	4930429F24Rik	0.505114705001193	2.233828729932	3.12110777742978	0.715716626668865	0.474166342146846	NaN	Low	0.159818415781288	0.751754911586839
4930429H19Rik	4930429H19Rik	0.259444517231877	1.22881531467536	3.16008727627669	0.388854866098251	0.69738351126793	NaN	Low	0.145440690928724	0.34087582173413
4930430A15Rik	4930430A15Rik	0	NaN	NaN	NaN	NaN	NaN	Low	NaN	NaN
4930430F08Rik	4930430F08Rik	465.68014506611	-0.0909035523126225	0.134602517074488	-0.67534808626437	0.499454639759347	0.996518988390726	OK	482.881110353666	453.393741289284
4930430F21Rik	4930430F21Rik	0	NaN	NaN	NaN	NaN	NaN	Low	NaN	NaN
4930430J02Rik	4930430J02Rik	0	NaN	NaN	NaN	NaN	NaN	Low	NaN	NaN
4930431F12Rik	4930431F12Rik	0	NaN	NaN	NaN	NaN	NaN	Low	NaN	NaN
4930431P03Rik	4930431P03Rik	3.01469046588607	0.0588075838178595	0.804501757286303	0.073098142154749	0.941728020050935	0.998739457139886	OK	2.94325964242879	3.06571248264127
4930431P22Rik	4930431P22Rik	0.0683100746201853	0.412887773778592	3.16074414721399	0.130629925912393	0.896068068115199	NaN	Low	0.057245332677493	0.0762134617221083
4930432J09Rik	4930432J09Rik	0.510459066869536	-0.423128396891085	2.23716617760602	-0.189135881422931	0.849986319672538	NaN	Low	0.599327354658708	0.446981718448699
4930432K21Rik	4930432K21Rik	10.8358443311541	0.294475791452584	0.399928112523666	0.736321809423082	0.46153487664276	0.993636756623518	OK	9.57154328240637	11.738916508831
4930432L08Rik	4930432L08Rik	0.0803471353972871	-0.576375579321057	3.16074414721399	-0.182354392660696	0.855304615020053	NaN	Low	0.0994546484371304	0.0666989117973989
4930432M17Rik	4930432M17Rik	0	NaN	NaN	NaN	NaN	NaN	Low	NaN	NaN
4930432O09Rik	4930432O09Rik	0	NaN	NaN	NaN	NaN	NaN	Low	NaN	NaN
4930433B08Rik	4930433B08Rik	0	NaN	NaN	NaN	NaN	NaN	Low	NaN	NaN
4930433I11Rik	4930433I11Rik	0	NaN	NaN	NaN	NaN	NaN	Low	NaN	NaN
4930433N12Rik	4930433N12Rik	0.400692444905138	-2.38803394225569	2.6467478217789	-0.902252161163837	0.366922931833727	NaN	Low	0.758731772497815	0.144950068053225
4930434J06Rik	4930434J06Rik	0	NaN	NaN	NaN	NaN	NaN	Low	NaN	NaN
4930435E12Rik	4930435E12Rik	0	NaN	NaN	NaN	NaN	NaN	Low	NaN	NaN
4930435F18Rik	4930435F18Rik	0.0758639656317244	0.412887773778592	3.16074414721399	0.130629925912393	0.896068068115198	NaN	Low	0.0635756581290378	0.0846413281336434
4930438E09Rik	4930438E09Rik	0	NaN	NaN	NaN	NaN	NaN	Low	NaN	NaN
4930440C22Rik	4930440C22Rik	0	NaN	NaN	NaN	NaN	NaN	Low	NaN	NaN
4930440I19Rik	4930440I19Rik	0	NaN	NaN	NaN	NaN	NaN	Low	NaN	NaN
4930441H08Rik	4930441H08Rik	0	NaN	NaN	NaN	NaN	NaN	Low	NaN	NaN
4930441J16Rik	4930441J16Rik	0	NaN	NaN	NaN	NaN	NaN	Low	NaN	NaN
4930442J19Rik	4930442J19Rik	0	NaN	NaN	NaN	NaN	NaN	Low	NaN	NaN
4930442L01Rik	4930442L01Rik	0	NaN	NaN	NaN	NaN	NaN	Low	NaN	NaN
4930443O20Rik	4930443O20Rik	0	NaN	NaN	NaN	NaN	NaN	Low	NaN	NaN
4930444F02Rik	4930444F02Rik	0	NaN	NaN	NaN	NaN	NaN	Low	NaN	NaN
4930444G20Rik	4930444G20Rik	0.410745020036718	0.0926221703645683	2.73220609589679	0.0339001404409674	0.972956781198115	NaN	Low	0.395449513546604	0.421670381815371
4930444M15Rik	4930444M15Rik	0.258918035608918	1.24862555717505	3.15990453289422	0.395146607809512	0.692734693719866	NaN	Low	0.143623622913482	0.341271187534229
4930444P10Rik	4930444P10Rik	0.701610913005224	0.945153901124942	1.66720322425319	0.566909832811963	0.570775443343121	NaN	Low	0.455646734767709	0.877299611746307
4930445N18Rik	4930445N18Rik	0.173180292277039	-0.160558781314746	3.16074414721399	-0.0507977785725773	0.959486661035938	NaN	Low	0.184516536964521	0.165082974643124
4930447A16Rik	4930447A16Rik	0	NaN	NaN	NaN	NaN	NaN	Low	NaN	NaN
4930447C04Rik	4930447C04Rik	0.0863060118696393	0.412887773778592	3.16074414721399	0.130629925912393	0.896068068115198	NaN	Low	0.0723263206637639	0.0962915055881217
4930447F24Rik	4930447F24Rik	22.0246316189009	-0.303201559389848	0.333404024358971	-0.909411816407457	0.363132786755561	0.982378353258065	OK	24.762628928405	20.0689192549694
4930447J18Rik	4930447J18Rik	0	NaN	NaN	NaN	NaN	NaN	Low	NaN	NaN
4930447K03Rik	4930447K03Rik	1.58264217390607	0.0961131970771356	1.234821346367	0.0778357106960554	0.937958739578504	NaN	Low	1.52149957394248	1.62631545959434
4930447M23Rik	4930447M23Rik	0.265587931318228	1.24862555717505	3.15990453289422	0.395146607809512	0.692734693719865	NaN	Low	0.147323460137927	0.350062553589871
4930447N08Rik	4930447N08Rik	0	NaN	NaN	NaN	NaN	NaN	Low	NaN	NaN
4930448C13Rik	4930448C13Rik	0	NaN	NaN	NaN	NaN	NaN	Low	NaN	NaN
4930448F12Rik	4930448F12Rik	0	NaN	NaN	NaN	NaN	NaN	Low	NaN	NaN
4930448H16Rik	4930448H16Rik	0	NaN	NaN	NaN	NaN	NaN	Low	NaN	NaN
4930448I06Rik	4930448I06Rik	0	NaN	NaN	NaN	NaN	NaN	Low	NaN	NaN
4930448I18Rik	4930448I18Rik	0.261891054061814	-1.75459772690981	3.13515659608145	-0.55965234052514	0.575716596378214	NaN	Low	0.444228818505103	0.131649793745179
4930448K20Rik	4930448K20Rik	4.02593782661276	1.0699220721036	0.78202199774351	1.36814830681338	0.17126565852162	0.901394110663332	OK	2.45294063248744	5.14950725098799
4930449E01Rik	4930449E01Rik	0	NaN	NaN	NaN	NaN	NaN	Low	NaN	NaN
4930449E18Rik	4930449E18Rik	0	NaN	NaN	NaN	NaN	NaN	Low	NaN	NaN
4930449I24Rik	4930449I24Rik	0	NaN	NaN	NaN	NaN	NaN	Low	NaN	NaN
4930451G09Rik	4930451G09Rik	12.5529439284978	-0.299007195772501	0.454559182538994	-0.65779596421826	0.510669248035725	0.996518988390726	OK	14.0916580638695	11.4538624032323
4930451I11Rik	4930451I11Rik	0	NaN	NaN	NaN	NaN	NaN	Low	NaN	NaN
4930452A19Rik	4930452A19Rik	0	NaN	NaN	NaN	NaN	NaN	Low	NaN	NaN
4930452B06Rik	4930452B06Rik	5.41154761122273	0.645271099761863	0.838255599091276	0.769778454759359	0.441431322206911	0.992453684010215	OK	4.07183510159673	6.36848511809845
4930452G13Rik	4930452G13Rik	0.387470966282057	0.0534128593865934	2.36992574050196	0.0225377776500628	0.982018977438754	NaN	Low	0.379129546941054	0.393429122954201
4930452N14Rik	4930452N14Rik	0.241613108552766	1.22778803701463	3.16000556967509	0.38853983321962	0.697616582200535	NaN	Low	0.135518602558971	0.317394898548334
4930453H23Rik	4930453H23Rik	0	NaN	NaN	NaN	NaN	NaN	Low	NaN	NaN
4930453L07Rik	4930453L07Rik	0	NaN	NaN	NaN	NaN	NaN	Low	NaN	NaN
4930453N24Rik	4930453N24Rik	534.692045567797	-0.0108005426243602	0.108024472624446	-0.0999823684574602	0.920358323229736	0.998739457139886	OK	537.028517396625	533.023137118634
4930455B14Rik	4930455B14Rik	0.268396359004634	1.24862555717505	3.15990453289422	0.395146607809512	0.692734693719866	NaN	Low	0.148881314375712	0.353764248025292
4930455C13Rik	4930455C13Rik	11.5207118036421	0.281450241321101	0.400504651144865	0.702739008190191	0.48221841317909	0.995123446909271	OK	10.2346342269708	12.4393386441216
4930455D15Rik	4930455D15Rik	0	NaN	NaN	NaN	NaN	NaN	Low	NaN	NaN
4930455F16Rik	4930455F16Rik	0	NaN	NaN	NaN	NaN	NaN	Low	NaN	NaN
4930455G09Rik	4930455G09Rik	2.31943177237169	-0.454086071738203	1.05140202691458	-0.431886243429407	0.665824093522444	0.99652738302869	OK	2.7530872534233	2.00967785733483
4930455H04Rik	4930455H04Rik	0.0758639656317244	0.412887773778592	3.16074414721399	0.130629925912393	0.896068068115198	NaN	Low	0.0635756581290378	0.0846413281336434
4930455J16Rik	4930455J16Rik	0.151727931263449	0.825082238845611	3.16074414721399	0.261040501988392	0.794061273671479	NaN	Low	0.104631220248219	0.185368439131471
4930456L15Rik	4930456L15Rik	0	NaN	NaN	NaN	NaN	NaN	Low	NaN	NaN
4930459C07Rik	4930459C07Rik	0.759249991174019	0.578314300850935	2.13331753451533	0.271086836110557	0.786324245894605	NaN	Low	0.589642881295419	0.88039792680159
4930459L07Rik	4930459L07Rik	0	NaN	NaN	NaN	NaN	NaN	Low	NaN	NaN
4930461G14Rik	4930461G14Rik	0.080347135397287	-0.576375579321057	3.16074414721399	-0.182354392660696	0.855304615020053	NaN	Low	0.0994546484371304	0.0666989117973989
4930463O16Rik	4930463O16Rik	0.431610474886195	1.11484243345547	2.31041123163993	0.482529870954683	0.629429583911082	NaN	Low	0.256911062958657	0.55639576912015
4930465K10Rik	4930465K10Rik	0.425674567516196	0.103314212105469	2.32353900147617	0.0444641609371877	0.964534419137093	NaN	Low	0.408005584077684	0.438295269972276
4930465M20Rik	4930465M20Rik	0	NaN	NaN	NaN	NaN	NaN	Low	NaN	NaN
4930467D21Rik	4930467D21Rik	0.19373802037383	-0.158229028267726	3.16074414721399	-0.0500606885271609	0.960074026448055	NaN	Low	0.206234618043632	0.184811879181115
4930467E23Rik	4930467E23Rik	0	NaN	NaN	NaN	NaN	NaN	Low	NaN	NaN
4930467J12Rik	4930467J12Rik	0	NaN	NaN	NaN	NaN	NaN	Low	NaN	NaN
4930467K11Rik	4930467K11Rik	0.515960797851192	-1.32780446833421	2.18349375496111	-0.608110037098714	0.543114495695463	NaN	Low	0.794945825858637	0.316685777845874
4930469K13Rik	4930469K13Rik	0.267771487108618	1.24862555717505	3.15990453289422	0.395146607809512	0.692734693719866	NaN	Low	0.148534693618485	0.352940625315857
4930470G03Rik	4930470G03Rik	8.79667428374526	-0.183046833760027	0.515417147888238	-0.35514308072598	0.722482403722101	0.99862823223009	OK	9.45380389543219	8.32729598968317
4930470H14Rik	4930470H14Rik	0	NaN	NaN	NaN	NaN	NaN	Low	NaN	NaN
4930470O06Rik	4930470O06Rik	0.0758639656317244	0.412887773778592	3.16074414721399	0.130629925912393	0.896068068115198	NaN	Low	0.0635756581290378	0.0846413281336434
4930470P17Rik	4930470P17Rik	0	NaN	NaN	NaN	NaN	NaN	Low	NaN	NaN
4930471C04Rik	4930471C04Rik	0	NaN	NaN	NaN	NaN	NaN	Low	NaN	NaN
4930471G03Rik	4930471G03Rik	0	NaN	NaN	NaN	NaN	NaN	Low	NaN	NaN
4930471G24Rik	4930471G24Rik	0	NaN	NaN	NaN	NaN	NaN	Low	NaN	NaN
4930471M09Rik	4930471M09Rik	0.0955958164532504	0.412887773778592	3.16074414721399	0.130629925912393	0.896068068115199	NaN	Low	0.0801113795566813	0.106656128522228
4930473A02Rik	4930473A02Rik	5.12491616104243	0.115226844158736	0.67165242946194	0.171557250602137	0.863785618142398	0.998739457139886	OK	4.88784842737946	5.29425025651599
4930473O22Rik	4930473O22Rik	0.172612023739279	0.825082238845611	3.16074414721399	0.261040501988392	0.794061273671479	NaN	Low	0.1190328407101	0.21088286876012
4930474G06Rik	4930474G06Rik	0	NaN	NaN	NaN	NaN	NaN	Low	NaN	NaN
4930474H20Rik	4930474H20Rik	0.175342006058457	-0.156974897245736	3.16074414721399	-0.0496639050598576	0.960390220535548	NaN	Low	0.186561729616091	0.167327917803005
4930474M22Rik	4930474M22Rik	0.311438505469235	-2.03433367950853	2.82728409874701	-0.719536349534206	0.471810513963313	NaN	Low	0.557064929136146	0.13599105999287
4930474N05Rik	4930474N05Rik	0	NaN	NaN	NaN	NaN	NaN	Low	NaN	NaN
4930474N09Rik	4930474N09Rik	3.08354385997213	-1.19578298788954	1.02949302478785	-1.1615260706948	0.245428027310269	0.947698483330692	OK	4.59325133651669	2.00518137672602
4930477N07Rik	4930477N07Rik	0.151727931263449	0.825082238845611	3.16074414721399	0.261040501988392	0.794061273671479	NaN	Low	0.104631220248218	0.18536843913147
4930478L05Rik	4930478L05Rik	1.86733561686051	-0.128368587905165	1.1322091668856	-0.113378862898869	0.909730196608798	0.998739457139886	OK	1.96491702781068	1.79763460903895
4930478P22Rik	4930478P22Rik	0.0863060118696393	0.412887773778592	3.16074414721399	0.130629925912393	0.896068068115198	NaN	Low	0.0723263206637639	0.0962915055881217
4930479D17Rik	4930479D17Rik	0.678082326144717	-0.758876465412615	2.1321091756768	-0.355927582916443	0.721894798516581	NaN	Low	0.890583329859845	0.526295894919625
4930480E11Rik	4930480E11Rik	0	NaN	NaN	NaN	NaN	NaN	Low	NaN	NaN
4930480G23Rik	4930480G23Rik	0	NaN	NaN	NaN	NaN	NaN	Low	NaN	NaN
4930480K15Rik	4930480K15Rik	0	NaN	NaN	NaN	NaN	NaN	Low	NaN	NaN
4930480K23Rik	4930480K23Rik	33.7778784070705	0.0255367891534535	0.267326003249739	0.0955267682268708	0.923896429506717	0.998739457139886	OK	33.4296297489216	34.0266274486054
4930480M12Rik	4930480M12Rik	0	NaN	NaN	NaN	NaN	NaN	Low	NaN	NaN
4930481A15Rik	4930481A15Rik	51.8715076450004	0.605658156754926	0.601347518863614	1.00716829745878	0.313853905039149	0.978786336320104	OK	39.7693359293387	60.5159160133301
4930482G09Rik	4930482G09Rik	0.202704122241019	-0.168454821586734	3.16074414721399	-0.053295937203654	0.957496117244893	NaN	Low	0.216630460211674	0.192756737976266
4930483J18Rik	4930483J18Rik	0.504112482577311	-2.00922742922687	1.86329851510622	-1.0783175175301	0.280892082150929	NaN	Low	0.897683770188612	0.222990134283526
4930483K19Rik	4930483K19Rik	9.32289511880713	1.21678996140781	0.521214443936742	2.33452847587526	0.0195680667943381	0.474433389213354	OK	5.25973629080467	12.2251514245232
4930483O08Rik	4930483O08Rik	0	NaN	NaN	NaN	NaN	NaN	Low	NaN	NaN
4930484H19Rik	4930484H19Rik	1.18832247167084	1.37273896680756	1.83229659580243	0.749190371227201	0.453742471836096	NaN	Low	0.616581105430787	1.59670916184231
4930486F22Rik	4930486F22Rik	0	NaN	NaN	NaN	NaN	NaN	Low	NaN	NaN
4930486I03Rik	4930486I03Rik	0	NaN	NaN	NaN	NaN	NaN	Low	NaN	NaN
4930486L24Rik	4930486L24Rik	5.35099242270941	0.603113340459981	0.662849779087962	0.909879371597326	0.362886129809869	0.982378353258065	OK	4.10747567851053	6.23921866856575
4930487D11Rik	4930487D11Rik	0	NaN	NaN	NaN	NaN	NaN	Low	NaN	NaN
4930487H11Rik	4930487H11Rik	0	NaN	NaN	NaN	NaN	NaN	Low	NaN	NaN
4930488B22Rik	4930488B22Rik	0	NaN	NaN	NaN	NaN	NaN	Low	NaN	NaN
4930488L21Rik	4930488L21Rik	0.286787449359751	1.24862555717505	3.15990453289422	0.395146607809512	0.692734693719866	NaN	Low	0.159082979238182	0.378004928018015
4930500F04Rik	4930500F04Rik	0	NaN	NaN	NaN	NaN	NaN	Low	NaN	NaN
4930500G05Rik	4930500G05Rik	0.255016144220398	0.251339983080173	3.0334612477182	0.0828558410855698	0.933966166960346	NaN	Low	0.229534295142647	0.27321746499022
4930500L23Rik	4930500L23Rik	0	NaN	NaN	NaN	NaN	NaN	Low	NaN	NaN
4930502A04Rik	4930502A04Rik	0	NaN	NaN	NaN	NaN	NaN	Low	NaN	NaN
4930502E09Rik	4930502E09Rik	0.395776086763495	0.985472325026703	2.33217349476517	0.422555323280497	0.672619728666289	NaN	Low	0.251822960482787	0.498599748392573
4930502E18Rik	4930502E18Rik	0.406110910828312	-0.807513447926052	2.30899476048933	-0.349725110573625	0.726545006778073	NaN	Low	0.541507658235485	0.309398948394616
4930503B20Rik	4930503B20Rik	1.57577003224271	1.92230839010823	1.15071262450638	1.6705373254533	0.0948131009478479	NaN	Low	0.599683517910205	2.27297468533736
4930503E14Rik	4930503E14Rik	0.260020304679212	-0.759027083902829	3.02026943431054	-0.25131105035869	0.801573632316343	NaN	Low	0.341522976857416	0.20180411026621
4930503E24Rik	4930503E24Rik	57.9461101850398	0.488559741345806	0.487172187465002	1.00284817958928	0.315934118599944	0.978786336320104	OK	46.9157975584433	65.824904918323
4930503F20Rik	4930503F20Rik	0.157700487154149	0.825082238845611	3.16074414721399	0.261040501988392	0.794061273671479	NaN	Low	0.108749880574244	0.192665206139796
4930503H13Rik	4930503H13Rik	0.231485877284615	-0.745988756910821	3.16074414721399	-0.236016811917018	0.813419624630208	NaN	Low	0.302799975514943	0.180547235691524
4930503L19Rik	4930503L19Rik	14.0745216967397	0.0573731868994106	0.406650255426255	0.141087300779564	0.88780097580806	0.998739457139886	OK	13.7491416198187	14.3069360373976
4930503O07Rik	4930503O07Rik	0	NaN	NaN	NaN	NaN	NaN	Low	NaN	NaN
4930504C09Rik	4930504C09Rik	0	NaN	NaN	NaN	NaN	NaN	Low	NaN	NaN
4930504O13Rik	4930504O13Rik	0	NaN	NaN	NaN	NaN	NaN	Low	NaN	NaN
4930505A04Rik	4930505A04Rik	1.06628216561167	-1.25810956254513	1.24392339370751	-1.01140437498754	0.311822928081955	NaN	Low	1.61422567087846	0.674893947563961
4930505G20Rik	4930505G20Rik	0	NaN	NaN	NaN	NaN	NaN	Low	NaN	NaN
4930505K13Rik	4930505K13Rik	0	NaN	NaN	NaN	NaN	NaN	Low	NaN	NaN
4930505K14Rik	4930505K14Rik	0.0955958164532505	0.412887773778592	3.16074414721399	0.130629925912393	0.896068068115198	NaN	Low	0.0801113795566813	0.106656128522228
4930505N22Rik	4930505N22Rik	0.540921628179583	0.083043969336245	2.62187938907194	0.0316734513732304	0.974732466995774	NaN	Low	0.52285042221586	0.553829632439386
4930506A18Rik	4930506A18Rik	0.0818388971236147	0.412887773778592	3.16074414721399	0.130629925912393	0.896068068115199	NaN	Low	0.0685827810590049	0.0913075514554789
4930506C21Rik	4930506C21Rik	17.7373678059663	0.194678360829751	0.335811210402947	0.579725616057167	0.562099666043814	0.996518988390726	OK	16.3587569270987	18.7220898623002
4930507D05Rik	4930507D05Rik	0.879839563671369	-2.37512408442332	1.53249348909483	-1.54984285501023	0.121179238224241	NaN	Low	1.66286742538104	0.320533948164459
4930507D10Rik	4930507D10Rik	0	NaN	NaN	NaN	NaN	NaN	Low	NaN	NaN
4930509E16Rik	4930509E16Rik	1.82899391737428	0.405400831999985	1.53709395597835	0.263744991269547	0.791976424577131	0.998739457139886	OK	1.5379176427673	2.03690554209355
4930509G22Rik	4930509G22Rik	4.89370941777947	0.291191403739535	0.601656281843875	0.483982985845558	0.628397944038917	0.996518988390726	OK	4.32894366268473	5.29711352856143
4930509J09Rik	4930509J09Rik	0	NaN	NaN	NaN	NaN	NaN	Low	NaN	NaN
4930509K18Rik	4930509K18Rik	0	NaN	NaN	NaN	NaN	NaN	Low	NaN	NaN
4930511A02Rik	4930511A02Rik	0	NaN	NaN	NaN	NaN	NaN	Low	NaN	NaN
4930511A08Rik	4930511A08Rik	1.61263643303166	-1.01094010592333	1.04337984840516	-0.96890898120046	0.332590603990401	NaN	Low	2.28376718932694	1.13325732139217
4930511E03Rik	4930511E03Rik	1.04205092537956	-1.598205309811	1.4294421487499	-1.11806225331238	0.26354040633396	NaN	Low	1.71014614223733	0.564840056195445
4930511M06Rik	4930511M06Rik	3.55543609179152	1.22909599438338	0.735620070138496	1.67082988118035	0.0947552845768467	0.798266312388539	OK	1.99282677482142	4.67158560391302
4930512B01Rik	4930512B01Rik	1.10247159486886	-1.12809141125391	1.57787987561133	-0.714941250402125	0.474645346318745	NaN	Low	1.61285298787401	0.737913457008039
4930512J16Rik	4930512J16Rik	2.96229854865083	-0.345875590686537	0.779182133494147	-0.443895689876127	0.657118000874897	0.99652738302869	OK	3.38296710955593	2.66182100514718
4930512M02Rik	4930512M02Rik	0	NaN	NaN	NaN	NaN	NaN	Low	NaN	NaN
4930513D17Rik	4930513D17Rik	0	NaN	NaN	NaN	NaN	NaN	Low	NaN	NaN
4930513N10Rik	4930513N10Rik	4.83479596380665	-0.236611481511428	0.607586307705946	-0.389428593947087	0.696959123261776	0.99652738302869	OK	5.30268982453589	4.50058606328576
4930513O06Rik	4930513O06Rik	0	NaN	NaN	NaN	NaN	NaN	Low	NaN	NaN
4930515B02Rik	4930515B02Rik	0	NaN	NaN	NaN	NaN	NaN	Low	NaN	NaN
4930515G01Rik	4930515G01Rik	6.71818480063343	0.00874077686443723	0.540979213948986	0.0161573247900454	0.987108880899339	0.998823698068037	OK	6.6944533824364	6.73513581363131
4930515G16Rik	4930515G16Rik	0.0955958164532505	0.412887773778592	3.16074414721399	0.130629925912393	0.896068068115198	NaN	Low	0.0801113795566813	0.106656128522228
4930515L03Rik	4930515L03Rik	0	NaN	NaN	NaN	NaN	NaN	Low	NaN	NaN
4930515L19Rik	4930515L19Rik	0	NaN	NaN	NaN	NaN	NaN	Low	NaN	NaN
4930517E11Rik	4930517E11Rik	0.0803471353972871	-0.576375579321057	3.16074414721399	-0.182354392660696	0.855304615020053	NaN	Low	0.0994546484371305	0.0666989117973989
4930517M08Rik	4930517M08Rik	0	NaN	NaN	NaN	NaN	NaN	Low	NaN	NaN
4930518J21Rik	4930518J21Rik	0	NaN	NaN	NaN	NaN	NaN	Low	NaN	NaN
4930518P08Rik	4930518P08Rik	0.135497179804661	-1.15013749100066	3.16062668767171	-0.36389539311519	0.715936124924048	NaN	Low	0.199405322483841	0.08984850646239
4930519D14Rik	4930519D14Rik	0	NaN	NaN	NaN	NaN	NaN	Low	NaN	NaN
4930519F16Rik	4930519F16Rik	3.47910703806439	0.0577910306651944	1.03880374272389	0.0556322896119514	0.955634740937943	0.998739457139886	OK	3.39809206553492	3.53697487558544
4930519F24Rik	4930519F24Rik	0	NaN	NaN	NaN	NaN	NaN	Low	NaN	NaN
4930519G04Rik	4930519G04Rik	0.250307185299278	-1.72315460962818	3.13674626525795	-0.549344595931629	0.582768988172033	NaN	Low	0.421854197090176	0.127773605448636
4930519H02Rik	4930519H02Rik	0.0949111637753466	0.412887773778592	3.16074414721399	0.130629925912393	0.896068068115199	NaN	Low	0.0795376256772855	0.105892262416819
4930519K11Rik	4930519K11Rik	0	NaN	NaN	NaN	NaN	NaN	Low	NaN	NaN
4930519L02Rik	4930519L02Rik	0.162242113735338	0.825082238845611	3.16074414721399	0.261040501988392	0.794061273671479	NaN	Low	0.111881775454406	0.198213783936004
4930520O04Rik	4930520O04Rik	5.35218112956017	0.735186963812069	0.593025445315792	1.23972245983572	0.215078066860918	0.921967120205202	OK	3.85689685211715	6.42024132773377
4930520P13Rik	4930520P13Rik	0	NaN	NaN	NaN	NaN	NaN	Low	NaN	NaN
4930521E06Rik	4930521E06Rik	0	NaN	NaN	NaN	NaN	NaN	Low	NaN	NaN
4930521O11Rik	4930521O11Rik	0.0863060118696393	0.412887773778592	3.16074414721399	0.130629925912393	0.896068068115198	NaN	Low	0.0723263206637639	0.0962915055881217
4930521O17Rik	4930521O17Rik	0	NaN	NaN	NaN	NaN	NaN	Low	NaN	NaN
4930522H14Rik	4930522H14Rik	0	NaN	NaN	NaN	NaN	NaN	Low	NaN	NaN
4930522O17Rik	4930522O17Rik	0	NaN	NaN	NaN	NaN	NaN	Low	NaN	NaN
4930522P08Rik	4930522P08Rik	1.6614948341978	0.0987607241665982	1.17948508488865	0.0837320670111921	0.933269460874084	NaN	Low	1.59554913608539	1.70859890427809
4930523C07Rik	4930523C07Rik	2855.20839506401	-0.123708028714277	0.142656984576533	-0.867171201476713	0.385848212869145	0.983087271729691	OK	2998.96390858617	2752.52588540533
4930523O13Rik	4930523O13Rik	0	NaN	NaN	NaN	NaN	NaN	Low	NaN	NaN
4930524B15Rik	4930524B15Rik	0.495693981527813	0.49049683669396	2.29480284617833	0.2137424735684	0.830747887536478	NaN	Low	0.400979313985111	0.563347315486886
4930524B17Rik	4930524B17Rik	0.179106097594877	0.825082238845611	3.16074414721399	0.261040501988392	0.794061273671479	NaN	Low	0.123511138583374	0.218816782603094
4930524C18Rik	4930524C18Rik	0.169421044144238	-1.15546292640197	3.16052993102859	-0.365591515226032	0.71466990733043	NaN	Low	0.249685454636053	0.11208932236437
4930524N10Rik	4930524N10Rik	0	NaN	NaN	NaN	NaN	NaN	Low	NaN	NaN
4930524O05Rik	4930524O05Rik	0	NaN	NaN	NaN	NaN	NaN	Low	NaN	NaN
4930524O08Rik	4930524O08Rik	0.157200658481306	-1.15546292640197	3.16052993102859	-0.365591515226032	0.71466990733043	NaN	Low	0.231675575370527	0.10400428927472
4930525C09Rik	4930525C09Rik	0	NaN	NaN	NaN	NaN	NaN	Low	NaN	NaN
4930525D18Rik	4930525D18Rik	3.36340703992456	-0.497927676930137	0.754978911127017	-0.659525278907249	0.50955851869185	0.996518988390726	OK	4.05357454795001	2.8704302484778
4930525G20Rik	4930525G20Rik	3.8656399012148	0.623293434063458	0.747637327096545	0.833684209540504	0.404458958512101	0.983087271729691	OK	2.93914473396597	4.5274221635354
4930526H09Rik	4930526H09Rik	0	NaN	NaN	NaN	NaN	NaN	Low	NaN	NaN
4930526I15Rik	4930526I15Rik	41.285143537377	-0.0430771692305229	0.297167275787859	-0.144959330115725	0.884742982415084	0.998739457139886	OK	42.0059735131882	40.7702649832262
4930526L06Rik	4930526L06Rik	0	NaN	NaN	NaN	NaN	NaN	Low	NaN	NaN
4930527F14Rik	4930527F14Rik	0	NaN	NaN	NaN	NaN	NaN	Low	NaN	NaN
4930527G23Rik	4930527G23Rik	0	NaN	NaN	NaN	NaN	NaN	Low	NaN	NaN
4930528A17Rik	4930528A17Rik	3.15466461085706	0.799505233701182	0.948344655185026	0.843053450377907	0.399198551063676	0.983087271729691	OK	2.20303847931381	3.83439756195937
4930528D03Rik	4930528D03Rik	0	NaN	NaN	NaN	NaN	NaN	Low	NaN	NaN
4930528G23Rik	4930528G23Rik	0.386447991083656	-1.48992968255784	2.73584644199359	-0.544595507879508	0.586031744966527	NaN	Low	0.618959735485791	0.22036817365356
4930528H21Rik	4930528H21Rik	0.399533421377768	1.90350981738907	3.13529278320278	0.607123464700668	0.543768979130278	NaN	Low	0.153723073662481	0.575112241174401
4930528P14Rik	4930528P14Rik	0	NaN	NaN	NaN	NaN	NaN	Low	NaN	NaN
4930529C04Rik	4930529C04Rik	5.06118908801245	0.0372043169910517	1.0333099862616	0.0360049912279012	0.971278379111952	0.998739457139886	OK	4.9852208875946	5.11545208831091
4930529K09Rik	4930529K09Rik	0	NaN	NaN	NaN	NaN	NaN	Low	NaN	NaN
4930529L06Rik	4930529L06Rik	0	NaN	NaN	NaN	NaN	NaN	Low	NaN	NaN
4930529N20Rik	4930529N20Rik	0	NaN	NaN	NaN	NaN	NaN	Low	NaN	NaN
4930532I03Rik	4930532I03Rik	0.157218958929418	-1.15546292640197	3.16052993102859	-0.365591515226032	0.71466990733043	NaN	Low	0.231702545784563	0.104016396890029
4930532M18Rik	4930532M18Rik	0.1846592764305	-0.163733703980808	3.16074414721399	-0.0518022643892672	0.958686251254192	NaN	Low	0.196987717509789	0.175853247088151
4930533B01Rik	4930533B01Rik	0.136620149240371	0.82508223884561	3.16074414721399	0.261040501988391	0.79406127367148	NaN	Low	0.0942129297254664	0.166911020322445
4930533N22Rik	4930533N22Rik	0.431572907184125	1.99965184481998	2.66358381415121	0.750737346501409	0.452810742299011	NaN	Low	0.156967739248542	0.627719455709541
4930533P14Rik	4930533P14Rik	0	NaN	NaN	NaN	NaN	NaN	Low	NaN	NaN
4930534H03Rik	4930534H03Rik	0	NaN	NaN	NaN	NaN	NaN	Low	NaN	NaN
4930539C22Rik	4930539C22Rik	0	NaN	NaN	NaN	NaN	NaN	Low	NaN	NaN
4930539E08Rik	4930539E08Rik	0.626229155557454	-0.497720447925611	1.69952011645381	-0.292859403726356	0.769629620131592	NaN	Low	0.754676734900658	0.534480884598022
4930539J05Rik	4930539J05Rik	1.79193139635473	-0.910203257884793	0.894652315776946	-1.01738210680687	0.308971690701839	0.977263389958023	OK	2.46461221520202	1.3114450971781
4930539M17Rik	4930539M17Rik	0	NaN	NaN	NaN	NaN	NaN	Low	NaN	NaN
4930539N22Rik	4930539N22Rik	0	NaN	NaN	NaN	NaN	NaN	Low	NaN	NaN
4930540M03Rik	4930540M03Rik	0	NaN	NaN	NaN	NaN	NaN	Low	NaN	NaN
4930542C21Rik	4930542C21Rik	0	NaN	NaN	NaN	NaN	NaN	Low	NaN	NaN
4930542D17Rik	4930542D17Rik	0	NaN	NaN	NaN	NaN	NaN	Low	NaN	NaN
4930542M03Rik	4930542M03Rik	0	NaN	NaN	NaN	NaN	NaN	Low	NaN	NaN
4930543E12Rik	4930543E12Rik	0	NaN	NaN	NaN	NaN	NaN	Low	NaN	NaN
4930543N07Rik	4930543N07Rik	0	NaN	NaN	NaN	NaN	NaN	Low	NaN	NaN
4930544D05Rik	4930544D05Rik	0.151727931263449	0.825082238845611	3.16074414721399	0.261040501988392	0.794061273671479	NaN	Low	0.104631220248218	0.18536843913147
4930544G11Rik	4930544G11Rik	72.5756929908043	0.651570241950665	0.470248601029902	1.38558677372702	0.165873119186277	0.891838034173419	OK	54.4449074553594	85.5262540875507
4930544M13Rik	4930544M13Rik	0.107675112407468	-0.576375579321057	3.16074414721399	-0.182354392660696	0.855304615020053	NaN	Low	0.133281546342159	0.0893848024541173
4930545E07Rik	4930545E07Rik	0	NaN	NaN	NaN	NaN	NaN	Low	NaN	NaN
4930545H06Rik	4930545H06Rik	0	NaN	NaN	NaN	NaN	NaN	Low	NaN	NaN
4930545L23Rik	4930545L23Rik	0	NaN	NaN	NaN	NaN	NaN	Low	NaN	NaN
4930546C10Rik	4930546C10Rik	0	NaN	NaN	NaN	NaN	NaN	Low	NaN	NaN
4930546K05Rik	4930546K05Rik	0.77593329140679	-0.559077981018854	1.59487546997139	-0.350546479361729	0.725928614677697	NaN	Low	0.954882133141163	0.648112690167952
4930547E08Rik	4930547E08Rik	0	NaN	NaN	NaN	NaN	NaN	Low	NaN	NaN
4930547E14Rik	4930547E14Rik	0	NaN	NaN	NaN	NaN	NaN	Low	NaN	NaN
4930548G14Rik	4930548G14Rik	0	NaN	NaN	NaN	NaN	NaN	Low	NaN	NaN
4930548H24Rik	4930548H24Rik	0.0949111637753466	0.412887773778592	3.16074414721399	0.130629925912393	0.896068068115199	NaN	Low	0.0795376256772855	0.105892262416819
4930548J01Rik	4930548J01Rik	0	NaN	NaN	NaN	NaN	NaN	Low	NaN	NaN
4930548K13Rik	4930548K13Rik	0	NaN	NaN	NaN	NaN	NaN	Low	NaN	NaN
4930549C15Rik	4930549C15Rik	0.0683100746201853	0.412887773778592	3.16074414721399	0.130629925912393	0.896068068115199	NaN	Low	0.057245332677493	0.0762134617221083
4930549G23Rik	4930549G23Rik	4.09118988670759	0.998334795986537	0.8113006896115	1.23053611166607	0.218496412854198	0.923162552499596	OK	2.58610758246586	5.16624867545168
4930550C14Rik	4930550C14Rik	37.3218875418061	-0.918989581106605	0.399791024385586	-2.29867487024989	0.0215234085437455	0.483907635160479	OK	51.4657168135439	27.2191523477077
4930550C17Rik	4930550C17Rik	0.166593389366765	-0.170147821606892	3.16074414721399	-0.0538315705676043	0.957069356302697	NaN	Low	0.178154720793972	0.15833529549019
4930550L24Rik	4930550L24Rik	0.0863060118696393	0.412887773778592	3.16074414721399	0.130629925912393	0.896068068115198	NaN	Low	0.0723263206637639	0.0962915055881217
4930552N02Rik	4930552N02Rik	0	NaN	NaN	NaN	NaN	NaN	Low	NaN	NaN
4930552P12Rik	4930552P12Rik	2.33807767431581	0.197527053163096	0.969077434157552	0.203829999751065	0.838486348539794	0.998739457139886	OK	2.15373297873259	2.46975245687525
4930553C11Rik	4930553C11Rik	0	NaN	NaN	NaN	NaN	NaN	Low	NaN	NaN
4930553E22Rik	4930553E22Rik	0	NaN	NaN	NaN	NaN	NaN	Low	NaN	NaN
4930553J12Rik	4930553J12Rik	0	NaN	NaN	NaN	NaN	NaN	Low	NaN	NaN
4930553P18Rik	4930553P18Rik	1.40802246335593	0.043847569034034	1.20106292141791	0.0365073038657042	0.970877854950444	NaN	Low	1.38312440660851	1.42580678960409
4930554C24Rik	4930554C24Rik	0	NaN	NaN	NaN	NaN	NaN	Low	NaN	NaN
4930554G24Rik	4930554G24Rik	0.0890574702921983	-0.576375579321057	3.16074414721399	-0.182354392660696	0.855304615020053	NaN	Low	0.11023640550239	0.0739296594277757
4930554H23Rik	4930554H23Rik	0	NaN	NaN	NaN	NaN	NaN	Low	NaN	NaN
4930554I06Rik	4930554I06Rik	0.170450855103401	0.825082238845611	3.16074414721399	0.261040501988392	0.794061273671479	NaN	Low	0.11754250396293	0.208242534489452
4930555B11Rik	4930555B11Rik	0.0863060118696393	0.412887773778592	3.16074414721399	0.130629925912393	0.896068068115198	NaN	Low	0.0723263206637639	0.0962915055881217
4930555B12Rik	4930555B12Rik	0	NaN	NaN	NaN	NaN	NaN	Low	NaN	NaN
4930555G01Rik	4930555G01Rik	0	NaN	NaN	NaN	NaN	NaN	Low	NaN	NaN
4930555G21Rik	4930555G21Rik	0	NaN	NaN	NaN	NaN	NaN	Low	NaN	NaN
4930555K05Rik	4930555K05Rik	0.0803471353972871	-0.576375579321057	3.16074414721399	-0.182354392660696	0.855304615020053	NaN	Low	0.0994546484371305	0.0666989117973989
4930555K19Rik	4930555K19Rik	0.0863060118696393	0.412887773778592	3.16074414721399	0.130629925912393	0.896068068115198	NaN	Low	0.0723263206637639	0.0962915055881217
4930556C24Rik	4930556C24Rik	3.57789703700823	-0.179975727299976	0.766691653853243	-0.234743297902687	0.814407979681982	0.998739457139886	OK	3.84065378719143	3.39021364402023
4930556G01Rik	4930556G01Rik	0.252771382459055	-0.754776660750853	3.04574572010575	-0.247813419146707	0.804278771750132	NaN	Low	0.331559007194128	0.196494507648289
4930556J02Rik	4930556J02Rik	0	NaN	NaN	NaN	NaN	NaN	Low	NaN	NaN
4930556L07Rik	4930556L07Rik	0	NaN	NaN	NaN	NaN	NaN	Low	NaN	NaN
4930556M19Rik	4930556M19Rik	56.4930174513541	0.0734221997888484	0.219867221229627	0.333938817156228	0.738425727627115	0.998739457139886	OK	54.8233378918672	57.6856457081305
4930556N09Rik	4930556N09Rik	0.669374751385929	2.6415043198517	2.45510204934697	1.07592444906895	0.281961046516026	NaN	Low	0.165010381912252	1.0296350152957
4930556N13Rik	4930556N13Rik	0.278646418643363	0.242220508107924	2.95461894974713	0.0819802865370014	0.934662389745281	NaN	Low	0.251794954171624	0.297826036123176
4930557F10Rik	4930557F10Rik	0	NaN	NaN	NaN	NaN	NaN	Low	NaN	NaN
4930557J02Rik	4930557J02Rik	0	NaN	NaN	NaN	NaN	NaN	Low	NaN	NaN
4930557K07Rik	4930557K07Rik	0.259501707526686	1.22874707808142	3.16008186312275	0.388833938899036	0.697398992963164	NaN	Low	0.145478024440671	0.340947195445268
4930558C23Rik	4930558C23Rik	0.35488816098222	1.71278144321029	3.14503837766727	0.544597946839903	0.586030067159281	NaN	Low	0.152391803342206	0.499528416439373
4930558F17Rik	4930558F17Rik	1.06349886246895	0.0559260799952419	1.79383839177887	0.031176766118704	0.975128568856862	NaN	Low	1.03953047771647	1.08061913729216
4930558G05Rik	4930558G05Rik	0	NaN	NaN	NaN	NaN	NaN	Low	NaN	NaN
4930558J18Rik	4930558J18Rik	2.78868379306787	-0.0231427496969211	0.869705400162582	-0.0266098723689594	0.978770899037181	0.998739457139886	OK	2.81481311286601	2.77001999321206
4930558K02Rik	4930558K02Rik	0	NaN	NaN	NaN	NaN	NaN	Low	NaN	NaN
4930559C10Rik	4930559C10Rik	0	NaN	NaN	NaN	NaN	NaN	Low	NaN	NaN
4930562C15Rik	4930562C15Rik	0.826993177765418	-1.10008866920919	1.84623901826558	-0.595853872833133	0.551272850530537	NaN	Low	1.20065579409335	0.560091308959748
4930562F07Rik	4930562F07Rik	40.3216457775917	0.0990774556630883	0.303461260603686	0.326491280850775	0.744052685081447	0.998739457139886	OK	38.7161568146844	41.4684236082397
4930563E18Rik	4930563E18Rik	0.514514246609862	-0.772884264538832	2.20442377017482	-0.350606029110972	0.725883932760753	NaN	Low	0.678724675169711	0.397221083352826
4930563E22Rik	4930563E22Rik	7.33387490841264	-0.348451413961143	0.465953777810422	-0.747823991466625	0.454566328961672	0.993242925551974	OK	8.38317846094851	6.58437237088702
4930563F08Rik	4930563F08Rik	0	NaN	NaN	NaN	NaN	NaN	Low	NaN	NaN
4930563H07Rik	4930563H07Rik	0	NaN	NaN	NaN	NaN	NaN	Low	NaN	NaN
4930563J15Rik	4930563J15Rik	0	NaN	NaN	NaN	NaN	NaN	Low	NaN	NaN
4930563M20Rik	4930563M20Rik	0	NaN	NaN	NaN	NaN	NaN	Low	NaN	NaN
4930563M21Rik	4930563M21Rik	1.1940010730634	1.16046240446657	1.60544206387337	0.722830446878156	0.469784059154596	NaN	Low	0.69395016825372	1.55118029078461
4930564C03Rik	4930564C03Rik	0	NaN	NaN	NaN	NaN	NaN	Low	NaN	NaN
4930564D02Rik	4930564D02Rik	0.0803471353972871	-0.576375579321057	3.16074414721399	-0.182354392660696	0.855304615020053	NaN	Low	0.0994546484371304	0.0666989117973989
4930565D16Rik	4930565D16Rik	0.28473349132604	1.24862555717505	3.15990453289422	0.395146607809512	0.692734693719866	NaN	Low	0.157943634528493	0.375297674752859
4930565N06Rik	4930565N06Rik	0.084154086481567	0.412887773778592	3.16074414721399	0.130629925912393	0.896068068115198	NaN	Low	0.0705229602455199	0.0938906052216007
4930567H12Rik	4930567H12Rik	0	NaN	NaN	NaN	NaN	NaN	Low	NaN	NaN
4930567H17Rik	4930567H17Rik	0	NaN	NaN	NaN	NaN	NaN	Low	NaN	NaN
4930567J20Rik	4930567J20Rik	0	NaN	NaN	NaN	NaN	NaN	Low	NaN	NaN
4930567K12Rik	4930567K12Rik	0.356732159780476	-2.2054149242702	2.74042387982781	-0.804771459081276	0.420951574423884	NaN	Low	0.656788292402982	0.1424063507644
4930567K20Rik	4930567K20Rik	0	NaN	NaN	NaN	NaN	NaN	Low	NaN	NaN
4930568D16Rik	4930568D16Rik	0.377141846026281	1.82802824641823	3.13901826829291	0.582356676570843	0.560326456774202	NaN	Low	0.151596508930619	0.538245658237468
4930568E12Rik	4930568E12Rik	0	NaN	NaN	NaN	NaN	NaN	Low	NaN	NaN
4930568G15Rik	4930568G15Rik	0.0758639656317244	0.412887773778592	3.16074414721399	0.130629925912393	0.896068068115199	NaN	Low	0.0635756581290378	0.0846413281336434
4930570G19Rik	4930570G19Rik	0.94089794074355	-2.31548708931072	2.36329040317876	-0.979772560408258	0.327198399666699	NaN	Low	1.76245853230457	0.354068946771396
4930571K23Rik	4930571K23Rik	0	NaN	NaN	NaN	NaN	NaN	Low	NaN	NaN
4930571O06Rik	4930571O06Rik	0	NaN	NaN	NaN	NaN	NaN	Low	NaN	NaN
4930572K03Rik	4930572K03Rik	0	NaN	NaN	NaN	NaN	NaN	Low	NaN	NaN
4930572O03Rik	4930572O03Rik	0.084154086481567	0.412887773778592	3.16074414721399	0.130629925912393	0.896068068115199	NaN	Low	0.0705229602455198	0.0938906052216006
4930572O13Rik	4930572O13Rik	0	NaN	NaN	NaN	NaN	NaN	Low	NaN	NaN
4930573H18Rik	4930573H18Rik	0	NaN	NaN	NaN	NaN	NaN	Low	NaN	NaN
4930573O16Rik	4930573O16Rik	0	NaN	NaN	NaN	NaN	NaN	Low	NaN	NaN
4930577N17Rik	4930577N17Rik	9.21076559075479	0.640004586125961	0.567842808496655	1.1270805521344	0.259708425082391	0.956196075428109	OK	6.94787737043074	10.8271143195577
4930578C19Rik	4930578C19Rik	1.04738011560817	0.612830027224325	1.47061698193067	0.4167162726625	0.676885950391455	NaN	Low	0.800301006747458	1.22386519336583
4930578E11Rik	4930578E11Rik	0.522663668429228	2.27142626490644	2.2042824322849	1.03046063047009	0.302793824249138	NaN	Low	0.161665166286535	0.780519741388295
4930578G10Rik	4930578G10Rik	1.57034164821432	-1.22931655293638	1.10773305275476	-1.10975884476793	0.267102958120203	NaN	Low	2.35974935217695	1.00647900252672
4930578I06Rik	4930578I06Rik	0.258045210881691	0.246206737998599	3.02279416881882	0.08145005059832	0.935084046677316	NaN	Low	0.232777395833889	0.276093650201549
4930578L24Rik	4930578L24Rik	11.1444504931682	-0.231434325824264	0.447229759008472	-0.517484181592398	0.604818208478497	0.996518988390726	OK	12.1991555585447	10.3910897321851
4930578M01Rik	4930578M01Rik	4.35449341698627	-0.270895540098759	0.719925390250913	-0.376282797866519	0.706706666504827	0.997056819561713	OK	4.837593934206	4.00942161897218
4930578N18Rik	4930578N18Rik	0	NaN	NaN	NaN	NaN	NaN	Low	NaN	NaN
4930579D09Rik	4930579D09Rik	0	NaN	NaN	NaN	NaN	NaN	Low	NaN	NaN
4930579F01Rik	4930579F01Rik	0	NaN	NaN	NaN	NaN	NaN	Low	NaN	NaN
4930579G18Rik	4930579G18Rik	2.05716829052376	0.610697244205283	0.908876934439271	0.671925121063889	0.501631366899647	0.996518988390726	OK	1.5734624474018	2.40267246418231
4930579G24Rik	4930579G24Rik	90.085212651103	-0.0425527535718408	0.222002683551541	-0.191676753141417	0.847995416634664	0.998739457139886	OK	91.6388893602142	88.9754435731665
4930579H20Rik	4930579H20Rik	0	NaN	NaN	NaN	NaN	NaN	Low	NaN	NaN
4930579J19Rik	4930579J19Rik	0.373544308887413	-0.778318556490685	2.76846896303807	-0.281136818538349	0.778605462384492	NaN	Low	0.493599053901533	0.287790919591614
4930579K19Rik	4930579K19Rik	12.5588629553524	-0.126585136340821	0.38410522517675	-0.329558485653434	0.741733595250055	0.998739457139886	OK	13.205978600437	12.0966374945778
4930579P08Rik	4930579P08Rik	0.485235956310445	-1.36042161819772	2.61889005724464	-0.519464959758192	0.603436541993921	NaN	Low	0.753639797858414	0.293518926633324
4930581F22Rik	4930581F22Rik	15.2764023595727	-1.09677658290885	0.563069975658578	-1.94785129792445	0.0514327586638206	0.678087324427577	OK	22.1586608244699	10.3605034560747
4930583I09Rik	4930583I09Rik	0	NaN	NaN	NaN	NaN	NaN	Low	NaN	NaN
4930583K01Rik	4930583K01Rik	0.457495776355011	0.429512990749996	2.70147466742109	0.158992048280068	0.873675138696194	NaN	Low	0.380521056949309	0.512477718787655
4930583P06Rik	4930583P06Rik	0	NaN	NaN	NaN	NaN	NaN	Low	NaN	NaN
4930584F24Rik	4930584F24Rik	0	NaN	NaN	NaN	NaN	NaN	Low	NaN	NaN
4930586N03Rik	4930586N03Rik	0.171584275960445	-0.170221556266477	3.16074414721399	-0.0538548988270745	0.957050770005881	NaN	Low	0.183497166821117	0.163075068202823
4930587E11Rik	4930587E11Rik	0.0863060118696393	0.412887773778592	3.16074414721399	0.130629925912393	0.896068068115198	NaN	Low	0.0723263206637639	0.0962915055881217
4930589L23Rik	4930589L23Rik	0.774338787354329	2.09571197598626	2.15425012399657	0.97282667070168	0.330639454833991	NaN	Low	0.266091279056935	1.13737272185247
4930590A17Rik	4930590A17Rik	0	NaN	NaN	NaN	NaN	NaN	Low	NaN	NaN
4930590J08Rik	4930590J08Rik	1.01119776664756	-1.03122580690472	1.30794674031305	-0.788431038604751	0.430444621358815	NaN	Low	1.44027148763743	0.704716537369088
4930590L20Rik	4930590L20Rik	0	NaN	NaN	NaN	NaN	NaN	Low	NaN	NaN
4930591A17Rik	4930591A17Rik	0.170682098708361	0.825082238845611	3.16074414721399	0.261040501988392	0.794061273671479	NaN	Low	0.117701969002492	0.208525048498267
4930591E09Rik	4930591E09Rik	0	NaN	NaN	NaN	NaN	NaN	Low	NaN	NaN
4930592A05Rik	4930592A05Rik	0.764632103540564	2.83036009681169	2.40972204667354	1.17455874245696	0.240171297570233	NaN	Low	0.167475535192216	1.19117250950367
4930592C13Rik	4930592C13Rik	0.510296241545794	1.43401380166823	1.96997231156302	0.727936018821735	0.466652753070488	NaN	Low	0.256067637002557	0.69188810193382
4930592I03Rik	4930592I03Rik	0.084154086481567	0.412887773778592	3.16074414721399	0.130629925912393	0.896068068115198	NaN	Low	0.0705229602455199	0.0938906052216007
4930593A02Rik	4930593A02Rik	0.0803471353972871	-0.576375579321057	3.16074414721399	-0.182354392660696	0.855304615020053	NaN	Low	0.0994546484371305	0.0666989117973989
4930593C16Rik	4930593C16Rik	0.172612023739278	0.825082238845611	3.16074414721399	0.261040501988392	0.794061273671479	NaN	Low	0.1190328407101	0.21088286876012
4930594C11Rik	4930594C11Rik	22.7662119992911	0.152903251314606	0.405382674595449	0.37718250161331	0.706037983299974	0.997056819561713	OK	21.3723230305989	23.7618469769283
4930594M22Rik	4930594M22Rik	4.51049243686899	-0.383496695794815	0.656315254300305	-0.584317815687004	0.559006508095053	0.996518988390726	OK	5.22146365794836	4.00265585038373
4930594O21Rik	4930594O21Rik	0	NaN	NaN	NaN	NaN	NaN	Low	NaN	NaN
4930595D18Rik	4930595D18Rik	0	NaN	NaN	NaN	NaN	NaN	Low	NaN	NaN
4930595M18Rik	4930595M18Rik	0	NaN	NaN	NaN	NaN	NaN	Low	NaN	NaN
4930596D02Rik	4930596D02Rik	0	NaN	NaN	NaN	NaN	NaN	Low	NaN	NaN
4930596I21Rik	4930596I21Rik	0.540723118026927	-2.16843951477669	2.08738039207059	-1.03883294248333	0.298882437652585	NaN	Low	0.989556350776387	0.220127951777312
4930597A21Rik	4930597A21Rik	0.0768804980894003	-0.576375579321057	3.16074414721399	-0.182354392660696	0.855304615020053	NaN	Low	0.0951636031744694	0.063821137314351
4930597G03Rik	4930597G03Rik	0	NaN	NaN	NaN	NaN	NaN	Low	NaN	NaN
4930598F16Rik	4930598F16Rik	0	NaN	NaN	NaN	NaN	NaN	Low	NaN	NaN
4930599N23Rik	4930599N23Rik	7.78595327820913	1.1071174665187	0.670695421471868	1.6507007966285	0.0987996850878782	0.804042283821329	OK	4.65318329016347	10.0236461268132
4931402G19Rik	4931402G19Rik	1.76170640384462	0.614550063845072	1.03818585390801	0.591946096675987	0.553886684491354	NaN	Low	1.34502256566464	2.05933771683032
4931403E22Rik	4931403E22Rik	0.911818217946518	-0.336296215316648	1.35776446869237	-0.247683764799448	0.804379094351418	NaN	Low	1.03767966842748	0.821917181888684
4931403G20Rik	4931403G20Rik	0.25378976785681	1.24862555717505	3.15990453289422	0.395146607809512	0.692734693719865	NaN	Low	0.140778937366197	0.334511789635819
4931406B18Rik	4931406B18Rik	0.258918035608918	1.24862555717505	3.15990453289422	0.395146607809512	0.692734693719866	NaN	Low	0.143623622913482	0.341271187534229
4931406C07Rik	4931406C07Rik	240.241013017471	-0.261298301643485	0.149122771782933	-1.75223608386141	0.0797332213612692	0.766477645581426	OK	265.940696382338	221.884096328281
4931406H21Rik	4931406H21Rik	7.07402505648655	0.340602650667524	0.601877217086104	0.565900554130457	0.571461384862172	0.996518988390726	OK	6.12293077680234	7.75337811340384
4931406P16Rik	4931406P16Rik	1144.66791877647	-0.058262207024343	0.0984854778424205	-0.591581706265	0.554130726953839	0.996518988390726	OK	1171.72079849272	1125.34443326487
4931408C20Rik	4931408C20Rik	0	NaN	NaN	NaN	NaN	NaN	Low	NaN	NaN
4931408D14Rik	4931408D14Rik	3.59928387203776	0.785190549769967	0.785119802152737	1.000090110601	0.317266901572875	0.978786336320104	OK	2.53125478530163	4.36216179113499
4931409K22Rik	4931409K22Rik	0.337452886995135	-0.332305226590414	2.40953699718979	-0.137912481517394	0.890309585848877	NaN	Low	0.383474114189349	0.304580581856411
4931414P19Rik	4931414P19Rik	125.310868362717	0.175748557727274	0.142503972171006	1.23328883433772	0.217468022183689	0.922381240161406	OK	116.506362866359	131.599800860115
4931417E11Rik	4931417E11Rik	1.95226717686678	0.861018248388066	1.12236026501566	0.767149617842228	0.442992564043143	0.992453684010215	OK	1.32250708385228	2.40209581473427
4931419H13Rik	4931419H13Rik	0	NaN	NaN	NaN	NaN	NaN	Low	NaN	NaN
4931420L22Rik	4931420L22Rik	0.084154086481567	0.412887773778592	3.16074414721399	0.130629925912393	0.896068068115198	NaN	Low	0.0705229602455199	0.0938906052216007
4931422A03Rik	4931422A03Rik	6.45376797196453	1.12721331345078	0.664435515638693	1.69649768400359	0.0897916684034989	0.788684590103616	OK	3.81681236646146	8.33730769018101
4931423N10Rik	4931423N10Rik	0.0677485899023307	-0.576375579321057	3.16074414721399	-0.182354392660696	0.855304615020053	NaN	Low	0.083860017628894	0.0562404272404998
4931428F04Rik	4931428F04Rik	172.249213484331	0.034549781058221	0.155691258960085	0.221912143873655	0.824382276773623	0.998739457139886	OK	169.847848123299	173.964474456497
4931428L18Rik	4931428L18Rik	0.0863060118696393	0.412887773778592	3.16074414721399	0.130629925912393	0.896068068115199	NaN	Low	0.0723263206637639	0.0962915055881216
4931429L15Rik	4931429L15Rik	0.0890574702921984	-0.576375579321057	3.16074414721399	-0.182354392660696	0.855304615020053	NaN	Low	0.11023640550239	0.0739296594277757
4931429P17Rik	4931429P17Rik	0.0949111637753466	0.412887773778592	3.16074414721399	0.130629925912393	0.896068068115198	NaN	Low	0.0795376256772856	0.105892262416819
4931430N09Rik	4931430N09Rik	0	NaN	NaN	NaN	NaN	NaN	Low	NaN	NaN
4931431B13Rik	4931431B13Rik	0	NaN	NaN	NaN	NaN	NaN	Low	NaN	NaN
4931431C16Rik	4931431C16Rik	2.09195379161573	-0.182393608732152	0.885144021277373	-0.206060939629841	0.836743309624519	0.998739457139886	OK	2.24766492172729	1.98073155582176
4931440F15Rik	4931440F15Rik	18.7750457076344	0.368067791534379	0.318334421219914	1.15622994875602	0.24758711284946	0.947698483330692	OK	16.0534942307768	20.719011048247
4931440J10Rik	4931440J10Rik	0.084154086481567	0.412887773778592	3.16074414721399	0.130629925912393	0.896068068115198	NaN	Low	0.0705229602455199	0.0938906052216007
4931440P22Rik	4931440P22Rik	8.22510729637783	-0.238470010332659	0.623124463827753	-0.382700446180168	0.701941883593205	0.996613731954806	OK	9.02741390604195	7.65203114661774
4932411N23Rik	4932411N23Rik	3.69012662901325	1.8906807776859	0.942977585820729	2.00501136624613	0.0449618319284548	0.655043933606554	OK	1.43043358696381	5.30419308761998
4932412D23Rik	4932412D23Rik	1.90216257988303	0.698793311322131	1.34025473485892	0.521388429488137	0.602096210095298	0.996518988390726	OK	1.39505649480777	2.26438121207965
4932413F04Rik	4932413F04Rik	0.179062263359471	0.82508223884561	3.16074414721399	0.261040501988391	0.79406127367148	NaN	Low	0.123480910598975	0.218763229616968
4932414J04Rik	4932414J04Rik	0	NaN	NaN	NaN	NaN	NaN	Low	NaN	NaN
4932414N04Rik	4932414N04Rik	0	NaN	NaN	NaN	NaN	NaN	Low	NaN	NaN
4932415M13Rik	4932415M13Rik	0.194076893229641	-0.166354530291251	3.16074414721399	-0.0526314445406416	0.958025562563296	NaN	Low	0.20724303578513	0.184672505690006
4932429P05Rik	4932429P05Rik	0	NaN	NaN	NaN	NaN	NaN	Low	NaN	NaN
4932435O22Rik	4932435O22Rik	1.17962422225394	-0.53006890202969	1.41205973657983	-0.375387023861736	0.707372653959068	NaN	Low	1.43744836066711	0.995464123387391
4932438A13Rik	4932438A13Rik	1361.69736278663	-0.0746063865205881	0.180715401479402	-0.412839115591882	0.679724490950147	0.99652738302869	OK	1402.94292964692	1332.2362436007
4932438H23Rik	4932438H23Rik	4.66553936593211	-0.0477966503981136	0.652561087803386	-0.0732447142366456	0.941611385103286	0.998739457139886	OK	4.75594644153376	4.60096288335951
4932441J04Rik	4932441J04Rik	0.391865091522127	-0.844531493088221	3.13958815895067	-0.268994355415866	0.787934026361813	NaN	Low	0.528461849067631	0.294295978989624
4932702P03Rik	4932702P03Rik	0.802729091291946	-0.954650730500926	1.63384617624818	-0.584296578453365	0.559020793767983	NaN	Low	1.11855683868534	0.57713784315381
4933400A11Rik	4933400A11Rik	0.221071471507598	-0.754204755806935	3.16074414721399	-0.238616199438895	0.811403202600343	NaN	Low	0.289926259451146	0.17188948011935
4933400B14Rik	4933400B14Rik	0	NaN	NaN	NaN	NaN	NaN	Low	NaN	NaN
4933400C23Rik	4933400C23Rik	0	NaN	NaN	NaN	NaN	NaN	Low	NaN	NaN
4933400F21Rik	4933400F21Rik	0.442527134967349	1.1280051073899	2.70593143132821	0.416863891793525	0.676777965947635	NaN	Low	0.261606022947155	0.57175650069606
4933400L20Rik	4933400L20Rik	0	NaN	NaN	NaN	NaN	NaN	Low	NaN	NaN
4933401B06Rik	4933401B06Rik	8.12596060320047	0.857312711026364	0.684610860657252	1.25226279671244	0.210474120447298	0.921961365574089	OK	5.51485122445062	9.99103873087894
4933401D09Rik	4933401D09Rik	0.0768804980894003	-0.576375579321057	3.16074414721399	-0.182354392660696	0.855304615020053	NaN	Low	0.0951636031744694	0.063821137314351
4933401H06Rik	4933401H06Rik	0.0890574702921983	-0.576375579321057	3.16074414721399	-0.182354392660696	0.855304615020053	NaN	Low	0.11023640550239	0.0739296594277757
4933402C06Rik	4933402C06Rik	0	NaN	NaN	NaN	NaN	NaN	Low	NaN	NaN
4933402D24Rik	4933402D24Rik	0.084154086481567	0.412887773778592	3.16074414721399	0.130629925912393	0.896068068115198	NaN	Low	0.0705229602455199	0.0938906052216007
4933402E13Rik	4933402E13Rik	0	NaN	NaN	NaN	NaN	NaN	Low	NaN	NaN
4933402J07Rik	4933402J07Rik	0	NaN	NaN	NaN	NaN	NaN	Low	NaN	NaN
4933402J10Rik	4933402J10Rik	0	NaN	NaN	NaN	NaN	NaN	Low	NaN	NaN
4933402J15Rik	4933402J15Rik	0.610232435658097	1.65181533642239	2.56429878851129	0.644158685338439	0.519472538609148	NaN	Low	0.2712544528269	0.85235956625181
4933402N03Rik	4933402N03Rik	0	NaN	NaN	NaN	NaN	NaN	Low	NaN	NaN
4933402N22Rik	4933402N22Rik	0	NaN	NaN	NaN	NaN	NaN	Low	NaN	NaN
4933403O08Rik	4933403O08Rik	0	NaN	NaN	NaN	NaN	NaN	Low	NaN	NaN
4933404G15Rik	4933404G15Rik	0.3359033813906	-1.30175702721466	2.82313792022022	-0.461102880553961	0.644724795187104	NaN	Low	0.514175656754206	0.208566041845168
4933404K08Rik	4933404K08Rik	0	NaN	NaN	NaN	NaN	NaN	Low	NaN	NaN
4933404K13Rik	4933404K13Rik	0	NaN	NaN	NaN	NaN	NaN	Low	NaN	NaN
4933404O12Rik	4933404O12Rik	112.493001055623	0.0227502236101476	0.184963093186184	0.122998719464792	0.902108111986842	0.998739457139886	OK	111.459587613738	113.231153514113
4933405D12Rik	4933405D12Rik	1.35098884682589	0.210448469461519	1.30578190572442	0.161166630153882	0.871962162776108	NaN	Low	1.23760989663254	1.43197381124971
4933405E24Rik	4933405E24Rik	0	NaN	NaN	NaN	NaN	NaN	Low	NaN	NaN
4933405L10Rik	4933405L10Rik	0.721051435641807	-0.0390348278196834	1.65742811201502	-0.0235514454815339	0.981210402287939	NaN	Low	0.732456941248067	0.71290464592305
4933405O20Rik	4933405O20Rik	3.90916172476468	1.66199606481336	0.996555375625433	1.66774080544224	0.0953671912586923	0.79843567285285	OK	1.72769276151581	5.46735384137101
4933406C10Rik	4933406C10Rik	1.52888454346023	-1.10384088168979	1.11196810009456	-0.992691140686431	0.320860493651531	NaN	Low	2.22196480556259	1.03382721338713
4933406D12Rik	4933406D12Rik	0	NaN	NaN	NaN	NaN	NaN	Low	NaN	NaN
4933406F09Rik	4933406F09Rik	0	NaN	NaN	NaN	NaN	NaN	Low	NaN	NaN
4933406G16Rik	4933406G16Rik	0	NaN	NaN	NaN	NaN	NaN	Low	NaN	NaN
4933406I18Rik	4933406I18Rik	0	NaN	NaN	NaN	NaN	NaN	Low	NaN	NaN
4933406J09Rik	4933406J09Rik	0.2737111197093	-1.81515541493736	2.96563624956726	-0.612062728597355	0.540496255842053	NaN	Low	0.469943083356087	0.133545431390167
4933406J10Rik	4933406J10Rik	0	NaN	NaN	NaN	NaN	NaN	Low	NaN	NaN
4933406K04Rik	4933406K04Rik	0	NaN	NaN	NaN	NaN	NaN	Low	NaN	NaN
4933406M09Rik	4933406M09Rik	0	NaN	NaN	NaN	NaN	NaN	Low	NaN	NaN
4933407E24Rik	4933407E24Rik	0.748433275026724	0.527388127654995	1.87440915562611	0.281362330135883	0.778432507708481	NaN	Low	0.59520624691665	0.857881152248206
4933407G14Rik	4933407G14Rik	0.0768804980894004	-0.576375579321057	3.16074414721399	-0.182354392660696	0.855304615020053	NaN	Low	0.0951636031744694	0.063821137314351
4933407I05Rik	4933407I05Rik	0.0803471353972871	-0.576375579321057	3.16074414721399	-0.182354392660696	0.855304615020053	NaN	Low	0.0994546484371305	0.0666989117973989
4933407K13Rik	4933407K13Rik	54.9655737431137	-0.226487922101745	0.432427949910804	-0.523758749055101	0.600446348036779	0.996518988390726	OK	60.0553035352224	51.330052463036
4933407L21Rik	4933407L21Rik	0	NaN	NaN	NaN	NaN	NaN	Low	NaN	NaN
4933408B17Rik	4933408B17Rik	14.9011388174897	-0.0839809201728352	0.400921862973659	-0.209469544888234	0.834081707673648	0.998739457139886	OK	15.409451556191	14.5380582898459
4933408J17Rik	4933408J17Rik	0.639790614318045	-1.0108130418506	2.15963997242643	-0.46804701466741	0.63975096889513	NaN	Low	0.906019503044052	0.449627122370897
4933408N05Rik	4933408N05Rik	0	NaN	NaN	NaN	NaN	NaN	Low	NaN	NaN
4933409F18Rik	4933409F18Rik	0.351120740180971	0.653036243966377	2.39167195734258	0.273045909143817	0.784817925483879	NaN	Low	0.26322015467057	0.413906872688399
4933409G03Rik	4933409G03Rik	0	NaN	NaN	NaN	NaN	NaN	Low	NaN	NaN
4933409K07Rik	4933409K07Rik	65.8385036212687	-0.804038425372033	0.35213227261273	-2.28334205043541	0.0224102278769508	0.495018375880356	OK	87.6949706620881	50.2267414492549
4933411E08Rik	4933411E08Rik	0.19050579009032	0.82508223884561	3.16074414721399	0.261040501988391	0.79406127367148	NaN	Low	0.131372339394065	0.232743969159073
4933411G06Rik	4933411G06Rik	0	NaN	NaN	NaN	NaN	NaN	Low	NaN	NaN
4933411K16Rik	4933411K16Rik	5.41628824809448	-0.266576673673483	0.675636745909792	-0.39455620980845	0.693170436321208	0.99652738302869	OK	6.00751356920164	4.99398444730366
4933412E12Rik	4933412E12Rik	10.9818728989173	0.444545831613178	0.413505141628955	1.07506724066826	0.282344624926354	0.969619930941766	OK	9.0720546212635	12.3460288115271
4933412E24Rik	4933412E24Rik	0	NaN	NaN	NaN	NaN	NaN	Low	NaN	NaN
4933412O06Rik	4933412O06Rik	0.453677121116755	1.20441321825499	2.70252301177162	0.445662520914279	0.655841041345332	NaN	Low	0.257636337457027	0.593706252302274
4933413J09Rik	4933413J09Rik	4.36169361736677	-0.524547315590754	0.628702846419322	-0.834332655845652	0.404093554797072	0.983087271729691	OK	5.30499167400101	3.68790929119945
4933413L06Rik	4933413L06Rik	0	NaN	NaN	NaN	NaN	NaN	Low	NaN	NaN
4933415F23Rik	4933415F23Rik	0.784586403479451	-0.898367663851764	1.50597541646624	-0.596535410889891	0.550817605090755	NaN	Low	1.07533396144248	0.576909576363001
4933416C03Rik	4933416C03Rik	0	NaN	NaN	NaN	NaN	NaN	Low	NaN	NaN
4933416E03Rik	4933416E03Rik	0.168308172963134	0.825082238845611	3.16074414721399	0.261040501988392	0.794061273671479	NaN	Low	0.11606491545913	0.205624785465994
4933416I08Rik	4933416I08Rik	0	NaN	NaN	NaN	NaN	NaN	Low	NaN	NaN
4933416M06Rik	4933416M06Rik	0.64755228940557	1.82567231584317	2.1406467562211	0.852860151044276	0.393736862257843	NaN	Low	0.260645160257968	0.923914524511
4933416M07Rik	4933416M07Rik	45.2049027537788	0.240314889194002	0.3248352488492	0.73980545536659	0.459418048340317	0.993242925551974	OK	40.8824268948531	48.2923855101543
4933416O17Rik	4933416O17Rik	0	NaN	NaN	NaN	NaN	NaN	Low	NaN	NaN
4933417A18Rik	4933417A18Rik	0	NaN	NaN	NaN	NaN	NaN	Low	NaN	NaN
4933417D19Rik	4933417D19Rik	4.9898871977407	0.563602133495699	0.63629464794394	0.885756520688753	0.375748743946979	0.983087271729691	OK	3.9019862753301	5.76695928517684
4933417E11Rik	4933417E11Rik	0.175452561792633	-1.15187173637158	3.16057622813603	-0.364449914581211	0.715522068069688	NaN	Low	0.258325969139635	0.116257270830489
4933417G07Rik	4933417G07Rik	13.3745217323433	0.821179557867679	0.643144045249585	1.27682058775652	0.201665595360003	0.91432893719238	OK	9.24082930565493	16.3271591799779
4933417O13Rik	4933417O13Rik	0.179642757240162	0.82508223884561	3.16074414721399	0.261040501988392	0.794061273671479	NaN	Low	0.123881217797376	0.219472428270723
4933421I07Rik	4933421I07Rik	0.169345205346097	-1.15546292640197	3.16052993102859	-0.365591515226032	0.71466990733043	NaN	Low	0.249573686674236	0.112039147254569
4933421O10Rik	4933421O10Rik	81.7884367845668	-0.142204046672845	0.183255691215896	-0.775987068828944	0.437756621045467	0.991753451146577	OK	86.5262051396299	78.4043165309504
4933422A05Rik	4933422A05Rik	0.0803471353972871	-0.576375579321057	3.16074414721399	-0.182354392660696	0.855304615020053	NaN	Low	0.0994546484371305	0.0666989117973989
4933424G05Rik	4933424G05Rik	0.0768804980894004	-0.576375579321057	3.16074414721399	-0.182354392660696	0.855304615020053	NaN	Low	0.0951636031744694	0.063821137314351
4933424G06Rik	4933424G06Rik	0.466197659730661	1.13751713794649	2.64655095179994	0.429811161267406	0.667333013198016	NaN	Low	0.274231963922329	0.60331601387947
4933424L21Rik	4933424L21Rik	0	NaN	NaN	NaN	NaN	NaN	Low	NaN	NaN
4933425B07Rik	4933425B07Rik	0.171523999401746	-0.172132430941785	3.16074414721399	-0.0544594636340653	0.956569103969207	NaN	Low	0.183567413071955	0.162921561065883
4933425L06Rik	4933425L06Rik	0.0863060118696393	0.412887773778592	3.16074414721399	0.130629925912393	0.896068068115198	NaN	Low	0.0723263206637639	0.0962915055881217
4933427D06Rik	4933427D06Rik	0.525056502716293	0.555938289464383	2.27622758498945	0.24423668930581	0.807047513329851	NaN	Low	0.412054876876574	0.605771949744664
4933427D14Rik	4933427D14Rik	234.0877116033	-0.195160355756897	0.226934630218386	-0.859984902123966	0.389797365057903	0.983087271729691	OK	252.741495105169	220.763580530536
4933427E11Rik	4933427E11Rik	0.385341647419271	0.0959151719187593	2.37465457719175	0.0403912100900957	0.967781237864195	NaN	Low	0.370485130599621	0.395953445147593
4933427E13Rik	4933427E13Rik	0	NaN	NaN	NaN	NaN	NaN	Low	NaN	NaN
4933427I22Rik	4933427I22Rik	0.215739910047908	0.414191633805106	3.15200702253931	0.131405682424979	0.895454393718647	NaN	Low	0.180688423084403	0.240776686450412
4933428C19Rik	4933428C19Rik	0	NaN	NaN	NaN	NaN	NaN	Low	NaN	NaN
4933428G20Rik	4933428G20Rik	15.0178000650503	0.140167607666709	0.444413107144487	0.315399355719582	0.752458455952128	0.998739457139886	OK	14.1741633433362	15.6203977234175
4933428M09Rik	4933428M09Rik	0	NaN	NaN	NaN	NaN	NaN	Low	NaN	NaN
4933429K18Rik	4933429K18Rik	0	NaN	NaN	NaN	NaN	NaN	Low	NaN	NaN
4933429O19Rik	4933429O19Rik	0	NaN	NaN	NaN	NaN	NaN	Low	NaN	NaN
4933430H16Rik	4933430H16Rik	0	NaN	NaN	NaN	NaN	NaN	Low	NaN	NaN
4933430I17Rik	4933430I17Rik	3.57027845026442	0.663376070173727	0.970700739550505	0.683399160158167	0.494354650576978	0.996518988390726	OK	2.66331169322745	4.21811184814796
4933430M04Rik	4933430M04Rik	4.36850172858183	-0.188853689020509	0.724664011420561	-0.260608621435882	0.794394340436455	0.998739457139886	OK	4.70527487206655	4.1279494832356
4933430N04Rik	4933430N04Rik	0	NaN	NaN	NaN	NaN	NaN	Low	NaN	NaN
4933431E20Rik	4933431E20Rik	963.500555018095	-0.134074234592945	0.154376101949376	-0.868490866785269	0.385125670033118	0.983087271729691	OK	1016.10242185439	925.92779299217
4933431G14Rik	4933431G14Rik	0.0803471353972871	-0.576375579321057	3.16074414721399	-0.182354392660696	0.855304615020053	NaN	Low	0.0994546484371305	0.0666989117973989
4933432G23Rik	4933432G23Rik	0	NaN	NaN	NaN	NaN	NaN	Low	NaN	NaN
4933432I03Rik	4933432I03Rik	0	NaN	NaN	NaN	NaN	NaN	Low	NaN	NaN
4933432I09Rik	4933432I09Rik	2.38599166452634	-0.933196480240992	1.1028389814462	-0.846176546114873	0.397454263818866	0.983087271729691	OK	3.30398175034484	1.73028446037028
4933432K03Rik	4933432K03Rik	0.170809929157794	-0.157036982031419	3.16074414721399	-0.0496835475183392	0.960374567444944	NaN	Low	0.181744009469725	0.162999871792128
4933433F19Rik	4933433F19Rik	0	NaN	NaN	NaN	NaN	NaN	Low	NaN	NaN
4933433G08Rik	4933433G08Rik	0.453868627793619	-0.272568550338922	2.6872382849867	-0.10143073350128	0.919208540469478	NaN	Low	0.504536239503242	0.417677476572459
4933433G15Rik	4933433G15Rik	0.450743101796623	1.0830831960031	2.28035776303801	0.474961961477555	0.634814086045508	NaN	Low	0.272765570525006	0.577869909847778
4933433G19Rik	4933433G19Rik	3.30859645028295	-0.36430046312301	0.920309604424577	-0.395845551726898	0.692218970326694	0.99652738302869	OK	3.80374290265905	2.95492041287145
4933433H22Rik	4933433H22Rik	1.46289363155705	1.21874384554698	1.1664957992763	1.04479059959161	0.296119760502186	NaN	Low	0.824472047705926	1.91890904859357
4933434E20Rik	4933434E20Rik	968.297505673952	0.1914467239635	0.103523304072735	1.84931041062011	0.0644130033524578	0.714618325918815	OK	894.270007797316	1021.17428987155
4933436E23Rik	4933436E23Rik	0	NaN	NaN	NaN	NaN	NaN	Low	NaN	NaN
4933436H12Rik	4933436H12Rik	0.333515485567168	0.664912211797724	3.1599310031602	0.210419851298258	0.833340000372338	NaN	Low	0.248609181758026	0.39416284543084
4933436I01Rik	4933436I01Rik	0	NaN	NaN	NaN	NaN	NaN	Low	NaN	NaN
4933438B17Rik	4933438B17Rik	0	NaN	NaN	NaN	NaN	NaN	Low	NaN	NaN
4933438K21Rik	4933438K21Rik	9.85933481002537	-1.1410291797914	0.854261118514754	-1.33569134198128	0.181650180450817	0.904326220231103	OK	14.4740966177499	6.56307637593645
4933439C10Rik	4933439C10Rik	239.760198496122	-0.255697522107236	0.253755326452013	-1.00765381236476	0.313620685527457	0.978786336320104	OK	264.853414178855	221.836473008455
4933439K11Rik	4933439K11Rik	9.15010414322851	-0.0646514367814907	0.508173762899132	-0.127223090803929	0.898763830058393	0.998739457139886	OK	9.39015231399168	8.97864116411195
4933440J02Rik	4933440J02Rik	0.319662874132877	-0.335034785419999	2.44302232095364	-0.137139469642347	0.890920554919332	NaN	Low	0.363619807502835	0.288265064582907
4933440M02Rik	4933440M02Rik	0.397988960200708	-0.914181151437188	2.33361925892474	-0.391743917925332	0.695247436539659	NaN	Low	0.548035964967748	0.290812528224252
5031410I06Rik	5031410I06Rik	0	NaN	NaN	NaN	NaN	NaN	Low	NaN	NaN
5031425E22Rik	5031425E22Rik	480.981257463993	-0.108943132587851	0.219976029308312	-0.495250018515243	0.62042364727181	0.996518988390726	OK	502.292276688302	465.759100875201
5031425F14Rik	5031425F14Rik	0.215350224814936	-1.15546317644464	3.16052992649202	-0.365591594864957	0.714669847895444	NaN	Low	0.317373928705773	0.142476150607195
5031426D15Rik	5031426D15Rik	13.0313355974443	2.55827021632342	0.911294774963724	2.80729165425672	0.00499599859835216	0.254299431760844	OK	3.38256062179334	19.9233177229092
5031434C07Rik	5031434C07Rik	0.211774494728906	-0.744009151528911	3.16072184790044	-0.235392162718504	0.813904368447255	NaN	Low	0.276843137188591	0.165296892971988
5031434O11Rik	5031434O11Rik	10.1801663818062	-0.0236286050393103	0.698010042772385	-0.0338513826326355	0.972995661985038	0.998739457139886	OK	10.2775573405142	10.1106014113004
5031439G07Rik	5031439G07Rik	1567.24508803971	-0.0316601105609239	0.111720513332399	-0.283386726542567	0.776880402220612	0.998739457139886	OK	1587.34383979652	1552.88883678485
5033403F01Rik	5033403F01Rik	3.2481018312974	-0.0384336357205984	1.00679636004148	-0.0381741901798444	0.969548799144713	0.998739457139886	OK	3.29868695676456	3.21196959882086
5033403H07Rik	5033403H07Rik	0	NaN	NaN	NaN	NaN	NaN	Low	NaN	NaN
5033404E19Rik	5033404E19Rik	0	NaN	NaN	NaN	NaN	NaN	Low	NaN	NaN
5033406O09Rik	5033406O09Rik	1.22826844665039	0.181235601629238	1.41017381625436	0.12852004450815	0.897737436539704	NaN	Low	1.13930910797008	1.29181083142204
5033417F24Rik	5033417F24Rik	16.4998279885717	0.192791893006176	0.399407360448089	0.48269489272778	0.629312390141602	0.996518988390726	OK	15.2296566562462	17.407093225947
5033428I22Rik	5033428I22Rik	0	NaN	NaN	NaN	NaN	NaN	Low	NaN	NaN
5330411J11Rik	5330411J11Rik	0.0955958164532504	0.412887773778592	3.16074414721399	0.130629925912393	0.896068068115199	NaN	Low	0.0801113795566813	0.106656128522228
5330413P13Rik	5330413P13Rik	4.26362790787985	-0.279853596462828	0.685462176601059	-0.408269932340416	0.683075511311219	0.99652738302869	OK	4.75244799947667	3.91447069959641
5330416C01Rik	5330416C01Rik	0.432236495129294	1.12067214333832	2.3099568300641	0.485148522583957	0.627570994564181	NaN	Low	0.256502694704232	0.557760638290052
5330417C22Rik	5330417C22Rik	6.25710197094508	0.219781531892161	0.677320685039546	0.324486667462885	0.745569614511206	0.998739457139886	OK	5.70907780820462	6.64854780147399
5330434G04Rik	5330434G04Rik	0	NaN	NaN	NaN	NaN	NaN	Low	NaN	NaN
5330439B14Rik	5330439B14Rik	0	NaN	NaN	NaN	NaN	NaN	Low	NaN	NaN
5430401F13Rik	5430401F13Rik	0	NaN	NaN	NaN	NaN	NaN	Low	NaN	NaN
5430402E10Rik	5430402E10Rik	0.0890574702921983	-0.576375579321057	3.16074414721399	-0.182354392660696	0.855304615020053	NaN	Low	0.11023640550239	0.0739296594277756
5430402O13Rik	5430402O13Rik	6.02265723156424	-0.688475540147669	0.550667321374839	-1.25025675834325	0.211205769031399	0.921961365574089	OK	7.7349376270804	4.79959980619556
5430403N17Rik	5430403N17Rik	1.65691830342681	0.0803366671410451	1.23573813607397	0.0650110770201528	0.948165180727023	NaN	Low	1.6033590116121	1.69517494043732
5430405H02Rik	5430405H02Rik	74.6383009582045	-0.187492972410405	0.199802485586707	-0.938391591375076	0.348043205596092	0.978786336320104	OK	80.3504657629531	70.5581832405269
5430416N02Rik	5430416N02Rik	92.0089498609647	-0.313613124267469	0.195587929730748	-1.60343802758789	0.108837981015689	0.819381161632848	OK	103.843971285977	83.5553631288129
5430419D17Rik	5430419D17Rik	0.237442316953723	-1.66626332592406	3.14009997076085	-0.530640215738201	0.595668121857448	NaN	Low	0.395436314755625	0.124589461380936
5430421F17Rik	5430421F17Rik	58.9614479654398	0.17456722555002	0.214812825334843	0.81264805896906	0.416419869007654	0.984647313827973	OK	54.846240606234	61.9008817934439
5430425K12Rik	5430425K12Rik	0.368406951240404	0.674766860658262	3.15989172484949	0.213541133498934	0.830904909015014	NaN	Low	0.273326442310723	0.436321600475891
5430427M07Rik	5430427M07Rik	79.5849689298352	-0.426833665546572	0.468351684397224	-0.911352899468939	0.362109462197136	0.982378353258065	OK	93.5628859413304	69.6007424930529
5430427O19Rik	5430427O19Rik	10.5752981881847	-0.491863795562462	0.486683357650298	-1.01064437037086	0.312186671242126	0.978786336320104	OK	12.7186684855179	9.04431940437535
5430428K19Rik	5430428K19Rik	0	NaN	NaN	NaN	NaN	NaN	Low	NaN	NaN
5430431A17Rik	5430431A17Rik	2.73087431453846	0.663022347960909	0.818783947449483	0.809764712689138	0.418075417138881	0.985446268373063	OK	2.0374877286244	3.22615044733422
5430434I15Rik	5430434I15Rik	0	NaN	NaN	NaN	NaN	NaN	Low	NaN	NaN
5430437J10Rik	5430437J10Rik	8.48527734626139	-0.348172211621283	0.628394523498635	-0.554066273020344	0.579533490972882	0.996518988390726	OK	9.69833621513804	7.61880672563522
5430440P10Rik	5430440P10Rik	0.544909620269075	0.737855562062579	1.95056224184876	0.378278399033928	0.705223790391108	NaN	Low	0.392165531346254	0.654012540928232
5530400C23Rik	5530400C23Rik	0	NaN	NaN	NaN	NaN	NaN	Low	NaN	NaN
5530401A14Rik	5530401A14Rik	0	NaN	NaN	NaN	NaN	NaN	Low	NaN	NaN
5530601H04Rik	5530601H04Rik	54.7298873666396	-0.449526945384544	0.318608847790484	-1.4109054048623	0.158272508281054	0.88976173328985	OK	64.8587711151128	47.4949704034444
5730403I07Rik	5730403I07Rik	0.990190912328821	0.0516350603166793	1.33153695181565	0.0387785410282988	0.969066953742155	NaN	Low	0.969581468093974	1.00491194392514
5730405O15Rik	5730405O15Rik	0.934191175317385	0.890466062819822	1.4353878065741	0.620366188664468	0.535016727439181	NaN	Low	0.623610900784822	1.15603422855493
5730408K05Rik	5730408K05Rik	42.3993496253999	0.0181931522004929	0.347438882690259	0.0523636043830825	0.958238973806791	0.998739457139886	OK	42.0877854590964	42.6218954584738
5730409E04Rik	5730409E04Rik	262.415194102963	-0.214732969869239	0.18865784693692	-1.13821382654196	0.25503120656598	0.955009776672176	OK	285.442313820406	245.967251447647
5730412P04Rik	5730412P04Rik	0.349666170137335	1.69324551582775	2.81268804537552	0.602002599830331	0.547172406823521	NaN	Low	0.151826135071893	0.490980480898364
5730416F02Rik	5730416F02Rik	9.0662776634722	0.8722597497978	0.610099513407577	1.42970077934661	0.152802916498773	0.882764068787537	OK	6.10739831499327	11.1797629123857
5730420D15Rik	5730420D15Rik	0.668505259712649	-2.54776186391857	1.71828585625645	-1.48273458379577	0.138144942320321	NaN	Low	1.2944780736971	0.221381821152325
5730422E09Rik	5730422E09Rik	0.832638519585659	-0.511784750310897	1.79506068698762	-0.285107213377699	0.775562003831297	NaN	Low	1.0082933131668	0.707170809884846
5730435O14Rik	5730435O14Rik	0	NaN	NaN	NaN	NaN	NaN	Low	NaN	NaN
5730455P16Rik	5730455P16Rik	240.776347914075	-0.0438504878188475	0.143084335676439	-0.306466026567771	0.759249843043896	0.998739457139886	OK	245.055900923267	237.719524336082
5730460C07Rik	5730460C07Rik	0.0677485899023307	-0.576375579321057	3.16074414721399	-0.182354392660696	0.855304615020053	NaN	Low	0.083860017628894	0.0562404272404998
5730480H06Rik	5730480H06Rik	45.4736079600307	-0.0455387463215604	0.424282217201556	-0.107331263190621	0.914526183351552	0.998739457139886	OK	46.3130495239167	44.8740068429693
5730488B01Rik	5730488B01Rik	0.337454622152421	0.669492697618807	2.41195296237489	0.27757286649554	0.781340263319402	NaN	Low	0.250995232971726	0.39921132871006
5730507C01Rik	5730507C01Rik	30.8370062245252	-0.336296916771866	0.335780676504407	-1.00153743292447	0.316567052291622	0.978786336320104	OK	35.0935547737337	27.7966144036619
5730522E02Rik	5730522E02Rik	0.0768804980894003	-0.576375579321057	3.16074414721399	-0.182354392660696	0.855304615020053	NaN	Low	0.0951636031744694	0.063821137314351
5830408C22Rik	5830408C22Rik	1.87368515918292	0.187496851418826	0.95911340980231	0.195489761171698	0.845009552454796	0.998739457139886	OK	1.73335517329103	1.97392086339141
5830411N06Rik	5830411N06Rik	19.8019135474448	-0.594948681197475	0.557185509249474	-1.06777486370539	0.285622079218175	0.969619930941766	OK	24.6638178990075	16.3291247249001
5830416I19Rik	5830416I19Rik	16.4107607459233	-1.4549140116238	0.310663728812078	-4.68324389585847	2.82370194411101e-06	0.00170527787530498	OK	26.0714570558829	9.5102633816664
5830417I10Rik	5830417I10Rik	521.588720250704	0.257487196159579	0.296429856969423	0.868627738082873	0.385050777659313	0.983087271729691	OK	468.220770880676	559.708684086439
5830418P13Rik	5830418P13Rik	28.2624090419494	-0.458457448149681	0.268832700943299	-1.70536339716491	0.0881266704759892	0.784571498697155	OK	33.597901852474	24.4513427487176
5830428M24Rik	5830428M24Rik	1.89882582460195	-1.75615436152997	0.992300191834768	-1.76978133832951	0.0767635738297774	0.757012620379092	OK	3.22187399151877	0.953791419661369
5830432E09Rik	5830432E09Rik	3.87358792238004	-0.415788189648397	0.637647956641054	-0.65206543096076	0.514358963507578	0.996518988390726	OK	4.53614083714944	3.4003358404019
5830444B04Rik	5830444B04Rik	16.923423660741	0.410664513630713	0.964518315996375	0.425771607257125	0.670274277871853	0.99652738302869	OK	14.196425548376	18.8712794552874
5830454E08Rik	5830454E08Rik	14.3558870151677	0.671676111985994	0.373985255838054	1.79599623648492	0.0724951155818737	0.745624396292636	OK	10.6666106110351	16.991084446691
5830473C10Rik	5830473C10Rik	4.51621265563851	0.27310975845386	0.771007233310708	0.354224638439675	0.723170540321911	0.998739457139886	OK	4.02667967161067	4.86587907280125
5930403L14Rik	5930403L14Rik	4.15942493093826	2.8644798911444	1.32445974764016	2.16275345192496	0.0305601475109088	0.563420492355225	OK	0.891637656002448	6.49355869874955
5930412G12Rik	5930412G12Rik	145.108444661392	-0.294230048983879	0.146591747919013	-2.00713923642163	0.0447348394229676	0.654550802106409	OK	162.608475771399	132.608422439959
5930430L01Rik	5930430L01Rik	211.527739140253	-0.168630260363587	0.157340155204297	-1.07175603166674	0.283829626491932	0.969619930941766	OK	226.075533198185	201.136457670302
5930438M14Rik	5930438M14Rik	2.56716663289881	0.280439052534345	1.10125551443204	0.254653937128277	0.798990396316698	0.998739457139886	OK	2.28159613274439	2.77114556158054
6030407O03Rik	6030407O03Rik	0.0818388971236148	0.412887773778592	3.16074414721399	0.130629925912393	0.896068068115198	NaN	Low	0.0685827810590049	0.091307551455479
6030408B16Rik	6030408B16Rik	2.75709016430684	-0.134684608538025	0.976900189437316	-0.137869364746056	0.890343662544626	0.998739457139886	OK	2.9083018475197	2.6490818191548
6030440G07Rik	6030440G07Rik	2.50216135084444	-0.211769924091526	1.0932308028005	-0.193710169480261	0.84640282857964	0.998739457139886	OK	2.71867165761283	2.34751113172416
6030443J06Rik	6030443J06Rik	5.19358081277478	0.531279921305896	0.605740686587749	0.877074849138326	0.380445984533044	0.983087271729691	OK	4.12285058867946	5.95838811570001
6030458C11Rik	6030458C11Rik	568.735242251209	-0.0269986565242252	0.108108334741273	-0.249737049311128	0.802790704611166	0.998739457139886	OK	574.953370392777	564.29372215009
6030466F02Rik	6030466F02Rik	0	NaN	NaN	NaN	NaN	NaN	Low	NaN	NaN
6030468B19Rik	6030468B19Rik	0.35522882636852	0.677415425972537	2.79887042769599	0.24203172082181	0.808755584138809	NaN	Low	0.263215250880917	0.420952808859666
6030469F06Rik	6030469F06Rik	0	NaN	NaN	NaN	NaN	NaN	Low	NaN	NaN
6030471H07Rik	6030471H07Rik	0.22292616111001	1.21584553477745	3.16019795436034	0.384737143791851	0.700432172774787	NaN	Low	0.125832162964281	0.292279016928387
6030498E09Rik	6030498E09Rik	0	NaN	NaN	NaN	NaN	NaN	Low	NaN	NaN
6230400D17Rik	6230400D17Rik	3.48059050792003	-0.0437132222961095	0.976343243315188	-0.0447723918769393	0.964288731108539	0.998739457139886	OK	3.54226032621813	3.4365406377071
6330403K07Rik	6330403K07Rik	8.21524758832173	0.253233212104507	0.521602196558791	0.485491076868892	0.627328040805699	0.996518988390726	OK	7.38829617284478	8.80592717080525
6330407A03Rik	6330407A03Rik	1.2864749654001	0.0527500054792454	1.16173396024767	0.0454062696660771	0.963783483672811	NaN	Low	1.2591224919893	1.30601244640781
6330409D20Rik	6330409D20Rik	0.347137565621183	1.68182633323348	2.39042882725735	0.703566788542754	0.481702600085473	NaN	Low	0.151707873928799	0.486730202544315
6330410L21Rik	6330410L21Rik	0	NaN	NaN	NaN	NaN	NaN	Low	NaN	NaN
6330415B21Rik	6330415B21Rik	0.505761025811839	1.41193366610782	1.96433086414239	0.718786072082749	0.472272740581263	NaN	Low	0.256877634621925	0.683534876661778
6330415G19Rik	6330415G19Rik	4.81004589592937	-0.354150576199763	0.804172082188428	-0.440391533160413	0.659653556123453	0.99652738302869	OK	5.50962561706378	4.31034609511907
6330418K02Rik	6330418K02Rik	35.677223658699	-0.0506510720611415	0.268646782557889	-0.188541517523021	0.850452172779745	0.998739457139886	OK	36.4099633159426	35.1538381892393
6330549D23Rik	6330549D23Rik	35.7105381061397	0.777521322521774	0.359814142347031	2.16089706049374	0.030703292030609	0.565183549610287	OK	25.2085025167853	43.2119920985357
6430411K18Rik	6430411K18Rik	0	NaN	NaN	NaN	NaN	NaN	Low	NaN	NaN
6430503K07Rik	6430503K07Rik	0	NaN	NaN	NaN	NaN	NaN	Low	NaN	NaN
6430531B16Rik	6430531B16Rik	1.57890586297989	-1.91167608095628	1.08952395067994	-1.75459757425549	0.0793281666843326	NaN	Low	2.76173915736563	0.734024938418646
6430548M08Rik	6430548M08Rik	1893.84126747739	0.0915848501131429	0.151204974797921	0.60569997935281	0.544713997739211	0.996518988390726	OK	1824.10270413988	1943.65452700419
6430550D23Rik	6430550D23Rik	5.62951742571194	-0.477202506837721	0.693191075958312	-0.688414094451526	0.491192050618194	0.996518988390726	OK	6.73616576908238	4.83905432330448
6430553K19Rik	6430553K19Rik	1.72371897929153	-1.83625916518018	1.50395168859984	-1.22095621760943	0.222102597294847	NaN	Low	2.97178882325798	0.832240519315499
6430562O15Rik	6430562O15Rik	8.04155446558735	-0.270487394726442	0.457979590796479	-0.590610149801727	0.554781662617583	0.996518988390726	OK	8.9323510934515	7.40527115997009
6430571L13Rik	6430571L13Rik	17.5423343634206	-1.00169002198201	0.372809439629196	-2.68686872032616	0.00721252939182489	0.307847283156276	OK	24.7775931155551	12.3742923976102
6430584L05Rik	6430584L05Rik	0.751865341573037	0.507638049705356	2.18013724063681	0.232846831953146	0.815880345588353	NaN	Low	0.603421421848032	0.857896712805182
6430628N08Rik	6430628N08Rik	0	NaN	NaN	NaN	NaN	NaN	Low	NaN	NaN
6430706D22Rik	6430706D22Rik	2124.35128424968	-0.0716488790615934	0.157143190142517	-0.455946446019157	0.648428489179841	0.99652738302869	OK	2186.13719731544	2080.2184892027
6430710C18Rik	6430710C18Rik	2.55200045856635	-0.303798236461791	1.09766015159172	-0.276768939841036	0.78195753225616	0.998739457139886	OK	2.86988377214756	2.32494094886548
6530402F18Rik	6530402F18Rik	63.1213142257313	-0.0679764978975834	0.183298805753997	-0.370850740777949	0.710748706135977	0.997216057939349	OK	64.8627402241837	61.877438512551
6530403H02Rik	6530403H02Rik	0	NaN	NaN	NaN	NaN	NaN	Low	NaN	NaN
6530411M01Rik	6530411M01Rik	0	NaN	NaN	NaN	NaN	NaN	Low	NaN	NaN
6720468P15Rik	6720468P15Rik	9.12256720301496	0.947880844792188	0.693063791505616	1.3676675313437	0.171416167536258	0.901394110663332	OK	5.91629857234728	11.4127590820633
6720483E21Rik	6720483E21Rik	0.150226904289963	0.82508223884561	3.16074414721399	0.261040501988391	0.79406127367148	NaN	Low	0.103596115620128	0.183534610482702
6720489N17Rik	6720489N17Rik	20.6960688240092	-0.698959786335871	0.562095779473942	-1.24348876447715	0.21368777869548	0.921961365574089	OK	26.6698668556872	16.4290702299534
6820408C15Rik	6820408C15Rik	1.54645558038011	1.07744320157369	1.120456984497	0.961610500431108	0.336245294906358	NaN	Low	0.938570718618677	1.98065905306685
6820426E19Rik	6820426E19Rik	0	NaN	NaN	NaN	NaN	NaN	Low	NaN	NaN
6820431F20Rik	6820431F20Rik	3148.56739602764	-0.338990658883264	0.216120240259883	-1.56852804936563	0.116757949181015	0.837629674807411	OK	3586.69414675677	2835.6197169354
7420426K07Rik	7420426K07Rik	0	NaN	NaN	NaN	NaN	NaN	Low	NaN	NaN
7420700N18Rik	7420700N18Rik	0	NaN	NaN	NaN	NaN	NaN	Low	NaN	NaN
7420701I03Rik	7420701I03Rik	0	NaN	NaN	NaN	NaN	NaN	Low	NaN	NaN
7530416G11Rik	7530416G11Rik	0.160694270794574	-1.15546317644464	3.16052992649202	-0.365591594864957	0.714669847895444	NaN	Low	0.236824326914035	0.106315659280673
7630403G23Rik	7630403G23Rik	0	NaN	NaN	NaN	NaN	NaN	Low	NaN	NaN
8030411F24Rik	8030411F24Rik	0	NaN	NaN	NaN	NaN	NaN	Low	NaN	NaN
8030423F21Rik	8030423F21Rik	0.454657407696713	2.10091935332615	2.61889504718095	0.80221594049278	0.422428057058923	NaN	Low	0.155754435699515	0.668159530551854
8030423J24Rik	8030423J24Rik	0	NaN	NaN	NaN	NaN	NaN	Low	NaN	NaN
8030442B05Rik	8030442B05Rik	0	NaN	NaN	NaN	NaN	NaN	Low	NaN	NaN
8030443G20Rik	8030443G20Rik	2.94192414186789	0.307375109463928	0.946701502122996	0.324680069456564	0.745423220403038	0.998739457139886	OK	2.58400135045129	3.19758327859402
8030451O07Rik	8030451O07Rik	0	NaN	NaN	NaN	NaN	NaN	Low	NaN	NaN
8030455M16Rik	8030455M16Rik	0	NaN	NaN	NaN	NaN	NaN	Low	NaN	NaN
8030462N17Rik	8030462N17Rik	282.709374186253	0.0170751571324696	0.151106880510717	0.11300052700948	0.910030137397824	0.998739457139886	OK	280.759466841935	284.102165146481
8030474K03Rik	8030474K03Rik	0.446117221172133	1.2638624664019	2.67330471594655	0.472771569534453	0.636376159590044	NaN	Low	0.245460508370971	0.589443444601533
8430422H06Rik	8430422H06Rik	0	NaN	NaN	NaN	NaN	NaN	Low	NaN	NaN
8430423G03Rik	8430423G03Rik	2.10117321975961	0.870060484208797	0.965855421450469	0.90081855408772	0.367684800821549	0.982844924616417	OK	1.41698484224776	2.58987920369663
8430426J06Rik	8430426J06Rik	0.17689573221865	0.82508223884561	3.16074414721399	0.261040501988392	0.794061273671479	NaN	Low	0.12198687588116	0.216116343888286
8430429K09Rik	8430429K09Rik	40.3765153229488	-0.192458000383511	0.219391370497239	-0.877235963963922	0.380358485726242	0.983087271729691	OK	43.5490870190497	38.1103926828767
8430430B14Rik	8430430B14Rik	5.526839515421	0.0350851303596215	0.751280772018266	0.0467004236849662	0.962751992664118	0.998739457139886	OK	5.448597217981	5.5827268707353
8430431K14Rik	8430431K14Rik	0.577404351108999	1.6214606997138	1.9316823689895	0.839403374873694	0.40124299066311	NaN	Low	0.261091249957136	0.803342280503187
8430436N08Rik	8430436N08Rik	0.723922346350616	-1.50561820291644	2.10966429856967	-0.713676675448902	0.475427132522791	NaN	Low	1.16366667748505	0.409819252683166
8430437L04Rik	8430437L04Rik	0	NaN	NaN	NaN	NaN	NaN	Low	NaN	NaN
9030025P20Rik	9030025P20Rik	82.7315989750122	0.253127741157727	0.471134572972335	0.53727269378847	0.591079264337135	0.996518988390726	OK	74.407191137814	88.6776045730109
9030204H09Rik	9030204H09Rik	0	NaN	NaN	NaN	NaN	NaN	Low	NaN	NaN
9030404E10Rik	9030404E10Rik	0.0677485899023307	-0.576375579321057	3.16074414721399	-0.182354392660696	0.855304615020053	NaN	Low	0.083860017628894	0.0562404272404997
9030612E09Rik	9030612E09Rik	0.498869097717667	-1.28809249348226	2.22462594787186	-0.579015314783364	0.562578839558118	NaN	Low	0.761008235372102	0.311626856535928
9030616G12Rik	9030616G12Rik	0	NaN	NaN	NaN	NaN	NaN	Low	NaN	NaN
9030619P08Rik	9030619P08Rik	1.25238326760443	1.48850283244367	1.8161165017485	0.819607569784533	0.412439856923635	NaN	Low	0.609881516007309	1.7113130901738
9030624G23Rik	9030624G23Rik	13.383399157651	-0.305787448004583	0.357298366744748	-0.855832202062753	0.392090600450461	0.983087271729691	OK	15.0614962082273	12.1847584072393
9030625G05Rik	9030625G05Rik	0	NaN	NaN	NaN	NaN	NaN	Low	NaN	NaN
9130008F23Rik	9130008F23Rik	224.961258089882	-0.364388836136645	0.209597402957965	-1.73851789666366	0.0821195994177266	0.771312455275954	OK	258.635983348234	200.907882905344
9130015A21Rik	9130015A21Rik	6.77121105810714	-1.13333953572111	0.532449544344141	-2.12853884045883	0.0332924331981599	0.589268877017106	OK	9.91995897754094	4.52210540136871
9130015G15Rik	9130015G15Rik	0	NaN	NaN	NaN	NaN	NaN	Low	NaN	NaN
9130015L21Rik	9130015L21Rik	0	NaN	NaN	NaN	NaN	NaN	Low	NaN	NaN
9130019O22Rik	9130019O22Rik	77.8920879715833	-0.0321934787678833	0.229348023327444	-0.140369549738478	0.888368015412826	0.998739457139886	OK	78.9078542864197	77.166540603843
9130019P16Rik	9130019P16Rik	0.769171994533617	-0.355472187285053	1.67270615601314	-0.212513229539558	0.831706657807292	NaN	Low	0.881463336719554	0.688963892972233
9130023H24Rik	9130023H24Rik	138.093758137886	-0.115504018774555	0.176280002083617	-0.655230414166702	0.512319415222671	0.996518988390726	OK	144.582898576126	133.458657824857
9130024F11Rik	9130024F11Rik	2.14313037912384	1.1346415899664	0.90611495457584	1.25220490428561	0.210495209422844	0.921961365574089	OK	1.26255376721691	2.77211367334307
9130204L05Rik	9130204L05Rik	8.0067117357032	0.59511913894439	0.788987306838919	0.75428227271328	0.450679744631557	0.993206273737794	OK	6.16921936729104	9.31920628456903
9130209A04Rik	9130209A04Rik	0.164898235683599	-0.163301549530684	3.16074414721399	-0.0516655388493323	0.95879519656347	NaN	Low	0.175878095798584	0.15705547845861
9130221F21Rik	9130221F21Rik	0	NaN	NaN	NaN	NaN	NaN	Low	NaN	NaN
9130221H12Rik	9130221H12Rik	223.5787794732	-0.137418785399201	0.133174382835058	-1.03187101358224	0.302132546574991	0.975339349290789	OK	236.091425319013	214.64117529762
9130227L01Rik	9130227L01Rik	0	NaN	NaN	NaN	NaN	NaN	Low	NaN	NaN
9130230L23Rik	9130230L23Rik	6.73802151251	-0.028113919878463	0.542480758964617	-0.0518247318708989	0.958668348844364	0.998739457139886	OK	6.81473789572335	6.68322409592903
9130401M01Rik	9130401M01Rik	436.262669888058	-0.0877771731465817	0.140846716336469	-0.623210646508014	0.533146106353302	0.996518988390726	OK	451.820349957762	425.150041266841
9130409I23Rik	9130409I23Rik	42.0055382143287	0.850345176111531	0.431220264534772	1.97195087069699	0.0486152152285365	0.669365294522635	OK	28.60677756522	51.5760815351206
9230009I02Rik	9230009I02Rik	0	NaN	NaN	NaN	NaN	NaN	Low	NaN	NaN
9230019H11Rik	9230019H11Rik	0	NaN	NaN	NaN	NaN	NaN	Low	NaN	NaN
9230020A06Rik	9230020A06Rik	0	NaN	NaN	NaN	NaN	NaN	Low	NaN	NaN
9230102K24Rik	9230102K24Rik	0	NaN	NaN	NaN	NaN	NaN	Low	NaN	NaN
9230102O04Rik	9230102O04Rik	11.5629881726813	0.34158124690105	0.419132736318454	0.814971528832144	0.415088607386367	0.984647313827973	OK	10.004018103485	12.6765382221072
9230104L09Rik	9230104L09Rik	0.336670639107035	-1.27066781174022	3.13912082878557	-0.404784613605271	0.685635839661784	NaN	Low	0.511315908688564	0.211924017977371
9230105E05Rik	9230105E05Rik	0.0677485899023307	-0.576375579321057	3.16074414721399	-0.182354392660696	0.855304615020053	NaN	Low	0.083860017628894	0.0562404272404998
9230110F15Rik	9230110F15Rik	0	NaN	NaN	NaN	NaN	NaN	Low	NaN	NaN
9230112D13Rik	9230112D13Rik	0.324713546377865	-1.24754418052951	3.13989807369884	-0.397319961109404	0.691131529445219	NaN	Low	0.490247635391251	0.206474911368303
9230112J17Rik	9230112J17Rik	6.12811341791716	-0.337648102945093	0.652810414770457	-0.51722229809066	0.60500098810728	0.996518988390726	OK	6.97743462823082	5.52145541055026
9230114K14Rik	9230114K14Rik	170.551569193214	-0.136425681860825	0.141187649193919	-0.966272068695235	0.333908058725328	0.978786336320104	OK	180.027109594218	163.783326049639
9230116L04Rik	9230116L04Rik	2.47653520199628	0.362904698951972	0.955146582822629	0.379946602415227	0.703985052995275	0.996613731954806	OK	2.12242795821424	2.72946894755487
9230116N13Rik	9230116N13Rik	14.3507482657422	-0.185737823869033	0.340932252774579	-0.544793935913833	0.585895249832876	0.996518988390726	OK	15.4386656960796	13.5736643869299
9230117E06Rik	9230117E06Rik	0.544703184182231	-1.57575713504104	1.68017616485106	-0.937852332395585	0.348320302748431	NaN	Low	0.889520791686574	0.2984048931077
9330020H09Rik	9330020H09Rik	40.7815199763281	-0.0952558224999061	0.250987345080054	-0.379524403788262	0.704298485800016	0.996613731954806	OK	42.360347749946	39.6537858523153
9330102E08Rik	9330102E08Rik	25.2216517719763	0.221189808815879	0.329801668515254	0.670675226755707	0.502427447886636	0.996518988390726	OK	22.9987080566087	26.8094687115246
9330104G04Rik	9330104G04Rik	9.55040637051537	-0.557809628485274	0.42296641004642	-1.3188036100173	0.187234777074224	0.910235717502677	OK	11.7479247704646	7.98075037055162
9330111N05Rik	9330111N05Rik	0.194052551529985	-0.165810092019713	3.16074414721399	-0.0524591945114776	0.958162808602268	NaN	Low	0.207173638149308	0.184680346801897
9330117O12Rik	9330117O12Rik	0	NaN	NaN	NaN	NaN	NaN	Low	NaN	NaN
9330133O14Rik	9330133O14Rik	63.1888573954464	-0.0376457134260724	0.247980097136765	-0.151809414790697	0.879337256276584	0.998739457139886	OK	64.1527285786083	62.5003779789023
9330136K24Rik	9330136K24Rik	1.18510348423945	0.339875146222002	1.29201928662381	0.263057331837618	0.792506390255528	NaN	Low	1.02609846247526	1.29867849978531
9330151L19Rik	9330151L19Rik	168.144232094261	-0.235092008164156	0.297147346743609	-0.791163073608067	0.428848836660056	0.988940770662194	OK	184.31115099004	156.596432882989
9330158H04Rik	9330158H04Rik	0.324801693519894	1.60934767233558	3.1504241056075	0.510835245791534	0.60946642684235	NaN	Low	0.147872555814199	0.451179649023962
9330159F19Rik	9330159F19Rik	5.12974638386709	1.45627374848415	0.880486675934246	1.65394183499593	0.098139331401135	0.801426318990202	OK	2.54284470236767	6.97753329922381
9330159M07Rik	9330159M07Rik	17.1383108130366	0.273454351177554	0.32865339234979	0.832044815428264	0.405383648907467	0.983087271729691	OK	15.2783169348839	18.4668778688599
9330162012Rik	9330162012Rik	253.192883347517	-0.0622205650366513	0.146999191572591	-0.423271477693302	0.67209720171616	0.99652738302869	OK	259.584692724374	248.627305221191
9330162B11Rik	9330162B11Rik	0	NaN	NaN	NaN	NaN	NaN	Low	NaN	NaN
9330175E14Rik	9330175E14Rik	3.78330872361204	-0.132335921585086	0.713834346322075	-0.185387439350498	0.85292515960891	0.998739457139886	OK	3.98716194703848	3.63769927830745
9330175M20Rik	9330175M20Rik	0.249657723875395	1.24862555717505	3.15990453289422	0.395146607809512	0.692734693719866	NaN	Low	0.138486864026258	0.329065480910494
9330178D15Rik	9330178D15Rik	0.257235877892972	1.24843978140564	3.02822243688839	0.412268189482294	0.680142861772463	NaN	Low	0.142704646346895	0.339043900425884
9330179D12Rik	9330179D12Rik	1.42879029606415	-0.711021754214262	1.028060689366	-0.691614572533402	0.489179407720638	NaN	Low	1.8483282516734	1.12912032777182
9330182L06Rik	9330182L06Rik	26.8438601515434	1.12348037218197	0.435307131074885	2.58089126499676	0.00985456152795115	0.352646919900822	OK	15.906659293868	34.6561464784544
9330182O14Rik	9330182O14Rik	0.252606738238007	-0.749317485647085	3.04177970329943	-0.246341799451912	0.805417655387938	NaN	Low	0.330774393405978	0.196772698832314
9330188P03Rik	9330188P03Rik	4.02401749333848	-1.66590906988943	0.796268143268101	-2.09214582295367	0.0364254731447727	0.60655029000259	OK	6.70109299016684	2.11182070988965
9330198I05Rik	9330198I05Rik	1.7862733937345	-0.497722992634568	1.3240170547204	-0.375918868159652	0.706977212862225	NaN	Low	2.15266271825085	1.52456673336567
9330199G10Rik	9330199G10Rik	0.157213011560443	-1.15546292640197	3.16052993102859	-0.365591515226032	0.71466990733043	NaN	Low	0.231693780807732	0.104012462098093
9430007A20Rik	9430007A20Rik	4.29135747097174	-1.02458149476351	0.835322287242244	-1.22657028360406	0.219984143909379	0.924084167483351	OK	6.10082717269324	2.99887911259925
9430014N10Rik	9430014N10Rik	0.0863060118696393	0.412887773778592	3.16074414721399	0.130629925912393	0.896068068115198	NaN	Low	0.0723263206637639	0.0962915055881217
9430015G10Rik	9430015G10Rik	296.227331633678	-0.110545450453995	0.164502848217503	-0.671997182126802	0.50158549023427	0.996518988390726	OK	309.546481048654	286.713653480123
9430018G01Rik	9430018G01Rik	1.49816134390139	-0.841098453924675	1.00888880248672	-0.83368796625706	0.40445684100877	NaN	Low	2.01828551331423	1.12664408003508
9430019J16Rik	9430019J16Rik	0	NaN	NaN	NaN	NaN	NaN	Low	NaN	NaN
9430021M05Rik	9430021M05Rik	0.084154086481567	0.412887773778592	3.16074414721399	0.130629925912393	0.896068068115198	NaN	Low	0.0705229602455199	0.0938906052216007
9430037G07Rik	9430037G07Rik	10.2532621996672	-0.558511054909017	0.526771781006302	-1.06025241868895	0.289029779517735	0.969707272579666	OK	12.6154946413957	8.56595331271829
9430038I01Rik	9430038I01Rik	163.826161725587	0.200018553160137	0.193695874914746	1.03264229683866	0.301771326484212	0.975339349290789	OK	150.748804767473	173.167130981383
9430041J12Rik	9430041J12Rik	0.175370311284012	-0.165324554679967	3.16074414721399	-0.0523055796293067	0.958285207503637	NaN	Low	0.187193195957293	0.16692539366024
9430060I03Rik	9430060I03Rik	16.5067373089	-0.38840819936444	0.444969714825373	-0.872886819986996	0.382724770884577	0.983087271729691	OK	19.1423067492993	14.6241877086148
9430065F17Rik	9430065F17Rik	7.7050668568338	-1.10753361806591	0.887026617069159	-1.24859118853201	0.211814636822497	0.921961365574089	OK	11.2092623967153	5.20207004263271
9430069I07Rik	9430069I07Rik	0	NaN	NaN	NaN	NaN	NaN	Low	NaN	NaN
9430078K24Rik	9430078K24Rik	1.32869484326034	-0.156732428878923	1.06877130522932	-0.146647302479078	0.883410415289773	NaN	Low	1.41358264599645	1.26806069844883
9430083A17Rik	9430083A17Rik	24.0445639652656	0.0800382023105816	0.280136799870138	0.285711132374199	0.775099377572078	0.998739457139886	OK	23.2702048226021	24.5976776385967
9430091E24Rik	9430091E24Rik	34.156621106418	-0.507143780074198	0.324186916296593	-1.56435610007845	0.117733964200807	0.83901413468263	OK	41.2964361886303	29.0567531905521
9530002B09Rik	9530002B09Rik	0	NaN	NaN	NaN	NaN	NaN	Low	NaN	NaN
9530003J23Rik	9530003J23Rik	0	NaN	NaN	NaN	NaN	NaN	Low	NaN	NaN
9530014B07Rik	9530014B07Rik	0.832892495772583	-1.71769575754985	1.57360919674508	-1.09156438657248	0.275024616859788	NaN	Low	1.40212919863979	0.426294850867435
9530020I12Rik	9530020I12Rik	0.0683100746201853	0.412887773778592	3.16074414721399	0.130629925912393	0.896068068115199	NaN	Low	0.057245332677493	0.0762134617221083
9530026F06Rik	9530026F06Rik	0.084154086481567	0.412887773778592	3.16074414721399	0.130629925912393	0.896068068115198	NaN	Low	0.0705229602455199	0.0938906052216007
9530026P05Rik	9530026P05Rik	2.69786347698346	-0.756556944889783	0.810564216745112	-0.933370767251237	0.350628568313699	0.978786336320104	OK	3.54075462959503	2.09579836797519
9530027J09Rik	9530027J09Rik	17.4682966428245	0.0650796706317052	0.330481913495371	0.196923547020726	0.843887366607964	0.998739457139886	OK	17.0104339247475	17.795341441451
9530036O11Rik	9530036O11Rik	0.446013157810321	-0.47846712745367	3.13860464524202	-0.152445810012741	0.878835328110355	NaN	Low	0.533924825638481	0.383219109361636
9530051G07Rik	9530051G07Rik	1.68479822163147	-0.831601953792888	1.0261680055796	-0.810395519321599	0.417712892256177	NaN	Low	2.26316143487916	1.27168164074025
9530052C20Rik	9530052C20Rik	3.77327376771601	0.504355719291669	0.824992886522446	0.61134553707203	0.540970850261836	0.996518988390726	OK	3.03288810455614	4.30212066997305
9530052E02Rik	9530052E02Rik	2.16120426133753	-0.764428767354455	1.24888161526126	-0.612090656162427	0.540477779263513	0.996518988390726	OK	2.84343887067271	1.67389382609812
9530053A07Rik	9530053A07Rik	113.956695077486	0.891880678146076	1.16114856405245	0.768102123843119	0.442426515239409	0.992453684010215	OK	76.016933107429	141.056525056099
9530059O14Rik	9530059O14Rik	3.21943019881787	-0.700216746522	0.837698036483216	-0.835882043440877	0.403221265173088	0.983087271729691	OK	4.15037344700818	2.55447073582479
9530062K07Rik	9530062K07Rik	2.41193512783468	-0.456586495177278	0.862346075666686	-0.529470137408914	0.596479354875626	0.996518988390726	OK	2.86539350607145	2.08803628623698
9530068E07Rik	9530068E07Rik	2489.55428076393	-0.00358339927583683	0.108819550274154	-0.0329297379635278	0.973730618184666	0.998739457139886	OK	2493.16213293993	2486.97724349535
9530077C05Rik	9530077C05Rik	14.5804602963634	-0.0484605810304563	0.385950677494861	-0.125561590784101	0.900078968373921	0.998739457139886	OK	14.8669298942316	14.375839155029
9530080O11Rik	9530080O11Rik	13.3298196232814	-0.0762761994730761	0.463388027568723	-0.164605460079056	0.869254533323507	0.998739457139886	OK	13.7426500102331	13.0349407754588
9530082P21Rik	9530082P21Rik	223.980131428119	0.00437477244654385	0.313148971361743	0.013970259673918	0.988853708063826	0.999064087395862	OK	223.584038439693	224.26305499128
9530091C08Rik	9530091C08Rik	24.2171669690343	0.739407799292652	0.337019188589734	2.19396350215762	0.0282380335103301	0.551783013422272	OK	17.4157057333131	29.075353565978
9630001P10Rik	9630001P10Rik	0.313885345963276	-0.344655341591484	2.89807272371383	-0.118925704924966	0.905334216693588	NaN	Low	0.358300496356876	0.282160238539276
9630013A20Rik	9630013A20Rik	0	NaN	NaN	NaN	NaN	NaN	Low	NaN	NaN
9630013K17Rik	9630013K17Rik	0.788545561685553	-0.862953732929718	1.64573101837244	-0.524358916065847	0.600028926006009	NaN	Low	1.0693617417414	0.587962575931375
9630028B13Rik	9630028B13Rik	0.164514226937798	-0.16260051345363	3.16074414721399	-0.0514437442198391	0.958971928051882	NaN	Low	0.175421147158633	0.156723569637201
9630028H03Rik	9630028H03Rik	0.239853335069852	-0.758033766607205	3.16036199062196	-0.239856626822051	0.810441406168193	NaN	Low	0.314936521142442	0.186222487875145
9630028I04Rik	9630028I04Rik	6.73751702608213	0.42117572247661	0.750711693751972	0.561035249593117	0.574773507444035	0.996518988390726	OK	5.62509442027925	7.53210460165561
9830107B12Rik	9830107B12Rik	0.0758639656317244	0.412887773778592	3.16074414721399	0.130629925912393	0.896068068115198	NaN	Low	0.0635756581290378	0.0846413281336434
9830132P13Rik	9830132P13Rik	1.12319956413157	0.54292187832184	1.6119274148037	0.336815338789903	0.736256109340533	NaN	Low	0.886827424732411	1.29203680655954
9830166K06Rik	9830166K06Rik	3.36600311930979	-0.113535869169992	0.69416495233186	-0.163557478361013	0.870079521173272	0.998739457139886	OK	3.52146425714593	3.25495944942683
9930012K11Rik	9930012K11Rik	290.227904878744	-0.130852321030524	0.17678080654571	-0.740195293750342	0.459181502830504	0.993242925551974	OK	305.689632236908	279.183813908626
9930014A18Rik	9930014A18Rik	49.0688570784054	-0.0968444671819505	0.2237432984323	-0.432837398306495	0.665132901862748	0.99652738302869	OK	51.0003596955081	47.6892123519034
9930021J03Rik	9930021J03Rik	1546.48402118867	-0.066578481129263	0.0981105203665451	-0.678606951431131	0.497386937122759	0.996518988390726	OK	1588.2687518795	1516.63778498093
9930104L06Rik	9930104L06Rik	218.385080960469	-0.216476004554258	0.195953875792486	-1.10472938429401	0.269276866920584	0.960279688426664	OK	237.705459660366	204.584810460543
9930111H07Rik	9930111H07Rik	0	NaN	NaN	NaN	NaN	NaN	Low	NaN	NaN
9930111J21Rik1	9930111J21Rik1	1.17595135017283	-1.78113912974679	2.3417470328434	-0.760602705914009	0.446894403062124	NaN	Low	2.00540968195696	0.583481113184165
9930111J21Rik2	9930111J21Rik2	4.59556892498806	-0.42395125539609	0.833426264409965	-0.508684779326257	0.610973192867258	0.996518988390726	OK	5.39720570523069	4.02297122481475
A030001D20Rik	A030001D20Rik	24.3534258334745	-0.508519565907464	0.262092931555736	-1.94022617431529	0.0523522088696515	0.682076870726222	OK	29.4579963093588	20.7073040649857
A130010J15Rik	A130010J15Rik	510.238531962039	-0.0179952483071034	0.178636723601368	-0.100736555979722	0.919759591488523	0.998739457139886	OK	513.954905636185	507.58397933765
A130030D18Rik	A130030D18Rik	0.0949111637753466	0.412887773778592	3.16074414721399	0.130629925912393	0.896068068115199	NaN	Low	0.0795376256772855	0.105892262416819
A130077B15Rik	A130077B15Rik	0.504151787256236	-2.0115920755509	1.86322081972282	-1.07963160042949	0.280306263720372	NaN	Low	0.8981332956395	0.222736424125334
A1bg	A1bg	0	NaN	NaN	NaN	NaN	NaN	Low	NaN	NaN
A1cf	A1cf	0.0890574702921984	-0.576375579321057	3.16074414721399	-0.182354392660696	0.855304615020053	NaN	Low	0.11023640550239	0.0739296594277757
A230001M10Rik	A230001M10Rik	0.202699724535821	-0.168304639603935	3.16074414721399	-0.0532484224489622	0.957533974777516	NaN	Low	0.216613251599122	0.192761490919177
A230009B12Rik	A230009B12Rik	0	NaN	NaN	NaN	NaN	NaN	Low	NaN	NaN
A230020J21Rik	A230020J21Rik	2.91617410745608	0.274434735834581	0.71294232250543	0.384932591559664	0.700287358380984	0.99652738302869	OK	2.59857600722556	3.14302989333501
A230028O05Rik	A230028O05Rik	1.75176868344161	-1.58342381616492	1.31927933890641	-1.20021876297818	0.230054390155552	NaN	Low	2.86555762143903	0.956205156300588
A230050P20Rik	A230050P20Rik	42.9296576323829	0.226219772875146	0.298951490744375	0.756710636604851	0.449223240942368	0.992979469416872	OK	39.0614037971758	45.6926960861023
A230051N06Rik	A230051N06Rik	0.276793294690773	1.24834742731389	2.96857452334512	0.420520831630394	0.674105014618997	NaN	Low	0.153561912426517	0.364815710593814
A230056J06Rik	A230056J06Rik	0.646268221619058	0.325463010106622	1.89977283856102	0.171316803514858	0.86397466849055	NaN	Low	0.563136766902347	0.705647832130995
A230056P14Rik	A230056P14Rik	14.0874989347456	0.00189788204665864	0.36771385846612	0.00516130138411279	0.995881895595693	0.999555952101874	OK	14.0766896315491	14.0952198656002
A230057D06Rik	A230057D06Rik	0.0803471353972871	-0.576375579321057	3.16074414721399	-0.182354392660696	0.855304615020053	NaN	Low	0.0994546484371304	0.0666989117973989
A230070E04Rik	A230070E04Rik	0.715578080203384	-0.160945706494057	1.85794053434489	-0.0866258653164085	0.930968905629499	NaN	Low	0.762532957638576	0.68203888203539
A230072C01Rik	A230072C01Rik	59.6994066154003	0.0262353750195243	0.254520621003464	0.103077601005724	0.917901382123524	0.998739457139886	OK	59.0670967495225	60.1510565195986
A230072E10Rik	A230072E10Rik	10.5557653672348	0.198048774283068	0.475827579553945	0.416219619864669	0.677249304204004	0.99652738302869	OK	9.72133413194491	11.1517876781562
A230077H06Rik	A230077H06Rik	0	NaN	NaN	NaN	NaN	NaN	Low	NaN	NaN
A230083G16Rik	A230083G16Rik	2.16769957611381	-0.812979186630389	1.1545900457031	-0.704128006001744	0.481353060604568	0.995123446909271	OK	2.89527280547183	1.64800441228666
A230103J11Rik	A230103J11Rik	29.8690371998639	0.127634023981187	0.365174141518407	0.349515503618301	0.726702333645919	0.998739457139886	OK	28.3398564611572	30.961309156083
A230107N01Rik	A230107N01Rik	5.68972471632637	-0.140958665011657	0.662910824804701	-0.212635937953169	0.831610937967447	0.998739457139886	OK	6.01640858836922	5.45637909343862
A230108P19Rik	A230108P19Rik	0.317776483015143	0.636169659857237	2.88614282012855	0.220422099495721	0.82554243571583	NaN	Low	0.240142721772957	0.373229169616704
A2m	A2m	0	NaN	NaN	NaN	NaN	NaN	Low	NaN	NaN
A2ml1	A2ml1	0.0863060118696393	0.412887773778592	3.16074414721399	0.130629925912393	0.896068068115198	NaN	Low	0.0723263206637639	0.0962915055881217
A330008L17Rik	A330008L17Rik	0.0768804980894003	-0.576375579321057	3.16074414721399	-0.182354392660696	0.855304615020053	NaN	Low	0.0951636031744694	0.063821137314351
A330009N23Rik	A330009N23Rik	5.8080064737451	-0.175184328499694	0.564499548835596	-0.310335639525398	0.756305731652321	0.998739457139886	OK	6.22309717696484	5.51151311430243
A330015K06Rik	A330015K06Rik	0.183737965107955	-0.167219740221473	3.16074414721399	-0.0529051806894485	0.957807456586072	NaN	Low	0.196268031370348	0.174787917777674
A330023F24Rik	A330023F24Rik	18.6219484854365	-0.332422675456075	0.382040571318471	-0.870124014077463	0.384232635551455	0.983087271729691	OK	21.1624838912194	16.8072803384487
A330032B11Rik	A330032B11Rik	4.7517469670125	0.453691536293137	0.657152645877959	0.690389879944868	0.489949039136633	0.996518988390726	OK	3.9090848116749	5.35364850653936
A330033J07Rik	A330033J07Rik	5.83088698267851	0.108010633160854	0.65409265669601	0.165130478159537	0.86884128420089	0.998739457139886	OK	5.57793345578447	6.01156807331712
A330035P11Rik	A330035P11Rik	10.1707193667735	0.0785375617316772	0.552208911727473	0.142224364844074	0.886902787050036	0.998739457139886	OK	9.8492801467718	10.4003188096318
A330040F15Rik	A330040F15Rik	0.749360823805095	1.35983008264487	1.70109726860089	0.799384084464079	0.42406773613065	NaN	Low	0.391552294819202	1.0049383445093
A330041J22Rik	A330041J22Rik	4.03926494255198	-0.999599231036239	0.690753576525078	-1.44711408671215	0.147864973306633	0.879037690422822	OK	5.70183938873091	2.85171176670988
A330048O09Rik	A330048O09Rik	0.634687040200639	-2.48810699404735	1.75311668246414	-1.41924779961031	0.155826784817339	NaN	Low	1.21905163538521	0.217283757925947
A330049N07Rik	A330049N07Rik	0.084154086481567	0.412887773778592	3.16074414721399	0.130629925912393	0.896068068115198	NaN	Low	0.0705229602455199	0.0938906052216007
A330069E16Rik	A330069E16Rik	5.57459049717508	0.22596030252285	0.634130618134967	0.356330850554763	0.721592808158981	0.99838815851137	OK	5.07284842888232	5.93297768881277
A330070K13Rik	A330070K13Rik	0	NaN	NaN	NaN	NaN	NaN	Low	NaN	NaN
A330074K22Rik	A330074K22Rik	4.1191873064809	0.781351602855686	0.843153016643285	0.926702019007606	0.354081268969365	0.978786336320104	OK	2.90233799553877	4.98836538572527
A330076C08Rik	A330076C08Rik	0.477739959817998	2.16674860707537	2.19825067186158	0.985669484745553	0.32429532847036	NaN	Low	0.15736387120187	0.706580023115232
A330076H08Rik	A330076H08Rik	0.0863060118696393	0.412887773778592	3.16074414721399	0.130629925912393	0.896068068115198	NaN	Low	0.0723263206637639	0.0962915055881217
A330093E20Rik	A330093E20Rik	0.0863060118696393	0.412887773778592	3.16074414721399	0.130629925912393	0.896068068115198	NaN	Low	0.0723263206637639	0.0962915055881217
A330094K24Rik	A330094K24Rik	0.16660072948295	-0.169261892168535	3.16074414721399	-0.053551279156122	0.957292674372405	NaN	Low	0.178101915764481	0.158385596424713
A330102I10Rik	A330102I10Rik	0.933092497976069	0.964207469980516	1.50120732800343	0.642288011785079	0.520686196656696	NaN	Low	0.600157893175008	1.17090292997683
A3galt2	A3galt2	51.9802889695952	-0.142173779412846	0.339708394961975	-0.41851712092296	0.675569071457673	0.99652738302869	OK	54.9907121106522	49.8299867259831
A430005L14Rik	A430005L14Rik	311.236105101223	0.0741617540061353	0.123361432102642	0.601174554656835	0.547723730422784	0.996518988390726	OK	301.945145496812	317.87250481866
A430033K04Rik	A430033K04Rik	75.9010177249569	-0.0162102486106346	0.285012031669378	-0.0568756642156038	0.95464424006754	0.998739457139886	OK	76.3989632048897	75.5453423821477
A430035B10Rik	A430035B10Rik	49.6408112361487	-0.209685515268021	0.270632347514102	-0.774798420048787	0.438458783035133	0.991766416498183	OK	53.8935516132238	46.6031395382379
A430046D13Rik	A430046D13Rik	98.4447583411286	-0.116124579551241	0.279293631182207	-0.415779547352022	0.677571326352943	0.99652738302869	OK	103.095753961193	95.122618612511
A430057M04Rik	A430057M04Rik	11.1666955899228	-0.447213339914844	0.399886834622184	-1.11834974596594	0.263417648494917	0.956238152565158	OK	13.2225778979352	9.6982082270568
A430078G23Rik	A430078G23Rik	2.74515111897493	-0.138401686734287	0.972210064383436	-0.14235780085455	0.886797392881125	0.998739457139886	OK	2.89989026478636	2.63462315768105
A430078I02Rik	A430078I02Rik	1.6993105366768	-0.113234317918767	0.983882084217384	-0.115089317851374	0.908374326760858	NaN	Low	1.77758473765118	1.64340039312367
A430085M09Rik	A430085M09Rik	0	NaN	NaN	NaN	NaN	NaN	Low	NaN	NaN
A430088P11Rik	A430088P11Rik	95.6850433867212	-0.156553976861281	0.198270807725831	-0.789596706933095	0.429763332043965	0.988940770662194	OK	101.791170036196	91.3235243513817
A430089I19Rik	A430089I19Rik	0.172612023739279	0.825082238845611	3.16074414721399	0.261040501988392	0.794061273671479	NaN	Low	0.1190328407101	0.21088286876012
A430090L17Rik	A430090L17Rik	8.49288635145638	-0.570822319527424	0.45130304987739	-1.26483151328693	0.20593173212755	0.918805966452188	OK	10.4930003340837	7.06423350672255
A430093F15Rik	A430093F15Rik	11.0482758551378	-0.400431311308148	0.43315720793415	-0.924447992491961	0.355253117275027	0.978786336320104	OK	12.8675024078027	9.74882831751995
A4galt	A4galt	181.376122760024	-0.180942993649455	0.2318504478412	-0.780429778481115	0.43513794563868	0.989857605297357	OK	194.768336012631	171.810256151019
A4gnt	A4gnt	15.6448257172687	-0.619980654201619	0.608691821606165	-1.01854605597569	0.308418525235902	0.977263389958023	OK	19.6486312939038	12.7849645911008
A530006G24Rik	A530006G24Rik	0.162229138800206	0.825082238845611	3.16074414721399	0.261040501988392	0.794061273671479	NaN	Low	0.111872827970022	0.198197932250337
A530010L16Rik	A530010L16Rik	0.343447997824514	-0.342464015001033	2.82438739097528	-0.121252493937376	0.903491046648181	NaN	Low	0.391734053790187	0.308957957849033
A530013C23Rik	A530013C23Rik	12.9333240377516	-0.243572813911853	0.470306280666832	-0.517902532720803	0.604526274832704	0.996518988390726	OK	14.222138133033	12.0127425411221
A530016L24Rik	A530016L24Rik	2.93078145745126	0.233519545908303	1.03505729590293	0.225610260255778	0.821504560058719	0.998739457139886	OK	2.65832576615142	3.12539266552258
A530021J07Rik	A530021J07Rik	0	NaN	NaN	NaN	NaN	NaN	Low	NaN	NaN
A530032D15Rik	A530032D15Rik	0.612478828961348	-1.79372151623291	1.85819095578263	-0.965305266743933	0.334391934609673	NaN	Low	1.04712308664927	0.302018644898544
A530046M15Rik	A530046M15Rik	0.162355394915608	0.825082238845611	3.16074414721399	0.261040501988392	0.794061273671479	NaN	Low	0.111959893886682	0.198352181364841
A530050N04Rik	A530050N04Rik	2.82383429968695	0.537376959243409	0.803631206310732	0.668686027898756	0.503695782178451	0.996518988390726	OK	2.23532536079371	3.24419782746783
A530053G22Rik	A530053G22Rik	0	NaN	NaN	NaN	NaN	NaN	Low	NaN	NaN
A530058N18Rik	A530058N18Rik	0	NaN	NaN	NaN	NaN	NaN	Low	NaN	NaN
A530064D06Rik	A530064D06Rik	0.73912660400424	0.194124674156996	2.15559950931535	0.0900560022017508	0.928242712251051	NaN	Low	0.681840164348498	0.780045489472627
A530065N20Rik	A530065N20Rik	0.7951649378229	-0.410512415905076	1.62392345494023	-0.252790496163002	0.80043011219923	NaN	Low	0.929429309725925	0.699261815035025
A530072M11Rik	A530072M11Rik	18.7556844911046	-0.587764350292519	0.387131351170807	-1.51825562180623	0.12894997044995	0.850944026459405	OK	23.3047471365624	15.5063540300633
A530088E08Rik	A530088E08Rik	1.20095433035867	-1.16821926703362	1.68828809491613	-0.691954927924579	0.48896563446197	NaN	Low	1.7759484925561	0.790244214503358
A630001G21Rik	A630001G21Rik	11.2066954227448	-0.450102210238918	0.548615262099482	-0.820433264135659	0.411969158986421	0.984647313827973	OK	13.2834041030991	9.72333207963451
A630001O12Rik	A630001O12Rik	0	NaN	NaN	NaN	NaN	NaN	Low	NaN	NaN
A630010A05Rik	A630010A05Rik	0.168308172963134	0.825082238845611	3.16074414721399	0.261040501988392	0.794061273671479	NaN	Low	0.11606491545913	0.205624785465994
A630012P03Rik	A630012P03Rik	0	NaN	NaN	NaN	NaN	NaN	Low	NaN	NaN
A630019I02Rik	A630019I02Rik	0	NaN	NaN	NaN	NaN	NaN	Low	NaN	NaN
A630023A22Rik	A630023A22Rik	11.7802039978421	-0.29200548422101	0.676670031910021	-0.431533052227497	0.666080825227879	0.99652738302869	OK	13.1900423326714	10.7731766158211
A630023P12Rik	A630023P12Rik	0.14419131377632	0.82508223884561	3.16074414721399	0.261040501988391	0.79406127367148	NaN	Low	0.0994339867681604	0.176160833067863
A630066F11Rik	A630066F11Rik	16.2983039367872	0.0465665254920241	0.303545189887533	0.153408873022424	0.878075848053075	0.998739457139886	OK	15.9922807675015	16.5168919148484
A630072M18Rik	A630072M18Rik	58.2986876793032	-0.144048039131596	0.23206602491454	-0.620720069577795	0.534783822074683	0.996518988390726	OK	61.7198481909118	55.8550015995827
A630073D07Rik	A630073D07Rik	0	NaN	NaN	NaN	NaN	NaN	Low	NaN	NaN
A630075F10Rik	A630075F10Rik	0.0768804980894003	-0.576375579321057	3.16074414721399	-0.182354392660696	0.855304615020053	NaN	Low	0.0951636031744694	0.063821137314351
A630076J17Rik	A630076J17Rik	0.202690664904861	-0.167993218894536	3.16074414721399	-0.0531498947937978	0.957612477306731	NaN	Low	0.216577633248765	0.192771401802072
A630077J23Rik	A630077J23Rik	0.107675112407468	-0.576375579321057	3.16074414721399	-0.182354392660696	0.855304615020053	NaN	Low	0.133281546342159	0.0893848024541173
A630089N07Rik	A630089N07Rik	3.73755262792093	-0.823235277651158	0.730024020319717	-1.12768245254535	0.259454050954731	0.956196075428109	OK	5.00776810674328	2.83025585733353
A630095E13Rik	A630095E13Rik	0	NaN	NaN	NaN	NaN	NaN	Low	NaN	NaN
A630095N17Rik	A630095N17Rik	4.76073434918114	0.404799906611112	0.682727787295951	0.592915528184937	0.553237685401303	0.996518988390726	OK	4.00416786665917	5.30113897955399
A730004F24Rik	A730004F24Rik	0	NaN	NaN	NaN	NaN	NaN	Low	NaN	NaN
A730006G06Rik	A730006G06Rik	0.634943436339877	1.77583438071178	2.56792697639685	0.691543956286295	0.489223767267827	NaN	Low	0.263002570494503	0.900615483372287
A730008H23Rik	A730008H23Rik	6.03235649312879	0.678624602395257	1.97505601094811	0.343597649197549	0.731148892862546	0.998739457139886	OK	4.46722880181272	7.15030484406885
A730013G03Rik	A730013G03Rik	0.813819677590253	-0.513083542019672	1.4679868436952	-0.349515081979988	0.726702650130982	NaN	Low	0.985943965308784	0.690873757791303
A730017C20Rik	A730017C20Rik	20.6828867233773	-0.0194877817971489	0.437614711281516	-0.0445318251301028	0.964480484346067	0.998739457139886	OK	20.8460409572605	20.5663479848893
A730017L22Rik	A730017L22Rik	130.193645217109	-0.0470769751177231	0.153202315539844	-0.307286315822554	0.758625450556078	0.998739457139886	OK	132.678405670397	128.418816321903
A730018C14Rik	A730018C14Rik	0	NaN	NaN	NaN	NaN	NaN	Low	NaN	NaN
A730020E08Rik	A730020E08Rik	17.0348062961027	-0.427562479892688	0.35456714844242	-1.20587167133484	0.227866975088964	0.926784428606852	OK	20.0318780919667	14.8940407276284
A730020M07Rik	A730020M07Rik	5.64626202400577	0.446474252305836	0.956670891129758	0.466695763867742	0.640717560951144	0.996518988390726	OK	4.66025292197455	6.35055423974235
A730035I17Rik	A730035I17Rik	1.78731092930216	-1.26718680371304	1.28928865629607	-0.982857327972995	0.325677662137638	NaN	Low	2.71205881960773	1.12677672194103
A730036I17Rik	A730036I17Rik	1.07657461881773	0.288494316783076	1.60949338514925	0.179245419363015	0.857745001687703	NaN	Low	0.953455367588967	1.164516941124
A730043L09Rik	A730043L09Rik	0	NaN	NaN	NaN	NaN	NaN	Low	NaN	NaN
A730046J19Rik	A730046J19Rik	1.57348904761073	1.35026662473295	1.17600837285119	1.14817773062217	0.250895200542769	NaN	Low	0.826443175884164	2.10709324170113
A730056A06Rik	A730056A06Rik	11.6140622548682	0.166323789218374	0.374933924162015	0.443608269350688	0.657325826029568	0.99652738302869	OK	10.8412887139661	12.1660433555126
A730063M14Rik	A730063M14Rik	15.689974573953	0.524648806225648	0.353920434916469	1.48239195724733	0.138236032755084	0.863058087603708	OK	12.493606687167	17.9730944930859
A730081D07Rik	A730081D07Rik	21.5875105648513	0.0070769355654335	0.312294630798565	0.0226610862547881	0.981920616528246	0.998739457139886	OK	21.5257641573849	21.6316151416129
A730082K24Rik	A730082K24Rik	0	NaN	NaN	NaN	NaN	NaN	Low	NaN	NaN
A730085K08Rik	A730085K08Rik	6.03289543188701	-1.03172350203952	0.549470203951572	-1.87766960723216	0.0604263769287208	0.707925888392948	OK	8.59399229916073	4.20354052669149
A730090N16Rik	A730090N16Rik	1.49343326937395	1.25909260559573	1.15372777056515	1.09132556025671	0.275129654541402	NaN	Low	0.823805584787923	1.97173875836397
A730098A19Rik	A730098A19Rik	0.538065774072863	0.0799163645314582	1.77146251758218	0.0451132122403209	0.964017070300273	NaN	Low	0.520763520813137	0.550424526401239
A830009L08Rik	A830009L08Rik	0.705783383909619	0.339263543618664	1.90543137754997	0.178050780319832	0.858683095897479	NaN	Low	0.611254223611094	0.773304212694279
A830010M20Rik	A830010M20Rik	71.5559472589323	-0.256185232007804	0.302880438118243	-0.845829574202448	0.397647824660419	0.983087271729691	OK	79.0593892991803	66.1963458016122
A830011K09Rik	A830011K09Rik	0.822432298301135	2.21877657382352	1.47999607878832	1.49917733271296	0.133827633828519	NaN	Low	0.262583871898449	1.22232403144591
A830018L16Rik	A830018L16Rik	4.00860583664894	-0.465003812851563	0.732969933188106	-0.634410487793129	0.525812966872047	0.996518988390726	OK	4.77627970571949	3.4602673587414
A830019L24Rik	A830019L24Rik	0	NaN	NaN	NaN	NaN	NaN	Low	NaN	NaN
A830019P07Rik	A830019P07Rik	1.64037837438088	-2.07621864840045	1.08296143997529	-1.917167658756	0.0552166353322325	NaN	Low	2.95566069385026	0.700891003331319
A830029E22Rik	A830029E22Rik	0.891551003444024	-0.455628269718923	1.6257869443826	-0.280250909440012	0.779285010772409	NaN	Low	1.05881271976777	0.772078348927061
A830035O19Rik	A830035O19Rik	28.4351953722316	-0.218063141051713	0.340253967823415	-0.640883462569591	0.521598401119972	0.996518988390726	OK	30.9694457303987	26.6250165449694
A830036E02Rik	A830036E02Rik	33.709254845901	-0.35379609296905	0.533299754875481	-0.663409442315714	0.507068360147294	0.996518988390726	OK	38.6070161457208	30.2108539174583
A830052D11Rik	A830052D11Rik	0.249403714455823	1.2306551317604	3.05214539147348	0.403209865165131	0.686793842945879	NaN	Low	0.139675363425011	0.327781108049259
A830082K12Rik	A830082K12Rik	0.531681810581598	0.563692849653934	2.27502485358504	0.247774369922004	0.804308986516647	NaN	Low	0.415746308397724	0.614492883570079
A830082N09Rik	A830082N09Rik	13.443599922215	0.522196748298298	0.420140621726709	1.24290944815609	0.213901203655908	0.921961365574089	OK	10.717025644405	15.3911529777935
A930001A20Rik	A930001A20Rik	0	NaN	NaN	NaN	NaN	NaN	Low	NaN	NaN
A930001C03Rik	A930001C03Rik	31.2718150734253	-0.168157679783661	0.370794108374982	-0.453506881543016	0.650183789230366	0.99652738302869	OK	33.4164577030182	29.739927480859
A930002C04Rik	A930002C04Rik	3.03792198787616	-0.684847489887356	0.967615905453768	-0.707767912895348	0.479089395534045	0.995069203755737	OK	3.8970612674182	2.42425107391755
A930003A15Rik	A930003A15Rik	0.0818388971236148	0.412887773778592	3.16074414721399	0.130629925912393	0.896068068115199	NaN	Low	0.0685827810590049	0.091307551455479
A930003O13Rik	A930003O13Rik	0	NaN	NaN	NaN	NaN	NaN	Low	NaN	NaN
A930004D18Rik	A930004D18Rik	120.609610245245	-0.169325244396707	0.165783152614075	-1.02136581267023	0.307081156291592	0.976658060611619	OK	128.938965769896	114.660070584779
A930005H10Rik	A930005H10Rik	46.3129584441286	-0.279344027347359	0.207328327008446	-1.34735099336416	0.17786721604232	0.901922983088809	OK	51.6129214237735	42.5272706015252
A930006I01Rik	A930006I01Rik	0.396664865679444	-0.331698105071424	2.73378425374324	-0.121332948866483	0.90342732337667	NaN	Low	0.450661444532029	0.35809588078474
A930006K02Rik	A930006K02Rik	1.20368652407806	0.346305685863752	1.27279149361652	0.272083595467595	0.785557742813464	NaN	Low	1.03922058195159	1.32116219702553
A930007A09Rik	A930007A09Rik	32.0502491230825	0.195145904280665	0.277548077402581	0.703106669327087	0.481989276179495	0.995123446909271	OK	29.5532925396822	33.8337895397969
A930007I19Rik	A930007I19Rik	0.578160263965681	-0.482383978678267	2.17420484225256	-0.221866849573612	0.824417537591441	NaN	Low	0.693060663823734	0.496088549781357
A930009A15Rik	A930009A15Rik	0.576301304556857	0.723251455791545	1.75416963389827	0.412304170483371	0.680116492227312	NaN	Low	0.417703226753932	0.68958564584466
A930011G23Rik	A930011G23Rik	0.406875689115148	-1.72767871822454	2.67344168293743	-0.646237667816364	0.518125448516096	NaN	Low	0.686366197462334	0.2072396117243
A930012L18Rik	A930012L18Rik	31.74589207879	-0.498274058368544	0.275376120288869	-1.80943088981665	0.0703840878421548	0.737448176316428	OK	38.2646880956737	27.0896092095873
A930013F10Rik	A930013F10Rik	802.070878805726	0.148825367616965	0.0984054031975873	1.51236987788303	0.130439793412963	0.852509665196662	OK	754.259320101814	836.221992165664
A930015D03Rik	A930015D03Rik	48.0127924313676	0.22296731902565	0.338173703161151	0.659327786109374	0.509685303228996	0.996518988390726	OK	43.7476793667565	51.0593017632327
A930016O22Rik	A930016O22Rik	23.6817306862884	0.453521498563456	0.41433201227494	1.09458474152973	0.273698603349972	0.963682183653031	OK	19.4835847528189	26.6804063530523
A930017K11Rik	A930017K11Rik	2.51267793829148	-0.0376099056104584	1.01943001710241	-0.0368930725792824	0.970570263269718	0.998739457139886	OK	2.5509693324526	2.48532694246212
A930017M01Rik	A930017M01Rik	0.709066519223512	-2.03532677236299	1.57256797394699	-1.29426950445552	0.195572346219835	NaN	Low	1.2685179531047	0.309458352165522
A930018P22Rik	A930018P22Rik	2.7807435056036	0.352101869416949	0.808063489017311	0.435735402233235	0.66302871685264	0.99652738302869	OK	2.39462391676577	3.05654321191633
A930019D19Rik	A930019D19Rik	0.153979328985283	-0.166222404801502	3.16074414721399	-0.0525896425207391	0.95805886962288	NaN	Low	0.164416901373455	0.146523920136589
A930024E05Rik	A930024E05Rik	59.6942514461462	-0.186942853582708	0.32450254830338	-0.576090556330343	0.564553974281203	0.996518988390726	OK	64.2492165147311	56.4407049685856
A930031H19Rik	A930031H19Rik	0.191191632906501	0.825082238845611	3.16074414721399	0.261040501988392	0.794061273671479	NaN	Low	0.131845294967623	0.233581874291414
A930033H14Rik	A930033H14Rik	21.6582957857028	-0.391483145699824	0.538823535566861	-0.726551681318022	0.467500637014982	0.993835503791091	OK	25.144062495358	19.1684624216634
A930037H05Rik	A930037H05Rik	16.3205741778753	-0.146413683209735	0.326981696734045	-0.447773330043065	0.654316793010091	0.99652738302869	OK	17.2941553829951	15.6251590313611
A930041C12Rik	A930041C12Rik	0.13606052982948	-0.169520106724414	3.16074414721399	-0.053632973385029	0.957227585347234	NaN	Low	0.145467828285768	0.129341030932131
AA387883	AA387883	0	NaN	NaN	NaN	NaN	NaN	Low	NaN	NaN
AA388235	AA388235	28.2713775520454	-0.092199886342651	0.389440370264704	-0.23674968848243	0.812850984714343	0.998739457139886	OK	29.3306072125035	27.5147849374324
AA413626	AA413626	1.48476298041508	-0.598730791190147	1.06550966315697	-0.561919625783762	0.574170781445902	NaN	Low	1.85164433226881	1.22270487194814
AA414768	AA414768	31.6111202626067	0.489382752284393	0.342011741289505	1.43089459572133	0.152460426154953	0.882764068787537	OK	25.5841218795264	35.916119107664
AA465934	AA465934	4.6266102068543	-0.690099586868971	0.834004637746537	-0.827452936872875	0.407980386763737	0.983087271729691	OK	5.94509477314618	3.68483551664582
AA467197	AA467197	180.892729960821	0.0170783489507856	0.305228723442195	0.0559526271256051	0.955379546076971	0.998739457139886	OK	179.644840919115	181.784079276324
AA536875	AA536875	0.172612023739279	0.825082238845611	3.16074414721399	0.261040501988392	0.794061273671479	NaN	Low	0.1190328407101	0.21088286876012
AA543186	AA543186	10.7980487775882	0.247743286231728	0.408758697906144	0.606086885736712	0.544457058925061	0.996518988390726	OK	9.73422853246563	11.5579203812471
AA543401	AA543401	0	NaN	NaN	NaN	NaN	NaN	Low	NaN	NaN
AA545190	AA545190	0	NaN	NaN	NaN	NaN	NaN	Low	NaN	NaN
AA619741	AA619741	2.07997981705487	0.710670814757551	1.07801597599928	0.659239594384292	0.50974192504166	0.996518988390726	OK	1.51676149295207	2.48227861998545
AA792892	AA792892	0	NaN	NaN	NaN	NaN	NaN	Low	NaN	NaN
AA986860	AA986860	2607.78672761304	-0.224306262091303	0.174666808916803	-1.284195111151	0.199073695363105	0.913635310429355	OK	2846.91687016874	2436.9794829304
AB124611	AB124611	24.4695806222922	-0.182771409183091	0.268821082407686	-0.679899833547671	0.496567887043885	0.996518988390726	OK	26.2947361807709	23.1658980805217
AF067061	AF067061	0	NaN	NaN	NaN	NaN	NaN	Low	NaN	NaN
AF067063	AF067063	0	NaN	NaN	NaN	NaN	NaN	Low	NaN	NaN
AF357355	AF357355	0	NaN	NaN	NaN	NaN	NaN	Low	NaN	NaN
AF357359	AF357359	0	NaN	NaN	NaN	NaN	NaN	Low	NaN	NaN
AF357399	AF357399	0.648171586279652	-0.428857233894419	1.56480611233389	-0.274064135175688	0.784035334929616	NaN	Low	0.76255856238429	0.566466603347768
AF357425	AF357425	0	NaN	NaN	NaN	NaN	NaN	Low	NaN	NaN
AF357426	AF357426	0	NaN	NaN	NaN	NaN	NaN	Low	NaN	NaN
AF366264	AF366264	1.93331223899089	-1.29590062123209	1.18173213569074	-1.09661113723933	0.272811416831193	0.963682183653031	OK	2.95501555145117	1.20352415866212
AF529169	AF529169	0.649565235600766	1.06771638184382	1.92545868210817	0.554525730292372	0.579219101504639	NaN	Low	0.396221526361333	0.830525027914647
AI115009	AI115009	0.0803471353972871	-0.576375579321057	3.16074414721399	-0.182354392660696	0.855304615020053	NaN	Low	0.0994546484371305	0.0666989117973989
AI182371	AI182371	12.4115934663796	0.150084603592189	0.489341529479982	0.306707267931423	0.75906619724429	0.998739457139886	OK	11.6655414597272	12.9444877568456
AI197445	AI197445	16.2899179053006	0.12653603660795	0.459700287488388	0.275257684304029	0.783118272185657	0.998739457139886	OK	15.4630495051004	16.8805381911579
AI314278	AI314278	0.559849118047207	-0.808114687332546	2.19523038345613	-0.368122951204905	0.712781558101041	NaN	Low	0.746640201388706	0.426426915660422
AI413582	AI413582	427.136910243863	0.0782261888528247	0.139350622613955	0.561362320350269	0.574550565112197	0.996518988390726	OK	413.690768885431	436.741296928458
AI427809	AI427809	3.97655048269628	0.899002327687232	0.852519049042954	1.05452462170372	0.291642794065399	0.972003585410058	OK	2.64318751878333	4.92895259977695
AI429214	AI429214	131.589483121115	-0.513179799019091	0.336434123286452	-1.52535002694168	0.127171816084437	0.849134041849741	OK	159.426156687244	111.706144859594
AI450353	AI450353	34.3285241131878	0.0959183345998356	0.25825991281352	0.371402334783155	0.710337886835031	0.997216057939349	OK	33.0049739310668	35.2739171004171
AI463170	AI463170	0.980295619157361	-1.5170097713441	1.56647105846235	-0.968425023334426	0.332832147257141	NaN	Low	1.57987640480296	0.552023629410502
AI464131	AI464131	93.7457824371302	0.127551656278796	0.267057517423223	0.477618669976088	0.632921640111128	0.996518988390726	OK	88.949426699314	97.1717508212847
AI467606	AI467606	35.3129110251655	0.126534241533211	0.276956741194329	0.456873665495749	0.647761853394963	0.99652738302869	OK	33.52046985271	36.593226148348
AI504432	AI504432	23.9858352179043	-0.258846677311625	0.305205534694161	-0.848106105189109	0.396378881860467	0.983087271729691	OK	26.527402628842	22.1704299243774
AI506816	AI506816	4.45263175190364	0.77807013785858	1.04314130706569	0.745891407605414	0.455733016141745	0.993242925551974	OK	3.14232288972372	5.38856665346072
AI507597	AI507597	0.998043245701494	0.238212216672371	1.6271509147578	0.146398354640527	0.883606926124032	NaN	Low	0.903430670883506	1.06562365628577
AI593442	AI593442	1.13001104856386	0.722942069199605	1.41708218581614	0.51016241431561	0.609937681676432	NaN	Low	0.819154691978911	1.3520513032674
AI597479	AI597479	576.637750179743	-0.103656158292141	0.122721114501384	-0.844648117101087	0.398307335273728	0.983087271729691	OK	600.940793096711	559.27843381048
AI606473	AI606473	0.625280353475118	-1.02362901634213	2.1430698157816	-0.477646135839395	0.632902087942834	NaN	Low	0.888693304563145	0.437128245555098
AI646519	AI646519	0	NaN	NaN	NaN	NaN	NaN	Low	NaN	NaN
AI661453	AI661453	5598.69605301072	-0.0024854591926801	0.134772674891613	-0.0184418628974972	0.985286356350396	0.998739457139886	OK	5604.32332659165	5594.67657188149
AI662270	AI662270	81.8846255125571	0.229038923415561	0.170395288119259	1.34416230603312	0.178895907790991	0.902381123320408	OK	74.415891131774	87.219435784545
AI837181	AI837181	1037.17218642749	0.0448473329390085	0.193017089886617	0.232349026531034	0.816266936485768	0.998739457139886	OK	1018.41484518354	1050.57028731603
AI839979	AI839979	6.65798498485971	-0.244225929315837	0.624157954324548	-0.391288659583187	0.69558388035946	0.99652738302869	OK	7.32325333920783	6.18279330318248
AI847159	AI847159	1.05542924623891	-1.27877518963065	1.37450690215	-0.930351959404782	0.352188883428861	NaN	Low	1.60623004822176	0.662000101965448
AI854703	AI854703	27.8778271719994	-0.239647943974362	0.24650392981579	-0.972187113420254	0.330957470297216	0.978786336320104	OK	30.6106888592512	25.9257831096767
AI987944	AI987944	128.743004480486	-0.175425732982236	0.170142092898466	-1.03105427936003	0.302515366529552	0.975339349290789	OK	137.956877609324	122.161666531316
AU015228	AU015228	1.66951072386128	2.04297111676996	1.26328419772143	1.61719043146019	0.10583718113968	NaN	Low	0.591910804592291	2.43922495191056
AU015791	AU015791	0.084154086481567	0.412887773778592	3.16074414721399	0.130629925912393	0.896068068115198	NaN	Low	0.0705229602455199	0.0938906052216007
AU015836	AU015836	0.38975415462285	0.0860666579782435	2.77221888674015	0.0310461264043437	0.975232753834231	NaN	Low	0.376261851047542	0.399391514319498
AU016765	AU016765	0	NaN	NaN	NaN	NaN	NaN	Low	NaN	NaN
AU018091	AU018091	11.956666943779	0.0377978264047884	0.497385989641091	0.0759929455030749	0.939424710643011	0.998739457139886	OK	11.7743415039926	12.0868994007693
AU019990	AU019990	1.20246085873459	0.471386100686427	1.14763179647571	0.410746811071301	0.681258198245702	NaN	Low	0.981261186515926	1.36046062460506
AU021063	AU021063	1.32446682948114	-1.74530259731688	1.21184728571887	-1.44020011257571	0.149810791389516	NaN	Low	2.24235710123894	0.668830921082703
AU021092	AU021092	29.9199274970311	-0.378325974906275	0.420292208114263	-0.900149866217412	0.368040501692372	0.982844924616417	OK	34.5718315283589	26.5971389032256
AU022252	AU022252	89.3884649630893	0.0435355800318864	0.217275218329033	0.200370665217594	0.841190700022947	0.998739457139886	OK	87.8190259583694	90.5094928236035
AU022751	AU022751	0	NaN	NaN	NaN	NaN	NaN	Low	NaN	NaN
AU022754	AU022754	10.525132369869	-0.227391133331256	0.486466538503863	-0.467434274165292	0.640189205738178	0.996518988390726	OK	11.5036659085172	9.82617984226312
AU022793	AU022793	0	NaN	NaN	NaN	NaN	NaN	Low	NaN	NaN
AU023762	AU023762	0.599091881594088	-0.93463079364076	2.1516103518461	-0.434386641075063	0.664007696966026	NaN	Low	0.829936279414492	0.434203026008085
AU040320	AU040320	1029.83943728416	-0.0635790450762083	0.0792536827181928	-0.802221964905786	0.422424572814991	0.986233902673436	OK	1056.40708504545	1010.86254602609
AU040972	AU040972	0.13662014924037	0.82508223884561	3.16074414721399	0.261040501988391	0.79406127367148	NaN	Low	0.0942129297254663	0.166911020322445
AU041133	AU041133	29.6622670355527	-0.379794021157328	0.391311103691269	-0.970567963890368	0.331763465498472	0.978786336320104	OK	34.2921959257635	26.3551749711165
AV026068	AV026068	0.149734467285089	-1.13484931453066	3.15869796076472	-0.359277565828394	0.719387455373319	NaN	Low	0.219453397085479	0.0999352317133809
AV039307	AV039307	2.43350207041545	0.189121733493757	0.943377154421407	0.200473090330187	0.841110601604825	0.998739457139886	OK	2.24968650963531	2.56479889954412
AV051173	AV051173	0.899644506411025	1.62752756790991	1.60679622127205	1.01290228739861	0.311106835718051	NaN	Low	0.405415542326019	1.25266519504317
AV064505	AV064505	0	NaN	NaN	NaN	NaN	NaN	Low	NaN	NaN
AV205837	AV205837	0	NaN	NaN	NaN	NaN	NaN	Low	NaN	NaN
AV320801	AV320801	0.258918035608918	1.24862555717505	3.15990453289422	0.395146607809512	0.692734693719866	NaN	Low	0.143623622913482	0.341271187534229
AW011738	AW011738	135.562613736785	0.102981151004865	0.23466882460786	0.438836096686257	0.660780302999346	0.99652738302869	OK	129.953671641516	139.569000947691
AW046200	AW046200	4.78655065927442	1.27863234496377	0.902935276269748	1.41608416302674	0.15675086432357	0.88976173328985	OK	2.61290983989687	6.3391512445441
AW112010	AW112010	34.6333235940295	0.314252461577202	0.363497530291367	0.864524337552744	0.387299916680001	0.983087271729691	OK	30.3278535833507	37.7086593159429
AW146154	AW146154	128.08352533512	-0.341572931945507	0.305503725421152	-1.11806470272869	0.263539360279497	0.956257172821545	OK	146.043700400512	115.25482885984
AW209491	AW209491	178.614794243272	0.0450039963094545	0.156927011149779	0.286782982609033	0.774278493792367	0.998739457139886	OK	175.373278455636	180.930162663012
AW495222	AW495222	0	NaN	NaN	NaN	NaN	NaN	Low	NaN	NaN
AW549542	AW549542	0.434813642441837	0.0928447035074112	2.31090034871855	0.0401768529564228	0.967952131391771	NaN	Low	0.418583189724725	0.446406822954059
AW549877	AW549877	1945.31766099018	-0.13341404377867	0.0997298241207764	-1.33775472838597	0.180976404021662	0.904054636365449	OK	2050.99511765277	1869.83376337404
AW551984	AW551984	22.8849122357891	1.44942741929201	0.556319447908773	2.60538693144823	0.00917705575964203	0.340595323399072	OK	11.3869566170064	31.0977376777767
AW554918	AW554918	260.300410458832	-0.0922427275067445	0.148847781255373	-0.619711807114457	0.535447540838467	0.996518988390726	OK	270.057509383413	253.331054084131
AW822252	AW822252	0.761236035641629	-0.135813461304647	1.8808389559368	-0.0722089793365649	0.942435599352993	NaN	Low	0.80333794009827	0.731163246744029
AY074887	AY074887	3.61676792724663	0.479087829612632	0.753090247950533	0.636162572701514	0.524670464936015	0.996518988390726	OK	2.94105260013411	4.099421732327
AY358078	AY358078	1.07701937222068	-0.0454624240823112	1.33615537614115	-0.0340248034727875	0.972857371838161	NaN	Low	1.09686771678831	1.0628419832438
AY512915	AY512915	0	NaN	NaN	NaN	NaN	NaN	Low	NaN	NaN
AY512931	AY512931	0.441288471365766	0.0848360540146548	2.71066097661526	0.0312971835085728	0.97503253654382	NaN	Low	0.426229413543446	0.452044941238851
AY702102	AY702102	0.160694270794574	-1.15546317644464	3.16052992649202	-0.365591594864957	0.714669847895444	NaN	Low	0.236824326914035	0.106315659280673
AY702103	AY702103	0	NaN	NaN	NaN	NaN	NaN	Low	NaN	NaN
AY761184	AY761184	0	NaN	NaN	NaN	NaN	NaN	Low	NaN	NaN
AY761185	AY761185	0	NaN	NaN	NaN	NaN	NaN	Low	NaN	NaN
Aaas	Aaas	463.576074664184	0.0621526216298579	0.0968947704749346	0.641444541590983	0.521233901774942	0.996518988390726	OK	451.96962370892	471.866396775087
Aacs	Aacs	2554.24556591976	-0.0516188625448488	0.115175740617677	-0.448174782884152	0.654027060437506	0.99652738302869	OK	2607.70984362879	2516.0567961276
Aadac	Aadac	499.917381747328	-0.5269469897354	0.300338255031254	-1.75451172439077	0.0793428627181764	0.765408781607364	OK	608.532710771153	422.335003873167
Aadacl2	Aadacl2	454.424381383025	-0.314582005389621	0.194881796055556	-1.61421955132198	0.106479812636893	0.816936364265414	OK	513.059010618372	412.542503357777
Aadacl3	Aadacl3	40.2760827122913	-0.393853370114264	0.364842852603508	-1.07951510439012	0.2803581641263	0.968085747143054	OK	46.7979264107674	35.6176229276656
Aadacl4	Aadacl4	39.1367544920521	-0.509667123873724	0.396957068004045	-1.28393512788776	0.199164654857454	0.913635310429355	OK	47.3586437492868	33.2639764511702
Aadat	Aadat	1.66053291125726	2.04578388504414	1.21067173129059	1.68979239555161	0.0910676791639158	NaN	Low	0.587750211381271	2.42680626831154
Aaed1	Aaed1	212.132185088173	0.15485933948418	0.158891184299969	0.974625119489465	0.329746248716638	0.978786336320104	OK	198.979764174893	221.526771454802
Aagab	Aagab	1661.52141306945	-0.113752309773157	0.0898971749431031	-1.2653602278954	0.205742225562642	0.918805966452188	OK	1738.40701303343	1606.6031273809
Aak1	Aak1	1343.62046737264	0.0579556857138958	0.102836954015908	0.56356867303684	0.573047711700844	0.996518988390726	OK	1312.24391140191	1366.03229306602
Aamdc	Aamdc	157.482097987146	0.0842945598553514	0.169535403551487	0.497209185158495	0.619041544870932	0.996518988390726	OK	152.142106109318	161.29637789988
Aamp	Aamp	4260.96619929194	0.0771133958091469	0.110749828652177	0.696284560866735	0.48625064003587	0.99574557705253	OK	4128.73099469379	4355.41991686205
Aanat	Aanat	0.475328981656762	-0.352458763412724	1.99360985290747	-0.176794252345162	0.859670003903748	NaN	Low	0.544127741855378	0.426187010086322
Aar2	Aar2	702.509053251455	-0.00552115300828869	0.10684591774682	-0.05167397243357	0.958788476513278	0.998739457139886	OK	704.077832940666	701.38849633059
Aard	Aard	0.543059705330215	0.694216837519577	1.96777934400592	0.352792013817118	0.724244371363309	NaN	Low	0.399160852366865	0.645844600304036
Aars	Aars	1306.29770503213	0.19753489720125	0.104584117259799	1.88876573591525	0.0589232258975764	0.698807288322197	OK	1203.29921142075	1379.86805761169
Aars2	Aars2	239.315100619145	-0.0277742934011805	0.140544771862225	-0.197618830164722	0.843343301006178	0.998739457139886	OK	242.006878643501	237.39240203032
Aarsd1	Aarsd1	422.174960501029	0.00702948796293466	0.108849952685557	0.0645796143177137	0.948508716239668	0.998739457139886	OK	420.975512971179	423.031708736637
Aasdh	Aasdh	198.222916285908	-0.20791611751085	0.167763509844108	-1.23934053182396	0.215219414393234	0.921967120205202	OK	215.060187629156	186.196293897874
Aasdhppt	Aasdhppt	675.620183491685	-0.0675479824342314	0.0892734606920805	-0.756641244896017	0.449264824165621	0.992979469416872	OK	694.141652346328	662.390562881225
Aass	Aass	37.1474555625828	1.07273620273825	0.454980940927011	2.35776074609318	0.0183855382925661	0.465563104618658	OK	22.600435755331	47.5381839963341
Aatf	Aatf	414.417483886358	0.0641046432336696	0.142711848906499	0.449189354106603	0.653295066541532	0.99652738302869	OK	403.717244830167	422.060511783637
Aatk	Aatk	51.4335868680125	0.860236304975043	0.419922610476094	2.0485591476004	0.0405052428159945	0.637687540475567	OK	34.8557555798509	63.2748949309851
Abat	Abat	34.7394689737847	0.674534280190079	0.281124317929173	2.3994163335241	0.0164212320391742	0.440497533751335	OK	25.776584857624	41.1415290567567
Abca1	Abca1	1490.56030574759	0.197278405054694	0.222821641125252	0.885364653354297	0.375959989923358	0.983087271729691	OK	1373.18355924607	1574.40083896295
Abca12	Abca12	3026.00395529905	-0.276408230568115	0.236305695679081	-1.16970617138021	0.242119233762787	0.946808340060237	OK	3368.61824848286	2781.27946016776
Abca13	Abca13	2.08551695407423	1.90009551185969	1.32093945261837	1.43844254791037	0.150308527608721	0.881966523671235	OK	0.804012019416846	3.00087762168664
Abca14	Abca14	0.641791869483944	1.03184287365703	1.71766657465968	0.600723614745468	0.54802408774416	NaN	Low	0.398784525093936	0.815368544048235
Abca15	Abca15	0.107675112407468	-0.576375579321057	3.16074414721399	-0.182354392660696	0.855304615020053	NaN	Low	0.133281546342159	0.0893848024541173
Abca16	Abca16	0.0863060118696392	0.412887773778592	3.16074414721399	0.130629925912393	0.896068068115198	NaN	Low	0.0723263206637639	0.0962915055881216
Abca17	Abca17	3.3048503805586	1.53593913688048	1.00672762335121	1.52567497032377	0.127090830965606	0.849134041849741	OK	1.56761714755795	4.54573126127335
Abca2	Abca2	1533.76951204438	-0.269414423010872	0.158793706025259	-1.69663162196125	0.0897663275076349	0.788684590103616	OK	1702.99095602429	1412.89705205873
Abca3	Abca3	1975.41300706984	-0.0574774409468162	0.188882195228661	-0.304303118021442	0.760896969894223	0.998739457139886	OK	2021.46879595928	1942.51601500596
Abca4	Abca4	41.570143127129	-0.832823058543981	0.339826105050226	-2.45073302541278	0.0142565650026063	0.415035702296124	OK	55.8612910789544	31.3621803043965
Abca5	Abca5	2528.31333145455	-0.251734213065345	0.218457140270635	-1.15232769573695	0.249186440211325	0.94777937884161	OK	2788.78504770817	2342.26210555911
Abca6	Abca6	7.44672424878599	0.228567479420357	0.725384914840165	0.315098197859161	0.752687096778579	0.998739457139886	OK	6.76887923664006	7.93089925746165
Abca7	Abca7	1138.07793894722	-0.116738506288073	0.168225079951637	-0.693942343921813	0.487718367213453	0.995894656937907	OK	1192.13199797572	1099.46789678401
Abca8a	Abca8a	33.2230991558783	2.02272620510259	0.704351497331721	2.87175680433027	0.00408196970176561	0.228080265274825	OK	11.9205373597812	48.4392147245191
Abca8b	Abca8b	4.98676655310524	3.29005726032785	1.02412595529801	3.21255138912134	0.00131561609821284	0.125196938772923	OK	0.814492062965368	7.96696261749086
Abca9	Abca9	19.6676450784155	1.63040354211551	0.658955749803776	2.47422310618128	0.0133526281843139	0.397908319892553	OK	8.84868016645554	27.3954771583868
Abcb10	Abcb10	773.024501568938	-0.192509903303695	0.126398647659116	-1.52303768172326	0.127749278306503	0.849134041849741	OK	833.781168522501	729.626882316394
Abcb11	Abcb11	0.706605552988189	1.03863485646125	1.87834394579815	0.552952433863176	0.580295981691601	NaN	Low	0.437527106484224	0.898804443348164
Abcb1a	Abcb1a	13.609396385834	0.199345424966157	0.442486801270721	0.450511573212314	0.652341611174662	0.99652738302869	OK	12.5266347614827	14.382797546085
Abcb1b	Abcb1b	265.26465958096	0.0340356048901675	0.186786321313508	0.182216795377864	0.855412592836865	0.998739457139886	OK	261.621467690877	267.866939502447
Abcb4	Abcb4	4.21029329186103	0.164435050096719	0.734833485983156	0.22377185203627	0.822934833405215	0.998739457139886	OK	3.93329436050076	4.40814967140408
Abcb5	Abcb5	0.152779936289977	-0.172045894444359	3.16074414721399	-0.0544320851138829	0.956590916513862	NaN	Low	0.163501817159062	0.145121449954916
Abcb6	Abcb6	248.194112092532	-0.010478204402384	0.135618368221972	-0.0772624279421643	0.938414779686581	0.998739457139886	OK	249.246271686261	247.442569525584
Abcb7	Abcb7	743.790832247249	0.062082944243858	0.110982076620752	0.559396130746481	0.575891401456914	0.996518988390726	OK	725.189502484543	757.077496363468
Abcb8	Abcb8	599.792580191937	-0.0569871720466331	0.126619499636828	-0.450066318458724	0.652662622104451	0.99652738302869	OK	613.656809363712	589.889559354955
Abcb9	Abcb9	162.155750120464	0.0715383466693513	0.20002109099341	0.357654016954184	0.720602248876566	0.998193309805649	OK	157.485566063341	165.491595875552
Abcc1	Abcc1	3827.05540732386	-0.0907401108884073	0.098224608496459	-0.923802214917238	0.355589301794421	0.978786336320104	OK	3968.16115262231	3726.26558925355
Abcc10	Abcc10	408.630543297819	-0.0191075933610618	0.186713140976599	-0.10233662859036	0.918489482503386	0.998739457139886	OK	411.791017935802	406.373061413546
Abcc12	Abcc12	0	NaN	NaN	NaN	NaN	NaN	Low	NaN	NaN
Abcc2	Abcc2	2.23029827392384	3.10960080907234	1.42860395140606	2.17667101229267	0.0295051226157327	0.554574495036535	OK	0.409103552531104	3.53115164634722
Abcc3	Abcc3	196.031746042306	-0.0875617362401926	0.244652441897003	-0.357902563985262	0.720416231874211	0.998193309805649	OK	203.005252308002	191.050670138238
Abcc4	Abcc4	711.042405660321	-0.302917255727232	0.126160986836459	-2.40103746271342	0.0163486626785094	0.439991102300115	OK	799.352073475539	647.964071506594
Abcc5	Abcc5	2430.7425755574	-0.181559468886884	0.112738876111125	-1.61044242367578	0.107301305384667	0.816936364265414	OK	2610.83690172677	2302.10377115071
Abcc6	Abcc6	14.887790608788	-0.153631674810028	0.404986251879235	-0.379350346084934	0.704427717789598	0.996613731954806	OK	15.8199939298816	14.2219310937211
Abcc8	Abcc8	3.65323748460157	-0.389620936874836	0.782711279569339	-0.497783725678787	0.618636487828932	0.996518988390726	OK	4.23837684911607	3.23528079566264
Abcc9	Abcc9	10.4373266209659	1.28549356507495	0.663572481360956	1.93723157783527	0.0527170418354638	0.683569870002572	OK	5.67668154273112	13.8377873911336
Abcd1	Abcd1	112.975895853245	-0.167522542035278	0.162325293659135	-1.03201748944349	0.302063924462414	0.975339349290789	OK	120.694377110836	107.462694954966
Abcd2	Abcd2	4.41801244854184	0.987108365630623	0.976805368734625	1.01054764564751	0.312232984373788	0.978786336320104	OK	2.80873474858673	5.56749651993836
Abcd3	Abcd3	4377.1393403889	-0.192176024275102	0.0812878054390492	-2.36414334520568	0.0180718186251406	0.464987609522849	OK	4720.56360642731	4131.83629321861
Abcd4	Abcd4	616.898078145582	-0.144370061424921	0.108910619157382	-1.32558296465378	0.184977871981736	0.907992609098728	OK	653.181178679983	590.981577763868
Abce1	Abce1	2006.86710568708	-0.0252086689553491	0.117382885273803	-0.214755915196225	0.829957625472138	0.998739457139886	OK	2027.35194493557	1992.23507765244
Abcf1	Abcf1	2086.27211046693	-0.116825675174241	0.106851763891225	-1.09334344066766	0.274243036485293	0.963682183653031	OK	2185.4359356121	2015.44080679182
Abcf2	Abcf2	1565.5253269771	0.0276055917089721	0.0835739276690781	0.330313441989708	0.741163137179348	0.998739457139886	OK	1548.07939293939	1577.9867084326
Abcf3	Abcf3	1013.72568819953	0.0424819645745833	0.0714855670360671	0.594273310487271	0.552329326634687	0.996518988390726	OK	996.356816510528	1026.13202512024
Abcg1	Abcg1	955.511064937219	-0.00268163625596005	0.10058311701225	-0.0266608983258437	0.978730200653155	0.998739457139886	OK	956.547268295634	954.770919681209
Abcg2	Abcg2	231.080105654268	-0.231459731877604	0.141829785539121	-1.63195432467012	0.102689108575535	0.810339186111225	OK	252.951830847163	215.4574448022
Abcg3	Abcg3	4.85452130153174	-0.736194532172635	0.730909027678425	-1.00723141224702	0.313823581084652	0.978786336320104	OK	6.33043931471076	3.80029414926102
Abcg4	Abcg4	329.543567781942	0.0557356829901497	0.222172339217626	0.250866886428893	0.80191702667148	0.998739457139886	OK	322.141745496016	334.830583700461
Abcg5	Abcg5	0.721318453469966	-1.3893294287521	1.62619737312641	-0.854342438200517	0.392915279569973	NaN	Low	1.1282065976921	0.430684064739868
Abcg8	Abcg8	0.253160178869106	1.24846022981629	3.04191906162416	0.41041862210157	0.681498888084759	NaN	Low	0.140442073622138	0.333673111188369
Abhd1	Abhd1	91.3518379862121	0.3693509274599	0.327571788053839	1.12754193410329	0.259513421175019	0.956196075428109	OK	78.0651456562036	100.842332507647
Abhd10	Abhd10	196.15321081563	0.219044087918067	0.141734813687164	1.5454501418511	0.122237419857681	0.845358971900609	OK	179.029968177638	208.384098414195
Abhd11	Abhd11	673.287625749173	-0.0075896327230101	0.127871956994307	-0.0593533789691512	0.952670645746764	0.998739457139886	OK	675.354685733844	671.81115433155
Abhd11os	Abhd11os	18.3620831296643	0.238302867161388	0.388350240655982	0.613628735645583	0.539460690257257	0.996518988390726	OK	16.6207425874392	19.6058978026823
Abhd12	Abhd12	1774.0896027054	-0.0841366659852629	0.120117422340109	-0.700453475824949	0.48364415017944	0.995345005203544	OK	1834.7206710893	1730.7816967169
Abhd12b	Abhd12b	377.996382675825	-0.143402252145695	0.232849260493765	-0.615858739862885	0.537987755176743	0.996518988390726	OK	400.078355229608	362.223545137408
Abhd13	Abhd13	1292.43831421178	0.0407066836486975	0.070523113124058	0.577210532057623	0.563797243175886	0.996518988390726	OK	1271.21715542543	1307.59628477346
Abhd14a	Abhd14a	227.123986228682	-0.0625426402578641	0.127640507177805	-0.489990533888599	0.624140597304945	0.996518988390726	OK	232.88746885975	223.007212920776
Abhd14b	Abhd14b	1103.97213912278	0.139950181880877	0.117660220069839	1.18944348223901	0.23426519877601	0.937403957016309	OK	1042.05091513626	1148.20158482744
Abhd15	Abhd15	37.4397424340512	-0.224385444722955	0.3250469661216	-0.690316994495534	0.489994862942489	0.996518988390726	OK	40.8741337115561	34.9866058072619
Abhd16a	Abhd16a	1201.88291567717	-0.0869871334913235	0.121263403803132	-0.717340357957832	0.473164110841838	0.993835503791091	OK	1244.35610499075	1171.54492331032
Abhd16b	Abhd16b	0.337059578670818	0.652665314125375	2.40843248118702	0.270991742232152	0.786397383457881	NaN	Low	0.252723780763981	0.397299434318559
Abhd17a	Abhd17a	1158.40695774178	0.0177620086066212	0.126009609057557	0.140957572517411	0.887903459835284	0.998739457139886	OK	1150.09612270381	1164.34326848319
Abhd17b	Abhd17b	775.983407768798	0.0435805056554946	0.102760850457007	0.424096389448699	0.671495518550563	0.99652738302869	OK	762.345048219442	785.725093161195
Abhd17c	Abhd17c	2368.0006678859	-0.041426216161955	0.130570392059553	-0.317271132517244	0.751037879613454	0.998739457139886	OK	2407.75732759184	2339.60305381022
Abhd18	Abhd18	77.4373609634255	0.133750861302986	0.222593187564638	0.600875807415024	0.5479227077494	0.996518988390726	OK	73.2845849671434	80.4036295321986
Abhd2	Abhd2	250.761660751778	0.365960322441193	0.249933969725134	1.46422802328015	0.143131655820261	0.87213395480979	OK	214.613973360424	276.581437459888
Abhd3	Abhd3	218.83761258387	0.000779896496204598	0.123724176849113	0.00630350927414709	0.994970560578119	0.99954443689092	OK	218.76860741581	218.886901989627
Abhd4	Abhd4	1891.30705562028	0.0182955092172864	0.119159605141305	0.153537846954014	0.877974146567151	0.998739457139886	OK	1877.33101128746	1901.28994442944
Abhd5	Abhd5	3410.07091783704	-0.0143716755164462	0.104359748273089	-0.137712822752679	0.89046738487158	0.998739457139886	OK	3429.90308387983	3395.90508494934
Abhd6	Abhd6	775.236040524729	0.0442474488983288	0.138550368955984	0.31936002214751	0.749453522484791	0.998739457139886	OK	761.402863856266	785.116881002203
Abhd8	Abhd8	195.521864629832	0.119718042955688	0.236283272207876	0.506671681990095	0.612385203159754	0.996518988390726	OK	186.127727411691	202.231962642789
Abi1	Abi1	5856.58604053409	0.0321718005080675	0.087939513148448	0.365840102545932	0.714484393619918	0.997216057939349	OK	5780.54678095933	5910.89979737319
Abi2	Abi2	469.495535680194	0.107826494820832	0.111353987048299	0.968321814773127	0.332883673276785	0.978786336320104	OK	449.162518254649	484.019119555583
Abi3	Abi3	317.334752119003	-0.299655847825547	0.230830439660624	-1.29816435070744	0.194230865362805	0.912161571145093	OK	356.318246822263	289.489398759531
Abi3bp	Abi3bp	350.754434264769	-0.298513726762956	0.256130201702151	-1.1654764833633	0.243826173943602	0.947660598044693	OK	393.677509638758	320.095094711919
Abl1	Abl1	1424.96332707734	0.0863062000164491	0.127259514829127	0.678190547342047	0.497650885189961	0.996518988390726	OK	1375.49816883419	1460.29558296529
Abl2	Abl2	1413.34933136355	0.116795713104687	0.195450624179875	0.597571451075023	0.550125918167878	0.996518988390726	OK	1347.0875542222	1460.6791721788
Ablim1	Ablim1	8015.93385666074	0.0157914501781983	0.138988948492553	0.113616588581102	0.909541736720246	0.998739457139886	OK	7964.79887539079	8052.45884328213
Ablim2	Ablim2	55.9618604674041	-0.00715837064389355	0.207843941240986	-0.0344410840227175	0.972525422578546	0.998739457139886	OK	56.1239023574641	55.8461162602184
Ablim3	Ablim3	1312.25071877073	0.0597346815779492	0.254301234493877	0.234897332279319	0.814288420181598	0.998739457139886	OK	1280.66957266824	1334.80868027252
Abo	Abo	0	NaN	NaN	NaN	NaN	NaN	Low	NaN	NaN
Abr	Abr	2256.64027729299	-0.180490975354333	0.113429078092595	-1.59122315361668	0.111559363919601	0.825832268949599	OK	2422.84360691859	2137.92361327471
Abra	Abra	4.19150566333685	0.762262924221583	0.712389930337278	1.07000799949642	0.284615707994996	0.969619930941766	OK	2.98097193400923	5.05617261285658
Abracl	Abracl	1164.36191184537	0.129393086429386	0.0932748273616606	1.38722407845026	0.165373445401512	0.891838034173419	OK	1103.93663814633	1207.5228216304
Abraxas1	Abraxas1	128.181646127683	-0.0986322154839156	0.21497661653783	-0.458804390321023	0.646374641743322	0.99652738302869	OK	133.320877306383	124.510766714326
Abraxas2	Abraxas2	765.537332439891	-0.06728992122786	0.121703930235697	-0.552898506215397	0.580332910377762	0.996518988390726	OK	786.443331788368	750.604475762406
Abt1	Abt1	483.327555447045	0.10839540337869	0.110317649393133	0.98257535376236	0.325816479420837	0.978786336320104	OK	462.285846973099	498.357347214149
Abtb1	Abtb1	736.195257620278	0.0184856112399007	0.115099674463008	0.160605243465235	0.872404324826567	0.998739457139886	OK	730.698587536508	740.121450537257
Abtb2	Abtb2	2946.21888130371	-0.0666578748210439	0.142426083324417	-0.468017327059478	0.639772198810901	0.996518988390726	OK	3025.91856050203	2889.2905390192
Acaa1a	Acaa1a	1719.20640991922	-0.0625909773978152	0.151152761451538	-0.414090862758619	0.678807564252103	0.99652738302869	OK	1762.86670253236	1688.02048662413
Acaa1b	Acaa1b	87.6119531269318	-0.221682437804477	0.39879488525773	-0.555880845014375	0.578292313690151	0.996518988390726	OK	95.5510209918391	81.9411903662836
Acaa2	Acaa2	3048.78337345392	-0.00813044261266445	0.0864399438246713	-0.0940588604402111	0.925062400058849	0.998739457139886	OK	3058.81071638729	3041.62098564437
Acaca	Acaca	1830.8122333125	0.0285003302844637	0.112768365758272	0.252733380437173	0.800474251203221	0.998739457139886	OK	1809.74985123802	1845.85679193713
Acacb	Acacb	544.434197341392	-0.53860789198241	0.302030959120073	-1.78328702975209	0.0745395916502885	0.748970904465475	OK	665.361133175244	458.057814602927
Acad10	Acad10	303.905507118815	-0.137385860312133	0.163081418533228	-0.842437241151055	0.39954325481065	0.983087271729691	OK	320.90955816998	291.759756367983
Acad11	Acad11	1385.08264943629	-0.106512628939115	0.078809081068482	-1.35152735566806	0.176526563045186	0.901580560698465	OK	1445.07568453741	1342.23048150692
Acad12	Acad12	66.6040720967519	-0.14949411967224	0.239462054266316	-0.624291477538155	0.532436179869659	0.996518988390726	OK	70.6614165561039	63.7059689115004
Acad8	Acad8	556.618542973309	0.024140156388847	0.0968573024530891	0.249234242307531	0.803179593433716	0.998739457139886	OK	551.193230811323	560.493765946156
Acad9	Acad9	3635.76940128411	-0.11516051749157	0.100527445279072	-1.14556295717926	0.251976031770676	0.950810447799308	OK	3806.10627934591	3514.10020266853
Acadl	Acadl	1422.46401744812	-0.299538355443642	0.119524039488728	-2.50609297280226	0.0122073516285287	0.381189809317636	OK	1597.13966331285	1297.69569897331
Acadm	Acadm	1737.43024745644	-0.0987138746997092	0.0745834882538042	-1.32353523562468	0.185657446600435	0.909037510013796	OK	1807.14759826219	1687.63213973804
Acads	Acads	321.18935132934	0.0646711814565665	0.177403889735597	0.364542071501097	0.715453263321454	0.997216057939349	OK	312.823263184675	327.165128575529
Acadsb	Acadsb	1712.65270423857	0.042632042847719	0.0918365371514613	0.464216576213106	0.642492586242593	0.996518988390726	OK	1683.20523111534	1733.6866136123
Acadvl	Acadvl	2167.52279033519	0.049635721721466	0.0734425728521855	0.675843993392845	0.499139699708644	0.996518988390726	OK	2124.15031758426	2198.50312801442
Acan	Acan	0.820752206521914	1.48595233235614	2.53962067000604	0.585107984789163	0.558475110228632	NaN	Low	0.40025074912479	1.121110390377
Acap1	Acap1	167.423172209025	-0.383845854471856	0.219106749787944	-1.75186686326802	0.0797967036376974	0.766477645581426	OK	193.837711257695	148.555644317119
Acap2	Acap2	3591.35165336151	-0.0819359426154873	0.150572139537204	-0.544164032385569	0.586328600229813	0.996518988390726	OK	3710.86535107434	3505.98472642378
Acap3	Acap3	1841.43415599478	-0.0981115875672864	0.147371546440508	-0.665743082277371	0.505575331090555	0.996518988390726	OK	1914.87179045311	1788.97870281026
Acat1	Acat1	2110.32576374878	0.0497493444564849	0.0738069875174881	0.674046538543483	0.500281726658478	0.996518988390726	OK	2068.00144318507	2140.5574212943
Acat2	Acat2	1299.28688576314	-0.0290513470891014	0.138525972648487	-0.209717690723746	0.833888017367717	0.998739457139886	OK	1314.57409728919	1288.36744895881
Acat3	Acat3	121.927292703801	0.411116730529234	0.192647705745815	2.13403387773366	0.0328400077554124	0.582519185185292	OK	102.259380831388	135.975801184095
Acbd3	Acbd3	1881.77981665956	-0.0260647343090687	0.0978888008349927	-0.266268807940604	0.790032193861404	0.998739457139886	OK	1901.64108051963	1867.59319961666
Acbd4	Acbd4	1195.86819078647	-0.0303598841127634	0.135416663136932	-0.224196073138087	0.822604738891599	0.998739457139886	OK	1210.57342328516	1185.36445328741
Acbd5	Acbd5	1673.37376053933	-0.063852006604852	0.143620813345797	-0.444587418197633	0.656617941604728	0.99652738302869	OK	1716.7291762026	1642.40560649415
Acbd6	Acbd6	799.713412725924	0.104437387354561	0.122123160939685	0.855180839989398	0.392451041567595	0.983087271729691	OK	766.160351869365	823.679884766324
Acbd7	Acbd7	0.426308829555064	1.0917118526528	2.31545521787251	0.471489080948795	0.637291515304801	NaN	Low	0.256827061713685	0.547367235156048
Accs	Accs	72.9931921533278	0.104943288548918	0.205872626474985	0.509748626351104	0.610227581377657	0.996518988390726	OK	69.9159310107888	75.1912358265699
Accsl	Accsl	2.82890548728024	0.82394216619593	0.997991438837502	0.825600435165745	0.409030788209515	0.983318806050773	OK	1.95190532479723	3.4553341747681
Acd	Acd	443.601913770326	-0.0159905033384388	0.144513934558958	-0.110650252428876	0.911893696444476	0.998739457139886	OK	446.472659125395	441.551381373847
Ace	Ace	194.137907941901	0.955217374827788	0.694345008321719	1.37571000493921	0.168911433184277	0.895941226501716	OK	125.438405764645	243.208980925656
Ace2	Ace2	1447.98850258911	-0.314049296760779	0.153551249081318	-2.0452409123319	0.0408311128455041	0.637687540475567	OK	1634.50358745779	1314.76344196862
Ace3	Ace3	0.659825453573354	0.253607356045057	2.19092476762248	0.115753566618476	0.907847851520759	NaN	Low	0.593310832585678	0.70733589713598
Acer1	Acer1	4289.61846861918	0.112529903322945	0.130103949555954	0.864923038132286	0.387081031822769	0.983087271729691	OK	4095.79944169247	4428.06063070968
Acer2	Acer2	337.16151432112	0.153015236679852	0.203199571688588	0.753029326825326	0.451432291181281	0.993206273737794	OK	316.503432773902	351.917286854848
Acer3	Acer3	2143.01307141062	0.0515864712044647	0.0948911158172674	0.543638577333259	0.586690207588265	0.996518988390726	OK	2098.45107918046	2174.84306586074
Ache	Ache	1055.74683307728	-0.110886457426294	0.261366264895217	-0.424256961665455	0.67137842308929	0.99652738302869	OK	1103.36317977751	1021.73515686283
Acin1	Acin1	2654.76783313122	-0.0761810809041748	0.150573791698975	-0.505938517218686	0.612899811790181	0.996518988390726	OK	2736.88422762756	2596.11326563385
Ackr1	Ackr1	42.4112668157758	-0.202976713562529	0.477765193645167	-0.424846171848337	0.670948816626821	0.99652738302869	OK	45.927418486713	39.8997299079634
Ackr2	Ackr2	95.1386687640889	-0.550060672247322	0.393313735971611	-1.39852901625339	0.161954265527679	0.890040440002101	OK	116.723346086043	79.7210421055506
Ackr3	Ackr3	1054.62896679215	-0.151982119405138	0.183598226157053	-0.827797319104434	0.407785293221304	0.983087271729691	OK	1119.95088711935	1007.97045227273
Ackr4	Ackr4	1888.5374178423	0.052076523698416	0.193453164209423	0.269194478732022	0.787780028841491	0.998739457139886	OK	1848.89515820998	1916.85331757968
Acly	Acly	9149.56072934478	0.0380546041940826	0.0832776334897316	0.45696068199122	0.647699306305837	0.99652738302869	OK	9009.09479898886	9249.89353674187
Acmsd	Acmsd	0.162279402747748	0.825082238845611	3.16074414721399	0.261040501988392	0.794061273671479	NaN	Low	0.111907489868606	0.198259340518564
Acnat1	Acnat1	2.68707615747274	1.68402919089094	0.984302654489105	1.71088555253874	0.0871022421528197	0.782732689289777	OK	1.17285421666113	3.76866325805247
Acnat2	Acnat2	0.0803471353972871	-0.576375579321057	3.16074414721399	-0.182354392660696	0.855304615020053	NaN	Low	0.0994546484371305	0.0666989117973989
Aco1	Aco1	824.357632353166	-0.162283719439487	0.192297020445352	-0.843922173435889	0.398712896703481	0.983087271729691	OK	878.903413925666	785.396359801381
Aco2	Aco2	3103.38130736561	0.0502930240313375	0.0851659494264303	0.590529717217356	0.554835568607198	0.996518988390726	OK	3040.46235534844	3148.3234159493
Acod1	Acod1	1.11578515291352	0.674358668768659	1.2506724628046	0.539196863147067	0.589751024583692	NaN	Low	0.827978957375168	1.32136100686948
Acot1	Acot1	924.881640870045	-0.314809461651202	0.133824496253366	-2.35240535525859	0.0186524358641473	0.467389979497889	OK	1044.30681533491	839.577944823709
Acot10	Acot10	57.5971218704517	0.46664957599035	0.389975728024221	1.19661184647206	0.231457880891929	0.932316212292632	OK	47.1036926509229	65.0924284558294
Acot11	Acot11	158.724194081687	-0.244295628886725	0.165181408981533	-1.47895353595172	0.139152733486471	0.864274230518571	OK	174.588544009087	147.392515562116
Acot12	Acot12	0.392849173924166	0.0679112052469426	2.07441867953729	0.0327374632309474	0.973883948554166	NaN	Low	0.382106079534921	0.400522812773627
Acot13	Acot13	207.05505096883	-0.00816807059449029	0.12721005985834	-0.0642093133482226	0.948803561720175	0.998739457139886	OK	207.739201010043	206.566372367964
Acot2	Acot2	243.139539109693	-0.253763719396626	0.130344018374935	-1.94687660055618	0.0515495305818646	0.678087324427577	OK	268.392136089755	225.101969838221
Acot3	Acot3	6.88772271557484	1.06607732977566	0.659785684988222	1.6157933614378	0.106138997343142	0.816396645106066	OK	4.20493121755824	8.80400235701527
Acot4	Acot4	7.41730752644898	-0.0611130511603882	0.522375246727977	-0.116990710304871	0.906867415031273	0.998739457139886	OK	7.60121235284451	7.28594693616645
Acot5	Acot5	9.55823997403873	1.00829482216871	0.777924885945065	1.29613390750931	0.194929354904069	0.913609415749985	OK	6.01124317250862	12.0918091179888
Acot6	Acot6	27.3682154615408	0.291200192866807	0.283111478929803	1.02857077349029	0.303681417688045	0.975339349290789	OK	24.2096530518876	29.6243314684359
Acot7	Acot7	411.218329191618	0.508883703890106	0.162719223369622	3.12737298858759	0.00176376009573716	0.145266472206693	OK	329.840136036311	469.345610016837
Acot8	Acot8	335.911336518928	-0.0179025665073844	0.157753454528345	-0.113484465750115	0.909646478053003	0.998739457139886	OK	338.345366740225	334.172743503716
Acot9	Acot9	1290.10090524736	0.00300312418491507	0.119676165472708	0.0250937534057268	0.97998018267504	0.998739457139886	OK	1288.53464566749	1291.21966209012
Acox1	Acox1	2840.81885297582	-0.0891706727936614	0.0716928015194844	-1.24378837071149	0.213577461560144	0.921961365574089	OK	2943.74165377389	2767.30256669149
Acox2	Acox2	35.2192583325117	-0.22383515584794	0.612224948025544	-0.36560933455884	0.714656608703484	0.997216057939349	OK	38.4419675283564	32.9173231926225
Acox3	Acox3	1136.49675544074	-0.174374202736164	0.171722842717767	-1.01543976314645	0.309896246730702	0.977857176232337	OK	1217.34220089802	1078.75000868554
Acoxl	Acoxl	192.954473830677	-0.384201505408917	0.348832308259447	-1.10139312303367	0.270725597166168	0.962488084828708	OK	223.425619455483	171.189369812959
Acp1	Acp1	1285.45396734253	-0.170610450927926	0.108219550962624	-1.57652151954364	0.114905663369371	0.834427923182985	OK	1374.90694402312	1221.55898399925
Acp2	Acp2	347.401162143725	0.138622511296084	0.0989154386899001	1.40142442001057	0.161087194042674	0.88976173328985	OK	328.098715153296	361.188624279746
Acp4	Acp4	0.261174879637419	0.261361469825271	3.01195532870516	0.0867746833209609	0.930850611482828	NaN	Low	0.234057991866544	0.280544085188044
Acp5	Acp5	640.325277896472	0.0232101523416527	0.222839271971683	0.104156471775774	0.917045176515071	0.998739457139886	OK	634.324194224665	644.611766233478
Acp6	Acp6	507.933679169635	-0.117360394069526	0.115639243820179	-1.01488379024705	0.310161225970437	0.977857176232337	OK	532.187708329983	490.609372626528
Acp7	Acp7	776.098715622452	0.189855922978675	0.239533681725869	0.792606374229878	0.428007193793571	0.988590460298284	OK	717.251318278429	818.132570868184
Acpp	Acpp	7928.31434906151	-0.134012015201625	0.0921416734287585	-1.45441264755452	0.14583193554374	0.875521022842158	OK	8360.95485839587	7619.28541382268
Acr	Acr	0.265413292919653	1.24862555717505	3.15990453289422	0.395146607809512	0.692734693719866	NaN	Low	0.147226587011866	0.349832368568072
Acrbp	Acrbp	159.317293380331	0.0101723546320609	0.180989954802986	0.0562039735472271	0.955179315735689	0.998739457139886	OK	158.662401265056	159.785073462669
Acrv1	Acrv1	0.0803471353972871	-0.576375579321057	3.16074414721399	-0.182354392660696	0.855304615020053	NaN	Low	0.0994546484371304	0.0666989117973989
Acsbg1	Acsbg1	5890.46382724498	-0.265308150220864	0.11600475639458	-2.28704544939901	0.0221931704109933	0.491715088469922	OK	6530.35900739998	5433.39584141998
Acsbg2	Acsbg2	0.571056862817036	2.41612616534996	2.5070803793166	0.963721061870605	0.33518579190893	NaN	Low	0.16176669332159	0.863406983885212
Acsf2	Acsf2	686.158955880872	-0.000438505713479063	0.130624674461554	-0.00335698990475284	0.99732151461504	0.999656914163654	OK	686.280617402707	686.072054793847
Acsf3	Acsf3	245.807202669552	-0.0784150777751622	0.111909289527424	-0.700702132113401	0.483488925192743	0.99515305311095	OK	253.634298057126	240.216420249856
Acsl1	Acsl1	6837.96824241561	-0.12314514039117	0.139170609035295	-0.884850193907968	0.376237433559605	0.983087271729691	OK	7180.67398978019	6593.17842286948
Acsl3	Acsl3	1411.43996920063	0.0240624531803934	0.202791537833191	0.118656100927576	0.905547817143007	0.998739457139886	OK	1397.72700610461	1421.23494284065
Acsl4	Acsl4	1698.33447322085	0.0478036896895195	0.203205487791506	0.235248025085658	0.814016233079542	0.998739457139886	OK	1665.60117761258	1721.71539865533
Acsl5	Acsl5	6295.89238958963	-0.206078746855226	0.0777055830080284	-2.65204556581132	0.00800057441340444	0.320609815735205	OK	6825.90594766291	5917.31127668015
Acsl6	Acsl6	10.7997797938325	2.02464601291353	0.555146431959348	3.64704859178811	0.00026526977385961	0.0472583868865109	OK	3.87060650549139	15.7491892855046
Acsm1	Acsm1	14.3673688456908	-2.12210733286381	0.441534662661617	-4.80620778461996	1.53820034946186e-06	0.0010084441491072	OK	26.0909507326551	5.99338178357342
Acsm2	Acsm2	0.0818388971236147	0.412887773778592	3.16074414721399	0.130629925912393	0.896068068115199	NaN	Low	0.0685827810590049	0.0913075514554789
Acsm3	Acsm3	16.0997088023857	-0.182540791643323	0.421187731523191	-0.433395319904449	0.664727599974057	0.99652738302869	OK	17.2990387775666	15.2430445343993
Acsm4	Acsm4	0	NaN	NaN	NaN	NaN	NaN	Low	NaN	NaN
Acsm5	Acsm5	0.404486767521786	-2.40545011263431	2.61483330739923	-0.919924840267092	0.357612037003889	NaN	Low	0.767860829658481	0.144933865995575
Acss1	Acss1	117.634871416221	-0.316662373545163	0.156048963599745	-2.02925009074319	0.0424328239565392	0.645751146376674	OK	132.91479003442	106.720643831793
Acss2	Acss2	862.622948917933	0.245485820211007	0.183468420646895	1.33802765263605	0.180887422696738	0.904054636365449	OK	778.397522744962	922.783967612912
Acss2os	Acss2os	5.3136452215575	1.52111167500218	0.706659810295928	2.15253740603302	0.0313550524505133	0.572829666304181	OK	2.54131471091035	7.29388130059119
Acss3	Acss3	1.25409338861096	0.68471374671117	1.60808519343731	0.425794447648374	0.670257633143203	NaN	Low	0.92600393365231	1.48844299929571
Acta1	Acta1	2667.77958578375	0.782010070354245	0.374431502536975	2.08852637947316	0.0367503783738315	0.610272240675884	OK	1879.08470147147	3231.13307457824
Acta2	Acta2	679.106055561872	0.634726504630304	0.333153816655182	1.90520556241219	0.0567533554401133	0.693959432197153	OK	513.550163809286	797.360263956577
Actb	Actb	74712.0807807872	0.10728983090722	0.108499090081151	0.988854660688615	0.322734256157457	0.978786336320104	OK	71492.4235532183	77011.8359433364
Actbl2	Actbl2	54.3058039466793	0.683623080701706	0.483311867307896	1.41445540021512	0.157228233656984	0.88976173328985	OK	40.1195899264013	64.4388139611636
Actc1	Actc1	421.283784602747	0.55652922939662	0.515154905824628	1.08031433478395	0.280002228457851	0.968085747143054	OK	330.524784397319	486.111641892339
Actg1	Actg1	95478.8510604685	0.116749763124415	0.157639930820878	0.740610342293761	0.45892973535051	0.993242925551974	OK	91004.2823537821	98674.9715652445
Actg2	Actg2	248.771522727323	0.690638097565032	0.490942864217962	1.4067586024805	0.15949898189663	0.88976173328985	OK	183.16737216737	295.631630270147
Actl10	Actl10	0.27164142399635	-0.737393638624603	2.9846115122721	-0.247065199471554	0.804857765763422	NaN	Low	0.354362891844375	0.21255466124776
Actl11	Actl11	1.21721785096654	0.963674222741506	1.6225854169173	0.593912784309599	0.552570447889354	NaN	Low	0.783116970034762	1.52728990877495
Actl6a	Actl6a	987.623594021915	0.0650562811572725	0.0908729002983661	0.715904091799326	0.474050571706401	0.994202030744455	OK	961.746190089276	1006.1074539738
Actl6b	Actl6b	4.22998044538844	0.432899291069314	0.741892374285304	0.583506861741697	0.55955213918318	0.996518988390726	OK	3.51288225628225	4.74219343760716
Actl7a	Actl7a	0.0677485899023307	-0.576375579321057	3.16074414721399	-0.182354392660696	0.855304615020053	NaN	Low	0.083860017628894	0.0562404272404997
Actl7b	Actl7b	0.97276083555946	1.18620598874647	1.46599482996328	0.809147457072676	0.418430333547319	NaN	Low	0.557755790902718	1.26919301031428
Actl9	Actl9	2.55913486279343	0.313332431646887	0.989003800719716	0.316816205780877	0.751383066745787	0.998739457139886	OK	2.24190167086103	2.78572999988799
Actn1	Actn1	11909.6324551938	0.231696062550298	0.138149075187765	1.67714523050833	0.093514085952555	0.79703373310576	OK	10810.9662237094	12694.3940491111
Actn2	Actn2	249.000862151092	0.522051630412129	0.476061638302281	1.09660512087018	0.272814047973002	0.963682183653031	OK	198.512891484054	285.063698341833
Actn3	Actn3	92.702526719282	0.762262511303778	0.286161822499748	2.66374635388147	0.00772758056826356	0.317777439762831	OK	65.9294554781318	111.826149034389
Actn4	Actn4	17304.4209383917	0.00514268433869997	0.076378877594219	0.0673312373876676	0.946318009467058	0.998739457139886	OK	17268.4493392782	17330.1149377585
Actr10	Actr10	1854.98934300551	0.0827195352101641	0.0813312231060053	1.0170698540012	0.309120199979805	0.977263389958023	OK	1793.25835581538	1899.08290528418
Actr1a	Actr1a	6355.65778333349	0.0323505309157381	0.0954779482086156	0.338827253022378	0.734739869459922	0.998739457139886	OK	6272.68126150766	6414.9267274948
Actr1b	Actr1b	1382.65928296753	-0.0798894722374971	0.0839509887428653	-0.951620385105787	0.341289539345761	0.978786336320104	OK	1427.51773073957	1350.61753455893
Actr2	Actr2	7488.20617853101	0.00907580443752327	0.0806104696958947	0.112588407830422	0.91035687582095	0.998739457139886	OK	7460.74139806201	7507.82387886602
Actr3	Actr3	10907.6180874028	-0.0820767349089078	0.0705995203526374	-1.16256788288281	0.245004867868337	0.947698483330692	OK	11271.2302792801	10647.8950932048
Actr3b	Actr3b	140.619232588772	0.127111939196555	0.161411017877639	0.787504724695529	0.430986463721069	0.989145982851287	OK	133.449260121342	145.740641494079
Actr5	Actr5	240.930893214379	-0.0338661172745583	0.144421966623827	-0.23449422595642	0.814601315266478	0.998739457139886	OK	244.23634300211	238.569857651714
Actr6	Actr6	195.268121209464	0.00781999314410027	0.175795444748557	0.0444834799632341	0.96451902002113	0.998739457139886	OK	194.650982503685	195.708934570734
Actr8	Actr8	494.374772991602	-0.0387523877466589	0.082899449495778	-0.467462546281836	0.640168982533793	0.996518988390726	OK	502.138032051544	488.829587948787
Actrt1	Actrt1	0	NaN	NaN	NaN	NaN	NaN	Low	NaN	NaN
Actrt2	Actrt2	0	NaN	NaN	NaN	NaN	NaN	Low	NaN	NaN
Actrt3	Actrt3	3.0468605050717	1.2798079592213	0.891067971700916	1.43626300110231	0.150927517911813	0.881966523671235	OK	1.66219093614624	4.03591019716131
Acvr1	Acvr1	908.172526719805	-0.00171522537501607	0.0733888352529542	-0.0233717481562977	0.981353740553716	0.998739457139886	OK	908.802431329686	907.722594855604
Acvr1b	Acvr1b	3835.471515328	-0.108627415227873	0.119013136897199	-0.912734661566835	0.361382109462928	0.982378353258065	OK	4004.91608325567	3714.43968109396
Acvr1c	Acvr1c	2.14457925230932	-0.393485365716638	1.12214658407786	-0.350654158110716	0.725847820847543	0.998739457139886	OK	2.49151975593234	1.8967646068643
Acvr2a	Acvr2a	1552.71243028835	0.00227144919622757	0.140964928956356	0.0161135767104939	0.987143782272945	0.998823698068037	OK	1551.28656254158	1553.73090725033
Acvr2b	Acvr2b	315.268555259856	0.1107531216214	0.128501639946029	0.861880997533701	0.38875300683009	0.983087271729691	OK	301.246956252202	325.283983122466
[truncated: 22,973 more rows]
